# Supplementary material for: Reversible Block of Mouse Neural Stem Cell Differentiation in the Absence of Dicer and MicroRNAs
Source: PLoS One. 2010 Oct 18;5(10):e13453. doi: 10.1371/journal.pone.0013453 (PMC2956652; doi:10.1371/journal.pone.0013453)
Supplement: Table S1 — microRNAs detected reproducibly in cortical NS cells in vitro. (0.01 MB XLS) [file pone.0013453.s001.xls]

## Sheet: Sheet1
Supplementary Table 1: microRNAs detected reproducibly in cortical NS cells in vitro
Expression is reported on an empirical fluourescence intensity scale and also as a % of the levels of the abundant tRNA, tRNA-pro
microRNA	Expression (Intensity)	Expression relative to tRNA-pro (%)
mir-9	8184.32	51.0279
let-7c	3092.88	19.2836
mir-27a	2963.91	18.4795
mir-125b	2462.28	15.3519
let-7b	2073.97	12.9309
mir-9*	1932.57	12.0492
mir-26a	858.504	5.35263
mir-16	822.441	5.12779
let-7a	796.379	4.96529
let-7d	762.754	4.75565
let-7g	761.379	4.74707
mir-30c	756.535	4.71687
mir-181	688.223	4.29096
mir-30a*	515.723	3.21545
mir-181c	490.848	3.06036
mir-99	468.16	2.9189
mir-92	460.473	2.87097
mir-125a	431.285	2.68899
mir-20	430.816	2.68607
mir-100	405.598	2.52884
mir-181b	399.723	2.49221
let-7i	355.535	2.2167
mir-103	352.723	2.19917
mir-19a	312.441	1.94802
mir-130a	296.754	1.85021
mir-17-5p	270.973	1.68947
let-7e	263.816	1.64485
let-7f	259.129	1.61563
mir-106b	258.973	1.61465
mir-15b	256.973	1.60218
mir-106	234.348	1.46112
mir-30d	221.473	1.38085
mir-107	218.973	1.36526
mir-21	212.254	1.32337
mir-93	209.035	1.3033
small RNA	Expression (Intensity)	Expression relative to tRNA-pro (%)
tRNA-pro	16038.9	100
tRNA-his	4428.22	27.6093
tRNA-met	3006.53	18.7453
tRNA-ala	2828.38	17.6345
4.8S_U6-snRNA	1024.22	6.38586
