# Supplementary material for: Reversible Block of Mouse Neural Stem Cell Differentiation in the Absence of Dicer and MicroRNAs
Source: PLoS One. 2010 Oct 18;5(10):e13453. doi: 10.1371/journal.pone.0013453 (PMC2956652; doi:10.1371/journal.pone.0013453)
Supplement: Table S2 — Limma analysis to identify genes with increased or decreased expression in Dicer-null NS cells compared with wild-type controls. (1.01 MB XLS) [file pone.0013453.s002.xls]

## Sheet: higher in dicer NSCs
Supplementary Table 2: Limma analysis to identify genes with increased or decreased expression in Dicer-null NS cells compared with wild-type controls
GENES EXPRESSED AT HIGHER LEVELS IN DICER NULL NS CELLS
Probe ID	Accession	Symbol	log Fold Change	adj. P. Val	Gene Product	Description
mMC002504	XM_283153	Polr3g	1.84844	6.66769e-06	polymerase (RNA) III (DNA directed) polypeptide G	MCC Details: [67486^scl^scl43729^scl43729.10_71^exon_800^0^659]
mMA034320	NM_008409	Itm2a	2.11558	7.0757e-06	Mus musculus integral membrane protein 2A (Itm2a), mRNA.	MCC Details: [^scl000^scl0002945^scl0002945.1_58^exon_9999999^-25.24^4]
mMC006823	NM_008642	Mttp	2.53514	9.65766e-06	microsomal triglyceride transfer protein	MCC Details: [17777^scl^scl21468^scl21468.19.1_13^island_400^0^285]
mMC015248	NM_007930	Enc1	1.63032	1.32052e-05	ectodermal-neural cortex 1	MCC Details: [13803^scl^scl44485^scl44485.3_91^exon_800^0^639]
mMA034326	AK041791		2.02073	1.78426e-05	Mus musculus 3 days neonate thymus cDNA, RIKEN full-length enriched library, clone:A630038F14 product:UDP-N-ACETYL-ALPHA-D-GALACTOSAMINE:POLYPEPTIDE N-ACETYLGALACTOSAMINYLTRANSFERASE 7 homolog [Mus musculus], full insert sequence.	MCC Details: [^scl000^scl000727^scl000727.1_8^exon_9999999^-25.5^105]
mMC005352	NM_008047	Fstl1	1.49918	1.87516e-05	follistatin-like 1	MCC Details: [14314^scl^scl49164^scl49164.12_81^exon_800^0^649]
mMC020237	XM_488510	Cspg2	1.34547	2.45135e-05	chondroitin sulfate proteoglycan 2	MCC Details: [13003^scl0^scl013003^scl013003.1_89^exon_11600^-24.8^11441]
mMC025613	NM_010730	Anxa1	1.8931	2.47543e-05	annexin A1	MCC Details: [16952^scl0^scl016952^scl016952.2_2^exon_400^-20.2^371]
mMC018709	NM_133859	Olfml3	2.29005	2.47841e-05	olfactomedin-like 3	MCC Details: [99543^scl^scl21737^scl21737.4_335^exon_800^0^395]
mMA031915	NM_010376	H13	1.3229	2.66102e-05	Mus musculus histocompatibility 13 (H13), mRNA.	MCC Details: [^scl000^scl0003065^scl0003065.1_14^exon_9999999^-26.2^0]
mMC009584	NM_008088	Gas7	1.35952	2.66102e-05	growth arrest specific 7	MCC Details: [14457^scl^scl41405^scl41405.25_9^exon_800^-25.7^806]
mMR027569	XM_488510	Cspg2	1.47521	2.75044e-05	chondroitin sulfate proteoglycan 2	MCC Details: [13003^scl00^scl0013003^scl0013003.1_276^exon_400^0^54]
mMC000924	NM_020577	As3mt	1.9117	3.01177e-05	arsenic (+3 oxidation state) methyltransferase	MCC Details: [57344^scl^scl53053^scl53053.7.1_7^island_1200^-24.8^1052]
mMC005399	NM_011125	Pltp	1.72818	3.18721e-05	phospholipid transfer protein	MCC Details: [18830^scl^scl18344^scl18344.17.1_25^island_400^-25.9^249]
mMC007771		6330564D18Rik	1.33812	3.9906e-05	RIKEN cDNA 6330564D18 gene	MCC Details: [109045^scl^scl14469^scl14469.1.1_78^island_400^-20.6^253]
mMA031650	AK081027		1.33156	4.25702e-05	Mus musculus 10 days neonate cerebellum cDNA, RIKEN full-length enriched library, clone:B930070J15 product:unknown EST, full insert sequence.	MCC Details: [^scl000^scl000528^scl000528.1_16^exon_9999999^-25.8^107]
mMC012118	NM_146236	Tceal1	1.57828	4.25702e-05	transcription elongation factor A (SII)-like 1	MCC Details: [237052^scl^scl54611^scl54611.2_16^exon_800^0^714]
mMR027970	NM_153409	A330102K23Rik	1.52959	4.35271e-05	RIKEN cDNA A330102K23 gene	MCC Details: [77771^scl00^scl0077771^scl0077771.2_16^exon_400^0^314]
mMC007924	NM_013472	Anxa6	1.39213	4.37631e-05	annexin A6	MCC Details: [11749^scl^scl40209^scl40209.28.1_48^island_800^0^683]
mMC006091	NM_007711	Clcn3	1.10867	4.37631e-05	chloride channel 3	MCC Details: [12725^scl^scl34775^scl34775.11.39_29^island_600^-24.9^593]
mMR027582	NM_053202	Foxp1	1.30549	4.46432e-05	forkhead box P1	MCC Details: [108655^scl00^scl00108655^scl00108655.1_10^exon_400^0^320]
mMC009716	NM_181588	2310016A09Rik	1.68747	4.74721e-05	RIKEN cDNA 2310016A09 gene	MCC Details: [69574^scl^scl48020^scl48020.10.1_127^island_400^-22.6^204]
mMC016330	NM_133738	Antxr2	1.02187	5.29016e-05	anthrax toxin receptor 2	MCC Details: [71914^scl^scl26345^scl26345.11_34^exon_800^0^696]
mMR029126	NM_173406	AI591476	1.24012	5.63007e-05	expressed sequence AI591476	MCC Details: [231986^scl00^scl00231986^scl00231986.2_210^exon_400^0^120]
mMA034196	NM_011405	Slc7a7	1.55065	5.63007e-05	Mus musculus solute carrier family 7 (cationic amino acid transporter, y+ system), member 7 (Slc7a7), mRNA.	MCC Details: [^scl000^scl000331^scl000331.1_58^exon_9999999^-22.9^22]
mMC021433	NM_139232	Fgd4	1.48183	5.74168e-05	FYVE, RhoGEF and PH domain containing 4	MCC Details: [224014^scl0^scl0224014^scl0224014.2_14^exon_2400^-22.6^2316]
mMR030636	NM_009726	Atp7a	0.988996	5.79132e-05	ATPase, Cu++ transporting, alpha polypeptide	MCC Details: [11977^scl00^scl0011977^scl0011977.1_52^exon_400^0^278]
mMC016499	XM_132537	2410003K15Rik	1.49753	6.20783e-05	RIKEN cDNA 2410003K15 gene	MCC Details: [75593^scl^scl30068^scl30068.4_161^exon_800^0^569]
mMC006760	NM_007585	Anxa2	1.02069	6.20783e-05	annexin A2	MCC Details: [12306^scl^scl36760^scl36760.13.1_118^island_400^0^213]
mMR026195	NM_172015	Iars	1.16373	6.57772e-05	isoleucine-tRNA synthetase	MCC Details: [105148^scl00^scl00105148^scl00105148.1_7^exon_2800^0^2723]
mMC013468	NM_019738	Nupr1	1.592	6.67538e-05	nuclear protein 1	MCC Details: [56312^scl^scl30680^scl30680.4.1_44^island_800^-30.4^682]
mMA032319	NM_010376	H13	1.14733	6.82627e-05	Mus musculus histocompatibility 13 (H13), mRNA.	MCC Details: [^scl000^scl0003277^scl0003277.1_55^exon_9999999^-20^1]
mMC014074	NM_172154	Mlr2	1.66385	7.1743e-05	Mblk1-related protein-2	MCC Details: [212391^scl^scl53131^scl53131.9_24^exon_800^0^706]
mMC024977	NM_007496	Atbf1	1.52097	7.6348e-05	AT motif binding factor 1	MCC Details: [68160^scl0^scl068160^scl068160.1_11^exon_400^-23.9^259]
mMR028566	XM_356578	6230403H02Rik	1.14868	7.65786e-05	RIKEN cDNA 6230403H02 gene	MCC Details: [67779^scl00^scl0067779^scl0067779.1_196^exon_400^0^134]
mMA033871	NM_178382	Flrt3	1.39178	8.28085e-05	MKIAA1469 protein (Fragment).	MCC Details: [^scl000^scl0003025^scl0003025.1_26^exon_9999999^-26.3^103]
mMC016746	NM_007603	Capn6	1.29306	8.82073e-05	calpain 6	MCC Details: [12338^scl^scl53763^scl53763.13_504^exon_800^-22.1^226]
mMC008973		Lrrc17	1.25548	9.79816e-05	leucine rich repeat containing 17	MCC Details: [74511^scl^scl28066^scl28066.5_14^exon_800^0^716]
mMA035410	NM_010636	Klf12	0.913849	0.000100681	Mus musculus Kruppel-like factor 12 (Klf12), mRNA.	MCC Details: [^scl000^scl000297^scl000297.1_3^exon_9999999^-23.41^85]
mMC026358	NM_019755	Plp2	1.2926	0.000100681	proteolipid protein 2	MCC Details: [18824^scl0^scl018824^scl018824.1_278^exon_400^-97.9^52]
mMR026230	NM_010923	Nnat	1.57782	0.000100681	neuronatin	MCC Details: [18111^scl00^scl0018111^scl0018111.2_84^exon_400^-12.74^246]
mMC007838	NM_175485	A230098A12Rik	1.06315	0.000100681	RIKEN cDNA A230098A12 gene	MCC Details: [235472^scl^scl36723^scl36723.20_445^exon_800^0^285]
mMC024423	NM_009368	Tgfb3	1.57163	0.000100681	transforming growth factor, beta 3	MCC Details: [21809^scl0^scl021809^scl021809.2_58^exon_400^0^272]
mMA032507	NM_053104	Rbm9	1.24616	0.00010438	Mus musculus RNA binding motif protein 9 (Rbm9), mRNA.	MCC Details: [^scl000^scl0002549^scl0002549.1_1174^exon_9999999^0^226]
mMC021583	NM_010636	Klf12	1.10703	0.000106256	Kruppel-like factor 12	MCC Details: [16597^scl0^scl016597^scl016597.1_75^exon_4000^-23.6^3855]
mMC009123	NM_021487	Kcne1l	1.84591	0.000107573	potassium voltage-gated channel, Isk-related family, member 1-like	MCC Details: [66240^scl^scl53774^scl53774.1.166_23^island_400^0^308]
mMR028183	NM_181585	Pik3r3	0.958529	0.000108548	phosphatidylinositol 3 kinase, regulatory subunit, polypeptide 3 (p55)	MCC Details: [18710^scl00^scl0018710^scl0018710.2_219^exon_400^0^111]
mMC025282	NM_175126	Zcchc3	0.966738	0.000108548	zinc finger, CCHC domain containing 3	MCC Details: [67917^scl0^scl067917^scl067917.1_76^exon_1200^-74.17^1054]
mMC023382	XM_146632	9030420J04Rik	1.11714	0.000108548	RIKEN cDNA 9030420J04 gene	MCC Details: [71544^scl0^scl071544^scl071544.3_7^exon_2400^-17.89^2323]
mMC020685	NM_133942	AA960558	1.31258	0.000122599	expressed sequence AA960558	MCC Details: [101476^scl0^scl0101476^scl0101476.5_13^exon_4400^-27.7^4362]
mMC014303	NM_009931	Col4a1	1.16476	0.000123728	procollagen, type IV, alpha 1	MCC Details: [12826^scl^scl35102^scl35102.50_84^exon_800^0^646]
mMA033489	NM_011216	Ptpro	1.31406	0.000124106	Mus musculus protein tyrosine phosphatase, receptor type, O (Ptpro), mRNA.	MCC Details: [^scl000^scl0001139^scl0001139.1_0^exon_9999999^-25.4^14]
mMC020307	NM_134022	6330403K07Rik	1.13931	0.000130681	RIKEN cDNA 6330403K07 gene	MCC Details: [103712^scl0^scl0103712^scl0103712.1_49^exon_400^0^281]
mMC023756	NM_009616	Adam19	1.17715	0.000136132	a disintegrin and metalloproteinase domain 19 (meltrin beta)	MCC Details: [11492^scl0^scl011492^scl011492.26_194^exon_400^0^136]
mMA032884	NM_008634	Mtap1b	1.37395	0.000137621	Microtubule-associated protein 1B (MAP 1B) (MAP1.2) (MAP1(X)) [Contains: MAP1 light chain LC1].	MCC Details: [^scl000^scl0003675^scl0003675.1_16^exon_9999999^-20.48^16]
mMC008422	NM_027406	Fthfd	0.947099	0.000143508	formyltetrahydrofolate dehydrogenase	MCC Details: [107747^scl^scl29749^scl29749.21.1_4^island_800^-25.4^715]
mMC015204		D630040I23Rik	0.830742	0.000151747	RIKEN cDNA D630040I23 gene	MCC Details: [107398^scl^scl6163^scl6163.1.1_218^island_400^0^113]
mMC026081	XM_356578	6230403H02Rik	1.09703	0.000151747	RIKEN cDNA 6230403H02 gene	MCC Details: [67779^scl0^scl067779^scl067779.1_6^exon_2000^-20.9^2002]
mMC020668	NM_011578	Tgfbr3	1.30046	0.000151747	transforming growth factor, beta receptor III	MCC Details: [21814^scl0^scl021814^scl021814.1_6^exon_400^0^324]
mMC001113	NM_013471	Anxa4	1.14566	0.000152911	annexin A4	MCC Details: [11746^scl^scl28744^scl28744.16_312^exon_800^-20.1^418]
mMC022445	XM_358496	2810055G20Rik	1.10737	0.000152927	RIKEN cDNA 2810055G20 gene	MCC Details: [77994^scl0^scl077994^scl077994.4_29^exon_800^-20^631]
mMC022632	NM_007711	Clcn3	1.11881	0.000154662	chloride channel 3	MCC Details: [12725^scl0^scl012725^scl012725.2_29^exon_2400^-24.9^2381]
mMC008892	NM_176958	Hif1an	1.14332	0.000154662	hypoxia-inducible factor 1, alpha subunit inhibitor	MCC Details: [319594^scl^scl53095^scl53095.4.1_4^island_400^-25.9^173]
mMA034037	NM_019389	Cspg2	1.75768	0.000154669	Mus musculus chondroitin sulfate proteoglycan 2 (Cspg2), mRNA.	MCC Details: [^scl000^scl0003658^scl0003658.1_4936^exon_9999999^0^211]
mMC025801	NM_008778	Pak3	0.892162	0.0001682	p21 (CDKN1A)-activated kinase 3	MCC Details: [18481^scl0^scl018481^scl018481.14_0^exon_600^-23.3^549]
mMC013786	NM_138304	Calml4	1.25913	0.000168467	calmodulin-like 4	MCC Details: [75600^scl^scl36843^scl36843.5.19_46^island_600^0^485]
mMC013313	NM_025273	Pcbd	1.1179	0.000168532	6-pyruvoyl-tetrahydropterin synthase/dimerization cofactor of hepatocyte nuclear factor 1 alpha (TCF1)	MCC Details: [13180^scl^scl38875^scl38875.4.1_6^island_600^-26.8^582]
mMR028027	NM_029653	Dapk1	1.25159	0.000172527	death associated protein kinase 1	MCC Details: [69635^scl00^scl0069635^scl0069635.2_263^exon_400^0^67]
mMC012382	NM_010636	Klf12	0.890756	0.000177837	Kruppel-like factor 12	MCC Details: [16597^scl^scl45206^scl45206.9.1_30^island_600^0^553]
mMC011499	NM_029985	A930011F22Rik	1.06956	0.000179915	RIKEN cDNA A930011F22 gene	MCC Details: [77809^scl^scl24028^scl24028.5.10_10^island_800^-23^726]
mMC018418	NM_178395	Zdhhc2	1.28811	0.000181286	zinc finger, DHHC domain containing 2	MCC Details: [70546^scl^scl33881^scl33881.13_257^exon_800^0^473]
mMC012072	NM_010585	Itpr1	1.07089	0.000181344	inositol 1,4,5-triphosphate receptor 1	MCC Details: [16438^scl^scl29671^scl29671.63_470^exon_800^0^260]
mMC014926	NM_027268	Scrn1	1.19865	0.000181344	secernin 1	MCC Details: [69938^scl^scl28979^scl28979.1_118^exon_800^0^612]
mMA031969	NM_178057	Hmga2	1.15268	0.000181344	Mus musculus high mobility group AT-hook 2 (Hmga2), mRNA.	MCC Details: [^scl000^scl0003812^scl0003812.1_124^exon_9999999^-57.35^236]
mMC016739	NM_024198	Gpx7	1.11476	0.00019032	glutathione peroxidase 7	MCC Details: [67305^scl^scl24011^scl24011.4.1_9^island_600^0^555]
mMC010299	NM_011386	Skil	1.12158	0.000201416	SKI-like	MCC Details: [20482^scl^scl23303^scl23303.7.1_9^island_800^-21.5^722]
mMC021997	NM_025454	Ing5	0.813445	0.00020251	inhibitor of growth family, member 5	MCC Details: [66262^scl0^scl066262^scl066262.5_20^exon_4000^-30.2^4002]
mMA032142	NM_016846	Rgl1	0.782394	0.000206981	Mus musculus ral guanine nucleotide dissociation stimulator,-like 1 (Rgl1), mRNA.	MCC Details: [^scl000^scl000922^scl000922.1_34^exon_9999999^-26.6^7]
mMC013400	NM_023884	Ralgps2	1.41216	0.000218334	Ral GEF with PH domain and SH3 binding motif 2	MCC Details: [78255^scl^scl16092^scl16092.23_302^exon_800^0^428]
mMA033409	NM_007711	Clcn3	0.798514	0.000220176	Mus musculus chloride channel 3 (Clcn3), transcript variant a, mRNA.	MCC Details: [^scl000^scl000567^scl000567.1_25^exon_9999999^-20.7^4]
mMR028133	NM_172154	Mlr2	1.31764	0.000221898	Mblk1-related protein-2	MCC Details: [212391^scl00^scl00212391^scl00212391.1_128^exon_400^0^202]
mMC012813	NM_007570	Btg2	0.964738	0.000221898	B-cell translocation gene 2, anti-proliferative	MCC Details: [12227^scl^scl16276^scl16276.2_1^exon_800^-21.6^729]
mMC016306	XM_486150	6030411K04Rik	1.03592	0.000232328	RIKEN cDNA 6030411K04 gene	MCC Details: [234594^scl^scl34452^scl34452.2.1_77^island_600^-23.5^454]
mMA034493	NM_010708	Lgals9	0.80989	0.000232432	Mus musculus lectin, galactose binding, soluble 9 (Lgals9), mRNA.	MCC Details: [^scl000^scl0001269^scl0001269.1_545^exon_9999999^-25.5^2]
mMR031064	NM_008634	Mtap1b	1.65975	0.000244171	microtubule-associated protein 1 B	MCC Details: [17755^scl00^scl0017755^scl0017755.1_176^exon_400^0^154]
mMC021923	NM_010441	Hmga2	1.92741	0.000245681	high mobility group AT-hook 2	MCC Details: [15364^scl0^scl015364^scl015364.1_19^exon_1000^-89.2^911]
mMC010415	NM_172397	0610025L06Rik	0.800399	0.000249485	RIKEN cDNA 0610025L06 gene	MCC Details: [67803^scl^scl39457^scl39457.6_163^exon_800^0^567]
mMC004218	NM_011216	Ptpro	1.17547	0.000258871	protein tyrosine phosphatase, receptor type, O	MCC Details: [19277^scl^scl29415^scl29415.27.1_0^island_600^-21.5^614]
mMA034341	NM_011671	Ucp2	1.17697	0.000261448	Mitochondrial uncoupling protein 2 (UCP 2) (UCPH).	MCC Details: [^scl000^scl00035^scl00035.1_45^exon_9999999^-24.6^66]
mMC006743	NM_016677	Hpcal1	0.737011	0.000266601	hippocalcin-like 1	MCC Details: [53602^scl^scl43358^scl43358.6_360^exon_800^-27.6^370]
mMR027198	NM_023670	Igf2bp3	1.01057	0.000267698	insulin-like growth factor 2, binding protein 3	MCC Details: [140488^scl00^scl00140488^scl00140488.1_157^exon_400^0^173]
mMA034177	AK019886		0.992437	0.000269761	Mus musculus 11 days pregnant adult female ovary and uterus cDNA, RIKEN full-length enriched library, clone:5031439A09 product:hypothetical protein, full insert sequence.	MCC Details: [^scl000^scl0002088^scl0002088.1_1^exon_9999999^-32.6^10]
mMR030115		2810431I02Rik	0.988252	0.000270832	RIKEN cDNA 2810431I02 gene	MCC Details: [72737^scl00^scl0072737^scl0072737.1_162^exon_400^0^168]
mMC004288		6430570G24	1.33906	0.000270832	hypothetical protein 6430570G24	MCC Details: [327989^scl^scl39773^scl39773.1.241_155^island_600^-28.9^376]
mMR030486	NM_010180	Fbln1	1.00614	0.000271261	fibulin 1	MCC Details: [14114^scl00^scl0014114^scl0014114.2_183^exon_400^0^147]
mMA032454	NM_009965	Cryba1	1.35298	0.000290265	Mus musculus crystallin, beta A1 (Cryba1), mRNA.	MCC Details: [^scl000^scl0001500^scl0001500.1_24^exon_9999999^-25.4^48]
mMC014030	XM_131434	6430704M03Rik	1.06062	0.000291425	RIKEN cDNA 6430704M03 gene	MCC Details: [230235^scl^scl24303^scl24303.5_252^exon_800^0^478]
mMA034878	NM_009640	Agpt	1.03681	0.00029928	Mus musculus angiopoietin (Agpt), mRNA.	MCC Details: [^scl000^scl0002528^scl0002528.1_296^exon_9999999^0^2041]
mMA032118	NM_010140	Epha3	1.13035	0.000306499	Mus musculus Eph receptor A3 (Epha3), mRNA.	MCC Details: [^scl000^scl0001777^scl0001777.1_1^exon_9999999^0^1148]
mMC008904	NM_009932	Col4a2	0.74824	0.000306698	procollagen, type IV, alpha 2	MCC Details: [12827^scl^scl34083^scl34083.48_466^exon_800^0^264]
mMC013999	XM_149413	Chd7	0.759796	0.000313097	chromodomain helicase DNA binding protein 7	MCC Details: [320790^scl^scl25693^scl25693.5.1_159^island_400^-25.7^41]
mMA032187	NM_145523	Gca	0.900495	0.000319758	Mus musculus grancalcin (Gca), mRNA.	MCC Details: [^scl000^scl0003196^scl0003196.1_98^exon_9999999^-24.2^6]
mMR001475	NM_009443	Tgoln1	0.950611	0.000321709	Mus musculus trans-golgi network protein (Tgoln1), mRNA.	PC Details: [scl00]
mMC018883	XM_486134	1700007B14Rik	1.20824	0.000342248	RIKEN cDNA 1700007B14 gene	MCC Details: [71831^scl^scl33656^scl33656.11.1_19^island_400^-25.7^341]
mMC008798	NM_153198	Hbp1	0.735654	0.000344007	high mobility group box transcription factor 1	MCC Details: [73389^scl^scl42553^scl42553.13_222^exon_800^-33.63^508]
mMA032163	AK031598		0.843279	0.00036194	Mus musculus 13 days embryo male testis cDNA, RIKEN full-length enriched library, clone:6030458D19 product:mannan-binding lectin serine protease 1, full insert sequence.	MCC Details: [^scl000^scl0001849^scl0001849.1_2273^exon_9999999^0^22]
mMR027595	NM_008575	Mdm4	0.822143	0.00036248	transformed mouse 3T3 cell double minute 4	MCC Details: [17248^scl00^scl0017248^scl0017248.2_96^exon_1200^-30.5^1034]
mMC019809	NM_019819	Dusp14	0.755286	0.000365603	dual specificity phosphatase 14	MCC Details: [56405^scl0^scl056405^scl056405.2_1^exon_400^-28.19^402]
mMC009719	NM_028122	Slc14a1	1.22089	0.000369902	solute carrier family 14 (urea transporter), member 1	MCC Details: [108052^scl^scl14832^scl14832.1.1_161^island_400^0^170]
mMC021991	NM_001005863	Mtus1	1.11194	0.000371603	mitochondrial tumor suppressor 1	MCC Details: [102103^scl0^scl0102103^scl0102103.2_25^exon_2000^-23.7^1905]
mMC022805		AI316828	0.938914	0.000383088	expressed sequence AI316828	MCC Details: [103674^scl0^scl0103674^scl0103674.1_57^exon_5200^0^5073]
mMA031948	NM_010164	Eya1	0.95948	0.000383088	Mus musculus eyes absent 1 homolog (Drosophila) (Eya1), mRNA.	MCC Details: [^scl000^scl000912^scl000912.1_1^exon_9999999^-21.6^57]
mMC012838	NM_011129	2010-09-04	0.801881	0.000387282	septin 4	MCC Details: [18952^scl^scl41084^scl41084.12.1_14^island_400^-24^180]
mMC015662	NM_009370	Tgfbr1	1.0237	0.000388865	transforming growth factor, beta receptor I	MCC Details: [21812^scl^scl25456^scl25456.13_410^exon_800^0^320]
mMA031811	AK090136		0.749587	0.000390883	Mus musculus 5 months female bone marrow stroma cell CRL-2028 SR-4987 cDNA, RIKEN full-length enriched library, clone:G431004F08 product:CDNA FLJ33039 FIS, CLONE THYMU2000369, MODERATELY SIMILAR TO MUS MUSCULUS SYNTROPHIN-ASSOCIATED SERINE-THREONINE PROTEIN KINASE MRNA homolog [Homo sapiens], full insert sequence.	MCC Details: [^scl000^scl0003677^scl0003677.1_1^exon_9999999^-24^130]
mMC013501	NM_007690	Chd1	0.839006	0.000404582	chromodomain helicase DNA binding protein 1	MCC Details: [12648^scl^scl51087^scl51087.35.3_20^island_800^-23.7^799]
mMC025861	XM_130410	2610301K12Rik	1.24083	0.000413359	RIKEN cDNA 2610301K12 gene	MCC Details: [72477^scl0^scl072477^scl072477.16_0^exon_600^-21.7^594]
mMC008939	NM_001002272	Tro	0.904544	0.000435356	trophinin	MCC Details: [56191^scl^scl53734^scl53734.13.1_1^island_400^0^178]
mMC019553	NM_147155	Tagap	0.651936	0.000459319	T-cell activation Rho GTPase-activating protein	MCC Details: [380608^scl0^scl0380608^scl0380608.4_296^exon_400^-87.21^34]
mMA032673	AK033712		0.709138	0.000469521	Mus musculus adult male cecum cDNA, RIKEN full-length enriched library, clone:9130229P19 product:similar to ADAPTOR MOLECULE SRCASM [Mus musculus], full insert sequence.	MCC Details: [^scl000^scl0001413^scl0001413.1_16^exon_9999999^-27.4^19]
mMC009683	NM_172593	D130064H19Rik	0.834692	0.000506698	RIKEN cDNA D130064H19 gene	MCC Details: [218613^scl^scl44383^scl44383.15_255^exon_800^0^475]
mMR027560	NM_009371	Tgfbr2	0.948865	0.000516765	transforming growth factor, beta receptor II	MCC Details: [21813^scl00^scl0021813^scl0021813.1_30^exon_400^0^300]
mMC022806	NM_011684	V1ra2	0.928946	0.000528409	vomeronasal 1 receptor, A2	MCC Details: [22297^scl0^scl022297^scl022297.2_158^exon_400^-47.05^172]
mMC010721	NM_030066	Armcx1	0.741685	0.000536747	armadillo repeat containing, X-linked 1	MCC Details: [78248^scl^scl54629^scl54629.5_192^exon_800^0^538]
mMA034645	NM_152134	Homer1	0.658536	0.00056039	Mus musculus homer homolog 1 (Drosophila) (Homer1), transcript variant d, mRNA.	MCC Details: [^scl000^scl0003674^scl0003674.1_941^exon_9999999^0^813]
mMC022463	NM_024261	1700052N19Rik	0.734785	0.000561948	RIKEN cDNA 1700052N19 gene	MCC Details: [73419^scl0^scl073419^scl073419.2_34^exon_800^0^696]
mMC005881	NM_145611	Ankrd25	0.88216	0.000564928	ankyrin repeat domain 25	MCC Details: [235041^scl^scl36131^scl36131.12_27^exon_800^0^703]
mMC003778	NM_010218	Fjx1	0.634933	0.00056634	four jointed box 1 (Drosophila)	MCC Details: [14221^scl^scl18949^scl18949.1_10^exon_800^0^720]
mMC018939	NM_009876	Cdkn1c	0.713119	0.00056683	cyclin-dependent kinase inhibitor 1C (P57)	MCC Details: [12577^scl^scl30455^scl30455.5_27^exon_800^0^703]
mMR027036	NM_010164	Eya1	0.732386	0.000578638	eyes absent 1 homolog (Drosophila)	MCC Details: [14048^scl00^scl0014048^scl0014048.2_194^exon_400^0^136]
mMC014557	NM_015829	Slc25a13	0.839693	0.000583403	solute carrier family 25 (mitochondrial carrier, adenine nucleotide translocator), member 13	MCC Details: [50799^scl^scl29306^scl29306.21.1_2^island_800^-19.7^810]
mMC014563	NM_028122	Slc14a1	1.2514	0.000585612	solute carrier family 14 (urea transporter), member 1	MCC Details: [108052^scl^scl51243^scl51243.10.1_19^island_800^-23.25^712]
mMC017403	NM_031257	Plekha2	0.842604	0.000598504	pleckstrin homology domain-containing, family A (phosphoinositide binding specific) member 2	MCC Details: [83436^scl^scl35001^scl35001.15_103^exon_800^0^627]
mMR030652	NM_007706	Socs2	0.887504	0.000602326	suppressor of cytokine signaling 2	MCC Details: [216233^scl00^scl00216233^scl00216233.1_1004^exon_400^-77.39^47]
mMC002876	NM_009221	Snca	0.640179	0.000602326	synuclein, alpha	MCC Details: [20617^scl^scl28948^scl28948.8.1_29^island_800^0^741]
mMA032019	BC054122	Ccnt2	0.808357	0.000607374	Mus musculus cyclin T2, mRNA (cDNA clone MGC:59590 IMAGE:6509024), complete cds.	MCC Details: [^scl000^scl000825^scl000825.1_3^exon_9999999^-23.5^25]
mMC021552	NM_007598	Cap1	0.631567	0.000610726	CAP, adenylate cyclase-associated protein 1 (yeast)	MCC Details: [12331^scl0^scl012331^scl012331.2_166^exon_400^-18.76^164]
mMC003296	NM_019731	Nme4	0.637022	0.000623889	expressed in non-metastatic cells 4, protein	MCC Details: [56520^scl^scl50154^scl50154.4.1_30^island_400^-27.8^301]
mMA034000	NM_011125	Pltp	0.805848	0.000623889	Mus musculus phospholipid transfer protein (Pltp), mRNA.	MCC Details: [^scl000^scl0003032^scl0003032.1_86^exon_9999999^-26.1^0]
mMC020009	NM_133840	AI462438	0.832379	0.000639011	expressed sequence AI462438	MCC Details: [98985^scl0^scl098985^scl098985.1_28^exon_400^-17.1^302]
mMC011169	NM_009152	Sema3a	0.831699	0.000641052	sema domain, immunoglobulin domain (Ig), short basic domain, secreted, (semaphorin) 3A	MCC Details: [20346^scl^scl28110^scl28110.22_407^exon_800^0^323]
mMC002877	NM_023587	Ptplb	0.634606	0.000641638	protein tyrosine phosphatase-like (proline instead of catalytic arginine), member b	MCC Details: [70757^scl^scl47100^scl47100.1.18_67^island_800^-29.71^664]
mMR028094	NM_007569	Btg1	1.18506	0.000644447	B-cell translocation gene 1, anti-proliferative	MCC Details: [12226^scl00^scl0012226^scl0012226.2_9^exon_1400^-34.63^1321]
mMR029395	NM_133362	Erdr1	0.90718	0.000647159	erythroid differentiation regulator 1	MCC Details: [170942^scl00^scl00170942^scl00170942.1_90^exon_800^-27.26^640]
mMC019696	NM_018755	Pgcp	0.922155	0.000648888	plasma glutamate carboxypeptidase	MCC Details: [54381^scl0^scl054381^scl054381.6_56^exon_600^-23.8^474]
mMR031038		1200003I10Rik	1.08468	0.000649677	RIKEN cDNA 1200003I10 gene	MCC Details: [71719^scl00^scl0071719^scl0071719.1_495^exon_400^-84.09^1435]
mMR027622	NM_008575	Mdm4	0.874342	0.00065129	transformed mouse 3T3 cell double minute 4	MCC Details: [17248^scl00^scl0017248^scl0017248.2_94^exon_400^-47.38^236]
mMC011307	NM_010658	Mafb	0.913762	0.000668675	v-maf musculoaponeurotic fibrosarcoma oncogene family, protein B (avian)	MCC Details: [16658^scl^scl18407^scl18407.1_27^exon_1000^-18.4^943]
mMR028378	NM_172146	Ppat	0.621646	0.000670601	phosphoribosyl pyrophosphate amidotransferase	MCC Details: [231327^scl00^scl00231327^scl00231327.1_147^exon_400^-19.27^183]
mMR031031	NM_013681	Syn2	0.846555	0.000672416	synapsin II	MCC Details: [20965^scl00^scl0020965^scl0020965.2_225^exon_400^0^105]
mMA032920	NM_013691	Thbs3	0.686444	0.000679987	Mus musculus thrombospondin 3 (Thbs3), mRNA.	MCC Details: [^scl000^scl0001957^scl0001957.1_28^exon_9999999^-26.08^62]
mMC020731	NM_026034	2810037C14Rik	0.652417	0.000681463	RIKEN cDNA 2810037C14 gene	MCC Details: [67211^scl0^scl067211^scl067211.6_180^exon_400^-47.18^150]
mMR027126	NM_007626	Cbx5	0.901837	0.000681463	chromobox homolog 5 (Drosophila HP1a)	MCC Details: [12419^scl00^scl0012419^scl0012419.1_134^exon_1000^0^796]
mMR027665	NM_009211	Smarcc1	0.821747	0.000691484	SWI/SNF related, matrix associated, actin dependent regulator of chromatin, subfamily c, member 1	MCC Details: [20588^scl00^scl0020588^scl0020588.1_305^exon_400^-8.47^25]
mMC011654	NM_007420	Adrb2	0.8887	0.000699464	adrenergic receptor, beta 2	MCC Details: [11555^scl^scl51352^scl51352.1_37^exon_800^0^693]
mMC019683		3110018A08Rik	0.704565	0.000715898	RIKEN cDNA 3110018A08 gene	MCC Details: [73115^scl0^scl073115^scl073115.1_164^exon_400^0^166]
mMC022813	NM_009288	Stk10	0.814386	0.000720675	serine/threonine kinase 10	MCC Details: [20868^scl0^scl020868^scl020868.20_22^exon_400^-100.2^308]
mMR029490	NM_031997	Tmem2	0.674763	0.000741501	transmembrane protein 2	MCC Details: [83921^scl00^scl0083921^scl0083921.1_123^exon_400^0^207]
mMC025851	NM_008529	Ly6e	0.850207	0.000741501	lymphocyte antigen 6 complex, locus E	MCC Details: [17069^scl0^scl017069^scl017069.4_4^exon_800^-29.11^726]
mMC004717	NM_010329	Gp38	1.2075	0.000744582	glycoprotein 38	MCC Details: [14726^scl^scl23564^scl23564.6_587^exon_800^-21.6^143]
mMC021664	NM_144835	B130016L12Rik	0.941369	0.000744582	RIKEN cDNA B130016L12 gene	MCC Details: [217995^scl0^scl0217995^scl0217995.11_3^exon_5200^-20.5^5046]
mMR026751	NM_173186	C530046L02Rik	0.80112	0.000746176	RIKEN cDNA C530046L02 gene	MCC Details: [224617^scl00^scl00224617^scl00224617.1_69^exon_400^0^261]
mMC010004	NM_026234	Pigm	1.14062	0.000747819	phosphatidylinositol glycan, class M	MCC Details: [67556^scl^scl17204^scl17204.1_107^exon_800^-22.96^623]
mMR028170	NM_018807	Plagl2	0.771733	0.000766987	pleiomorphic adenoma gene-like 2	MCC Details: [54711^scl00^scl0054711^scl0054711.1_45^exon_400^0^285]
mMC010849	NM_007626	Cbx5	0.814118	0.000774668	chromobox homolog 5 (Drosophila HP1a)	MCC Details: [12419^scl^scl46664^scl46664.8_191^exon_800^0^539]
mMR028321		E430024C06Rik	0.924904	0.0007783	RIKEN cDNA E430024C06 gene	MCC Details: [319443^scl00^scl00319443^scl00319443.1_439^exon_400^-74.25^1491]
mMA034499	NM_207625	Acsl4	0.942452	0.00079422	Mus musculus acyl-CoA synthetase long-chain family member 4 (Acsl4), transcript variant 1, mRNA.	MCC Details: [^scl000^scl0002944^scl0002944.1_183^exon_9999999^-20.7^40]
mMR027154	NM_053104	Rbm9	1.21976	0.00079422	RNA binding motif protein 9	MCC Details: [93686^scl00^scl0093686^scl0093686.1_104^exon_400^0^226]
mMC001868		C030027H14Rik	0.649168	0.000794414	RIKEN cDNA C030027H14 gene	MCC Details: [77465^scl^scl5203^scl5203.1.1_176^island_400^0^155]
mMC004517	NM_027789	5430416O09Rik	0.702613	0.000794716	RIKEN cDNA 5430416O09 gene	MCC Details: [71406^scl^scl25506^scl25506.2_143^exon_1000^0^787]
mMC022083	NM_144798	Slc30a6	0.603255	0.000794716	solute carrier family 30 (zinc transporter), member 6	MCC Details: [210148^scl0^scl0210148^scl0210148.13_0^exon_600^0^596]
mMC023016	NM_183142	AI849156	0.860283	0.000807521	expressed sequence AI849156	MCC Details: [207958^scl0^scl0207958^scl0207958.5_71^exon_3600^0^3459]
mMC025902	NM_029797	2610034E18Rik	0.874461	0.00081881	RIKEN cDNA 2610034E18 gene	MCC Details: [76915^scl0^scl076915^scl076915.3_6^exon_400^-75.72^324]
mMC015654	NM_016794	Vamp8	0.726243	0.000820009	vesicle-associated membrane protein 8	MCC Details: [22320^scl^scl28865^scl28865.3.1_49^island_800^-21^682]
mMA033213	NM_173006 NM_008897	Pon3	1.12062	0.000826137	Mus musculus paraoxonase 3 (Pon3), mRNA.	MCC Details: [^scl000^scl0001193^scl0001193.1_40^exon_9999999^-23.1^17]
mMC015325	NM_024439	H47	0.603264	0.000826137	histocompatibility 47	MCC Details: [109815^scl^scl32570^scl32570.6.1_25^island_600^-26^579]
mMR030515	NM_031163	Col2a1	0.674609	0.000831623	procollagen, type II, alpha 1	MCC Details: [12824^scl00^scl0012824^scl0012824.2_219^exon_400^0^111]
mMA032934	NM_009371	Tgfbr2	0.811867	0.000835936	Mus musculus transforming growth factor, beta receptor II (Tgfbr2), transcript variant 1, mRNA.	MCC Details: [^scl000^scl0003424^scl0003424.1_2300^exon_9999999^0^300]
mMC009470	NM_011267	Rgs16	0.70683	0.000840686	regulator of G-protein signaling 16	MCC Details: [19734^scl^scl17359^scl17359.5_60^exon_1200^0^1070]
mMR027059		AI316828	0.580655	0.000850313	expressed sequence AI316828	MCC Details: [103674^scl00^scl00103674^scl00103674.1_1^exon_1000^-21.9^929]
mMC007213	NM_007807	Cybb	0.77861	0.000860257	cytochrome b-245, beta polypeptide	MCC Details: [13058^scl^scl54410^scl54410.13_641^exon_800^0^89]
mMR029699	NM_183142	AI849156	0.79075	0.000863604	expressed sequence AI849156	MCC Details: [207958^scl00^scl00207958^scl00207958.1_216^exon_400^0^114]
mMR026977	NM_007711	Clcn3	0.841877	0.000914713	chloride channel 3	MCC Details: [12725^scl00^scl0012725^scl0012725.1_238^exon_400^0^92]
mMA034939	NM_025522	Dhrs7	0.919935	0.000915795	Mus musculus dehydrogenase/reductase (SDR family) member 7 (Dhrs7), mRNA.	MCC Details: [^scl000^scl0002381^scl0002381.1_12^exon_9999999^-24.9^158]
mMC009219	NM_011574	Tex292	0.678381	0.000917096	testis expressed gene 292	MCC Details: [21771^scl^scl33380^scl33380.18.1_13^island_600^0^437]
mMC021623	NM_008258	Hn1	0.616892	0.000919999	hematological and neurological expressed sequence 1	MCC Details: [15374^scl0^scl015374^scl015374.1_66^exon_800^-34^664]
mMC023377		2610203C20Rik	1.16905	0.000937221	RIKEN cDNA 2610203C20 gene	MCC Details: [70455^scl0^scl070455^scl070455.2_3^exon_400^-17.3^327]
mMC012120	NM_007633	Ccne1	1.02005	0.000947864	cyclin E1	MCC Details: [12447^scl^scl31451^scl31451.11.1_40^island_600^-24.8^491]
mMR029779	NM_010560	Il6st	0.943525	0.000950666	interleukin 6 signal transducer	MCC Details: [16195^scl00^scl0016195^scl0016195.2_10^exon_400^0^320]
mMC019697	NM_013812	Cdk2ap1	0.667306	0.000953632	CDK2 (cyclin-dependent kinase 2)-associated protein 1	MCC Details: [13445^scl0^scl013445^scl013445.1_266^exon_400^-93.95^64]
mMC020404	NM_175318	5830435K17Rik	1.15613	0.000972372	RIKEN cDNA 5830435K17 gene	MCC Details: [101685^scl0^scl0101685^scl0101685.1_11^exon_400^0^319]
mMA031524	AK035869		0.647904	0.000979098	Mus musculus 16 days neonate cerebellum cDNA, RIKEN full-length enriched library, clone:9630012I08 product:unknown EST, full insert sequence.	MCC Details: [^scl000^scl0003438^scl0003438.1_25^exon_9999999^-21.41^126]
mMC008295	NM_183186	Ches1	0.692159	0.000987585	checkpoint supressor 1	MCC Details: [71375^scl^scl42161^scl42161.10.1_175^island_400^-32.74^156]
mMA033066	NM_133761	Mitc1	0.913544	0.00101438	MAD homolog 4 interacting transcription coactivator 1.	MCC Details: [^scl000^scl000346^scl000346.1_43^exon_9999999^-69.42^1]
mMA034457	NM_011816	E430034L04Rik	0.60479	0.00102597	Mus musculus RIKEN cDNA E430034L04 gene (E430034L04Rik), mRNA.	MCC Details: [^scl000^scl0004136^scl0004136.1_20^exon_9999999^-32^9]
mMC017911	NM_009124	Sca1	0.618192	0.00103708	spinocerebellar ataxia 1 homolog (human)	MCC Details: [20238^scl^scl44029^scl44029.9_118^exon_800^0^612]
mMC023225	NM_198018	Abr	0.580201	0.00105936	active BCR-related gene	MCC Details: [109934^scl0^scl0109934^scl0109934.1_81^exon_400^0^249]
mMC010226		B230343A10Rik	0.879009	0.00106708	RIKEN cDNA B230343A10 gene	MCC Details: [320013^scl^scl41403^scl41403.1.1_37^island_400^0^294]
mMC021636	NM_008634	Mtap1b	0.868536	0.00107458	microtubule-associated protein 1 B	MCC Details: [17755^scl0^scl017755^scl017755.1_80^exon_7200^0^7050]
mMC016865	NM_010097	Sparcl1	1.22998	0.00107458	SPARC-like 1 (mast9, hevin)	MCC Details: [13602^scl^scl26291^scl26291.11.1_15^island_800^-22.5^751]
mMA035669	AK083573		0.623789	0.00107569	Mus musculus 9 days embryo whole body cDNA, RIKEN full-length enriched library, clone:D030046P11 product:fibulin 1, full insert sequence.	MCC Details: [^scl000^scl0002507^scl0002507.1_236^exon_9999999^-15.46^134]
mMA034737	NM_025985	UBE2G1	0.626082	0.00108494	Mus musculus ubiquitin-conjugating enzyme E2G 1 (UBC7 homolog, C. elegans) (Ube2g1), mRNA.	MCC Details: [^scl000^scl0001439^scl0001439.1_101^exon_9999999^-21.9^8]
mMC012256	NM_026380	6530413N01Rik	0.988667	0.00108563	RIKEN cDNA 6530413N01 gene	MCC Details: [67792^scl^scl17360^scl17360.1.193_85^island_400^0^246]
mMR029089	NM_008122	Gja7	0.882231	0.00110036	gap junction membrane channel protein alpha 7	MCC Details: [14615^scl00^scl0014615^scl0014615.2_138^exon_400^0^192]
mMA032849	NM_024124	Hdac9	0.87301	0.00111022	Mus musculus histone deacetylase 9 (Hdac9), mRNA.	MCC Details: [^scl000^scl0002364^scl0002364.1_62^exon_9999999^-26.1^0]
mMC023821	NM_025950	Cdc37l1	0.725097	0.0011294	cell division cycle 37 homolog (S. cerevisiae)-like 1	MCC Details: [67072^scl0^scl067072^scl067072.6_68^exon_5600^0^5462]
mMR027294	NM_013463	Gla	0.750808	0.00114092	galactosidase, alpha	MCC Details: [11605^scl00^scl0011605^scl0011605.2_12^exon_400^0^318]
mMC004794	XM_125904	Srgap1	0.961931	0.00115641	SLIT-ROBO Rho GTPase activating protein 1	MCC Details: [117600^scl^scl37415^scl37415.23.1_8^island_400^0^404]
mMC017093	NM_007754	Cpd	0.900228	0.00116263	carboxypeptidase D	MCC Details: [12874^scl^scl39908^scl39908.21.1_34^island_600^-20.6^497]
mMR026567	XM_129395	Ccnt2	0.718971	0.00117426	cyclin T2	MCC Details: [72949^scl00^scl0072949^scl0072949.1_78^exon_600^0^452]
mMR027779	NM_178882	AI325464	0.817899	0.00117498	expressed sequence AI325464	MCC Details: [98314^scl00^scl0098314^scl0098314.1_111^exon_400^-32.33^219]
mMC009861		1110017D07Rik	0.59294	0.00118864	RIKEN cDNA 1110017D07 gene	MCC Details: [73717^scl^scl10599^scl10599.1.1_27^island_400^0^304]
mMC019349	NM_023670	Igf2bp3	0.755226	0.00120169	insulin-like growth factor 2, binding protein 3	MCC Details: [140488^scl0^scl0140488^scl0140488.1_27^exon_2000^-24.1^1926]
mMC008499	NM_173181	3110050N22Rik	0.754372	0.00120981	RIKEN cDNA 3110050N22 gene	MCC Details: [67306^scl^scl26633^scl26633.7.1_20^island_1000^-22.1^922]
mMC007080	NM_008873	Plau	0.562554	0.00121268	plasminogen activator, urokinase	MCC Details: [18792^scl^scl46587^scl46587.11.1_61^island_400^0^270]
mMA034588	NM_010949	Numb	0.66604	0.00124342	Mus musculus numb gene homolog (Drosophila) (Numb), mRNA.	MCC Details: [^scl000^scl0002283^scl0002283.1_2^exon_9999999^-24.2^3]
mMC021203	NM_025522	Dhrs7	0.900569	0.00124685	dehydrogenase/reductase (SDR family) member 7	MCC Details: [66375^scl0^scl066375^scl066375.2_40^exon_400^-24.5^290]
mMC001904	NM_178665	Lpp	0.587747	0.00124692	LIM domain containing preferred translocation partner in lipoma	MCC Details: [210126^scl^scl49287^scl49287.19_426^exon_800^0^304]
mMC025567	NM_146218	BC027246	0.719113	0.00124739	cDNA sequence BC027246	MCC Details: [234736^scl0^scl0234736^scl0234736.2_42^exon_400^-94.13^288]
mMC022225	NM_020506	Xpo4	0.61039	0.00124739	exportin 4	MCC Details: [57258^scl0^scl057258^scl057258.1_58^exon_1400^-95.8^1272]
mMC013807	XM_139711	Arid1b	0.770913	0.00126374	AT rich interactive domain 1B (Swi1 like)	MCC Details: [239985^scl^scl50374^scl50374.2_323^exon_800^0^407]
mMR028618	XM_489839	Cecr2	0.593656	0.00127556	cat eye syndrome chromosome region, candidate 2 homolog (human)	MCC Details: [330409^scl00^scl00330409^scl00330409.1_0^exon_1000^-15.1^930]
mMC009518	NM_138589	D7Wsu128e	0.758154	0.00127556	DNA segment, Chr 7, Wayne State University 128, expressed	MCC Details: [28018^scl^scl32101^scl32101.7.1_5^island_400^0^377]
mMC010287	NM_024283	1500015O10Rik	1.2204	0.00128696	RIKEN cDNA 1500015O10 gene	MCC Details: [78896^scl^scl18005^scl18005.4.1_0^island_400^0^331]
mMC004774	NM_009822	Cbfa2t1h	0.916231	0.00130686	CBFA2T1 identified gene homolog (human)	MCC Details: [12395^scl^scl25657^scl25657.15_226^exon_800^0^504]
mMR028769	NM_008476	Krt2-6a	1.03788	0.00130686	keratin complex 2, basic, gene 6a	MCC Details: [16687^scl00^scl0016687^scl0016687.2_101^exon_400^-38.85^229]
mMA035243	AK049832		0.583223	0.00130878	Mus musculus adult male hippocampus cDNA, RIKEN full-length enriched library, clone:C630002J01 product:protein kinase, cAMP dependent regulatory, type I, alpha, full insert sequence.	MCC Details: [^scl000^scl0001419^scl0001419.1_32^exon_9999999^-24.3^15]
mMR029113	NM_053167	Trim9	0.735516	0.00132094	tripartite motif protein 9	MCC Details: [94090^scl00^scl0094090^scl0094090.1_135^exon_400^0^195]
mMR030208		1200015M12Rik	0.7226	0.00132375	RIKEN cDNA 1200015M12 gene	MCC Details: [71739^scl00^scl0071739^scl0071739.1_1474^exon_400^-76.47^456]
mMC004160		2610008J04Rik	0.748622	0.00132547	RIKEN cDNA 2610008J04 gene	MCC Details: [72127^scl^scl27679^scl27679.2_18^exon_800^-24.3^712]
mMC009950	NM_026380	6530413N01Rik	1.89081	0.00134	RIKEN cDNA 6530413N01 gene	MCC Details: [67792^scl^scl17361^scl17361.9.1_23^island_800^0^713]
mMC006439	NM_177150	G630055P03Rik	0.833311	0.00134	RIKEN cDNA G630055P03 gene	MCC Details: [320394^scl^scl34390^scl34390.13.1_40^island_400^0^268]
mMA033710	NM_023048	Asb4	1.53085	0.00134947	Mus musculus ankyrin repeat and SOCS box-containing protein 4 (Asb4), mRNA.	MCC Details: [^scl000^scl0001022^scl0001022.1_64^exon_9999999^-23.2^55]
mMC022218	NM_007494	Ass1	0.912327	0.00135166	argininosuccinate synthetase 1	MCC Details: [11898^scl0^scl011898^scl011898.16_99^exon_400^-27.5^131]
mMR028586	NM_011816	E430034L04Rik	0.563028	0.00135957	RIKEN cDNA E430034L04 gene	MCC Details: [23881^scl00^scl0023881^scl0023881.1_86^exon_400^0^244]
mMA032409	NM_025950	Cdc37l	0.717244	0.00138096	Mus musculus cell division cycle 37 homolog (S. cerevisiae)-like (Cdc37l), mRNA.	MCC Details: [^scl000^scl000422^scl000422.1_41^exon_9999999^-21.7^12]
mMR029310		D15Mit260	0.73584	0.00141178	DNA Segment, Chr 15 Massachusetts Institute of Technology 260	MCC Details: [27008^scl00^scl0027008^scl0027008.1_147^exon_400^0^183]
mMC012804	NM_177545	Vangl1	0.54602	0.0014207	vang, van gogh-like 1 (Drosophila)	MCC Details: [229658^scl^scl21748^scl21748.12_709^exon_800^0^21]
mMC007615	NM_144874	Cox15	0.755067	0.00143426	COX15 homolog, cytochrome c oxidase assembly protein (yeast)	MCC Details: [226139^scl^scl52457^scl52457.10_264^exon_800^0^466]
mMR027511	NM_009234	Sox11	0.561838	0.00143608	SRY-box containing gene 11	MCC Details: [20666^scl00^scl0020666^scl0020666.1_225^exon_400^0^105]
mMC015186	NM_010111	Efnb2	1.21318	0.00150799	ephrin B2	MCC Details: [13642^scl^scl35124^scl35124.5_47^exon_800^0^683]
mMA035386	NM_017407	Spag5	0.750792	0.00151884	Mus musculus sperm associated antigen 5 (Spag5), mRNA.	MCC Details: [^scl000^scl0001426^scl0001426.1_2^exon_9999999^-25.4^3]
mMC025286	NM_178601	D1Wsu40e	0.623467	0.00152489	DNA segment, Chr 1, Wayne State University 40, expressed	MCC Details: [27993^scl0^scl027993^scl027993.9_8^exon_1000^-24.2^922]
mMC001759	NM_144731	Galnt7	0.892707	0.00153387	UDP-N-acetyl-alpha-D-galactosamine: polypeptide N-acetylgalactosaminyltransferase 7	MCC Details: [108150^scl^scl34793^scl34793.11_54^exon_800^0^676]
mMC009869		2310046M24Rik	0.592772	0.00154282	RIKEN cDNA 2310046M24 gene	MCC Details: [77039^scl^scl53094^scl53094.2_453^exon_800^0^277]
mMA032592	NM_153198	Hbp1	0.52017	0.00154282	Mus musculus high mobility group box transcription factor 1 (Hbp1), mRNA.	MCC Details: [^scl000^scl0002413^scl0002413.1_735^exon_9999999^-33.74^228]
mMA035099	NM_138309	Mic2l1	0.755138	0.0015455	Mic2l1 (MIC2 (Monoclonal Imperial cancer Research Fund 2)-like 1).	MCC Details: [^scl000^scl0002942^scl0002942.1_1346^exon_9999999^0^1183]
mMC009924		B930075F07	0.687457	0.0015455	hypothetical protein B930075F07	MCC Details: [331484^scl^scl54719^scl54719.1.3_182^island_400^0^149]
mMC015897	NM_008820	Pep4	0.810658	0.00157288	peptidase 4	MCC Details: [18624^scl^scl32792^scl32792.15.1_2^island_400^-26.1^376]
mMC021113		2310075E07Rik	0.760153	0.00161759	RIKEN cDNA 2310075E07 gene	MCC Details: [69669^scl0^scl069669^scl069669.2_64^exon_400^-26.1^266]
mMC019539	NM_027450	Glipr2	0.709887	0.0016302	GLI pathogenesis-related 2	MCC Details: [384009^scl0^scl0384009^scl0384009.6_207^exon_400^0^123]
mMA034983	NM_011369	Shcbp1	0.573449	0.0016302	Mus musculus Shc SH2-domain binding protein 1 (Shcbp1), mRNA.	MCC Details: [^scl000^scl000734^scl000734.1_26^exon_9999999^-26.9^20]
mMC017008	NM_178728	Mbldc1	0.912448	0.00163466	Metallo-beta-lactamase domain containing 1	MCC Details: [242864^scl^scl26853^scl26853.5_220^exon_800^0^510]
mMC020786	NM_172015	Iars	1.03685	0.001636	isoleucine-tRNA synthetase	MCC Details: [105148^scl0^scl0105148^scl0105148.15_4^exon_2800^-25.5^2788]
mMC020847	NM_198646	LOC381062	0.685722	0.00170414	hypothetical gene supported by AK078282; AK078855; BC052508	MCC Details: [381062^scl0^scl0381062^scl0381062.8_12^exon_1400^-24.3^1333]
mMR030529	NM_011932	Dapp1	0.66936	0.00174559	dual adaptor for phosphotyrosine and 3-phosphoinositides 1	MCC Details: [26377^scl00^scl0026377^scl0026377.2_67^exon_400^-74.39^263]
mMA031749	NM_133803	Dpp3	0.533425	0.00174559	Mus musculus dipeptidylpeptidase 3 (Dpp3), mRNA.	MCC Details: [^scl000^scl000521^scl000521.1_26^exon_9999999^-29.9^0]
mMC026116	NM_030706	Trim2	0.704806	0.00175999	tripartite motif protein 2	MCC Details: [80890^scl0^scl080890^scl080890.1_96^exon_3600^0^3434]
mMC005752	NM_019675	Stmn4	0.703745	0.00176111	stathmin-like 4	MCC Details: [56471^scl^scl46156^scl46156.8.1_4^island_800^-26.5^759]
mMC020228	NM_016813	Nxf1	0.686279	0.00176881	nuclear RNA export factor 1 homolog (S. cerevisiae)	MCC Details: [53319^scl0^scl053319^scl053319.21_22^exon_400^-21.1^256]
mMR029293	NM_019658	Shoc2	0.666845	0.00176989	soc-2 (suppressor of clear) homolog (C. elegans)	MCC Details: [56392^scl00^scl0056392^scl0056392.1_211^exon_400^-25.53^119]
mMA031275	NM_008358	Il15ra	0.537791	0.00177005	Mus musculus interleukin 15 receptor, alpha chain (Il15ra), mRNA.	MCC Details: [^scl000^scl0003076^scl0003076.1_71^exon_9999999^0^570]
mMA035289	NM_028768	Armc8	0.625617	0.00177005	Mus musculus armadillo repeat containing 8 (Armc8), mRNA.	MCC Details: [^scl000^scl0003593^scl0003593.1_5^exon_9999999^-22.7^19]
mMA031971	AK052286		0.789152	0.00177059	Mus musculus 13 days embryo heart cDNA, RIKEN full-length enriched library, clone:D330021B20 product:hypothetical Phosphoglycerate mutase-like structure containing protein, full insert sequence.	MCC Details: [^scl000^scl000966^scl000966.1_39^exon_9999999^-22.52^11]
mMA035310	NM_011607	Tnc	1.03575	0.00177692	Mus musculus tenascin C (Tnc), mRNA.	MCC Details: [^scl000^scl0002731^scl0002731.1_70^exon_9999999^-20.1^133]
mMC024576		1110004P15Rik	0.748206	0.00178782	RIKEN cDNA 1110004P15 gene	MCC Details: [107095^scl0^scl0107095^scl0107095.2_127^exon_400^-4.48^203]
mMC008740		2610206G21Rik	0.668412	0.00179784	RIKEN cDNA 2610206G21 gene	MCC Details: [72491^scl^scl35274^scl35274.1.1_142^island_400^0^189]
mMC006225	NM_011497	Stk6	0.615303	0.00180242	serine/threonine kinase 6	MCC Details: [20878^scl^scl18270^scl18270.11_281^exon_800^-14.13^449]
mMC018295	NM_025707	Btbd5	0.770176	0.00181223	BTB (POZ) domain containing 5	MCC Details: [66689^scl^scl42416^scl42416.6_201^exon_800^0^529]
mMC008053	NM_023608	Gdpd2	0.980446	0.00183565	glycerophosphodiester phosphodiesterase domain containing 2	MCC Details: [71584^scl^scl54748^scl54748.8.1_13^island_800^-25^715]
mMC023737	NM_020506	Xpo4	0.565985	0.00183649	exportin 4	MCC Details: [57258^scl0^scl057258^scl057258.6_17^exon_2000^-23.6^1944]
mMA032424	NM_024182	Riok3	0.599656	0.00190374	Mus musculus RIO kinase 3 (yeast) (Riok3), mRNA.	MCC Details: [^scl000^scl0002188^scl0002188.1_58^exon_9999999^-22.4^0]
mMA034319	NM_029291	1700011I11Rik	0.50165	0.00190374	Mus musculus RIKEN cDNA 1700011I11 gene (1700011I11Rik), mRNA.	MCC Details: [^scl000^scl0001287^scl0001287.1_52^exon_9999999^0^37]
mMC023172	NM_178382	Flrt3	0.831321	0.00190382	fibronectin leucine rich transmembrane protein 3	MCC Details: [71436^scl0^scl071436^scl071436.1_7^exon_1200^0^1145]
mMC015586	NM_025295	Btd	0.511744	0.00195317	biotinidase	MCC Details: [26363^scl^scl46487^scl46487.4_247^exon_800^0^483]
mMR029103	NM_010878	Nck1	0.6815	0.00195993	non-catalytic region of tyrosine kinase adaptor protein 1	MCC Details: [17973^scl00^scl0017973^scl0017973.1_182^exon_1600^-34.75^1348]
mMR026200	NM_026075	3110031B13Rik	0.675753	0.0019655	RIKEN cDNA 3110031B13 gene	MCC Details: [67288^scl00^scl0067288^scl0067288.2_208^exon_400^0^122]
mMA035063	BC050854		0.762782	0.00197583	Mus musculus asparagine-linked glycosylation 6 homolog (yeast, alpha-1,3,-glucosyltransferase), mRNA (cDNA clone IMAGE:6332345), partial cds.	MCC Details: [^scl000^scl0002657^scl0002657.1_5^exon_9999999^-22.9^8]
mMC023010	NM_026465	2010316F05Rik	0.695393	0.00199372	RIKEN cDNA 2010316F05 gene	MCC Details: [67939^scl0^scl067939^scl067939.1_2^exon_400^0^328]
mMC025685	NM_026667	9130005N14Rik	0.543565	0.00200821	RIKEN cDNA 9130005N14 gene	MCC Details: [68303^scl0^scl068303^scl068303.14_11^exon_1000^-18.9^919]
mMC019210	NM_178766	B230315F11Rik	1.02028	0.00201731	RIKEN cDNA B230315F11 gene	MCC Details: [319653^scl0^scl0319653^scl0319653.2_11^exon_4000^-33.35^3994]
mMC019932	NM_007981	Acsl1	0.643205	0.00207323	acyl-CoA synthetase long-chain family member 1	MCC Details: [14081^scl0^scl014081^scl014081.20_10^exon_400^-27.5^320]
mMC014442	NM_027113	Wdr5b	0.803695	0.00207323	WD repeat domain 5B	MCC Details: [69544^scl^scl49184^scl49184.1.1_144^island_400^0^187]
mMC013677		A430034D21Rik	0.686179	0.00207323	RIKEN cDNA A430034D21 gene	MCC Details: [320763^scl^scl14440^scl14440.2.1_15^island_400^-20.6^316]
mMC021639	NM_177089	Tacc1	0.512314	0.00207323	transforming, acidic coiled-coil containing protein 1	MCC Details: [320165^scl0^scl0320165^scl0320165.1_2^exon_3200^-21.72^3204]
mMC021560	NM_013787	Skp2	0.670816	0.00207461	S-phase kinase-associated protein 2 (p45)	MCC Details: [27401^scl0^scl027401^scl027401.3_29^exon_4800^-27.8^4737]
mMR030881	NM_146218	BC027246	0.922516	0.00207461	cDNA sequence BC027246	MCC Details: [234736^scl00^scl00234736^scl00234736.1_63^exon_2600^0^2467]
mMA031533	NM_021305	Sec61a2	0.531473	0.00209393	Mus musculus Sec61, alpha subunit 2 (S. cerevisiae) (Sec61a2), mRNA.	MCC Details: [^scl000^scl0003193^scl0003193.1_7^exon_9999999^-23.8^77]
mMC019923	NM_027541	Prpf3	0.595207	0.00210171	PRP3 pre-mRNA processing factor 3 homolog (yeast)	MCC Details: [70767^scl0^scl070767^scl070767.13_40^exon_2000^-26.3^1890]
mMR028570	NM_020506	Xpo4	0.555551	0.00210171	exportin 4	MCC Details: [57258^scl00^scl0057258^scl0057258.1_58^exon_800^0^672]
mMC002239	NM_008358	Il15ra	0.617978	0.00210171	interleukin 15 receptor, alpha chain	MCC Details: [16169^scl^scl21283^scl21283.8.1_14^island_800^0^812]
mMA035580	AK029892		0.549617	0.00218049	Mus musculus adult male testis cDNA, RIKEN full-length enriched library, clone:4931428H06 product:chloride channel 3, full insert sequence.	MCC Details: [^scl000^scl000675^scl000675.1_5^exon_9999999^-22.7^177]
mMC020142	NM_019658	Shoc2	0.908065	0.00221337	soc-2 (suppressor of clear) homolog (C. elegans)	MCC Details: [56392^scl0^scl056392^scl056392.8_7^exon_2000^-27.3^1923]
mMC019158	NM_009737	Bcat2	0.990999	0.00224478	branched chain aminotransferase 2, mitochondrial	MCC Details: [12036^scl^scl32674^scl32674.12.1_0^island_600^-19.5^534]
mMC022902	XM_485257	4930579G24Rik	0.569021	0.00224616	RIKEN cDNA 4930579G24 gene	MCC Details: [75939^scl0^scl075939^scl075939.2_195^exon_400^0^135]
mMC023234	NM_172516	Ripk5	0.485656	0.00226708	receptor interacting protein kinase 5	MCC Details: [213452^scl0^scl0213452^scl0213452.8_16^exon_2800^-25.1^2639]
mMC011417	NM_011338	Ccl9	0.511198	0.0022741	chemokine (C-C motif) ligand 9	MCC Details: [20308^scl^scl39819^scl39819.5_328^exon_800^0^402]
mMC010584	NM_178670	8030462N17Rik	0.539339	0.0022741	RIKEN cDNA 8030462N17 gene	MCC Details: [212163^scl^scl51248^scl51248.6.1_66^island_400^-25^265]
mMC019257		3110039M20Rik	0.705937	0.00229991	RIKEN cDNA 3110039M20 gene	MCC Details: [67293^scl0^scl067293^scl067293.2_71^exon_400^-20.5^259]
mMC023369	NM_198937	D17Ertd441e	0.557368	0.00232686	DNA segment, Chr 17, ERATO Doi 441, expressed	MCC Details: [52009^scl0^scl052009^scl052009.2_30^exon_1000^-22.04^986]
mMC001031		4930432N10Rik	0.620837	0.0023601	RIKEN cDNA 4930432N10 gene	MCC Details: [74630^scl^scl51094^scl51094.1.2_169^island_400^0^162]
mMC020961		1110056P05Rik	0.763289	0.00240201	RIKEN cDNA 1110056P05 gene	MCC Details: [68804^scl0^scl068804^scl068804.1_158^exon_400^-5.2^172]
mMR027748	NM_177545	Vangl1	0.824492	0.00240243	vang, van gogh-like 1 (Drosophila)	MCC Details: [229658^scl00^scl00229658^scl00229658.2_184^exon_400^0^146]
mMA035239	NM_173751	Ilvbl	0.913349	0.00244061	Mus musculus ilvB (bacterial acetolactate synthase)-like (Ilvbl), mRNA.	MCC Details: [^scl000^scl0003826^scl0003826.1_18^exon_9999999^-8.93^23]
mMC013094	NM_013634	Pparbp	0.516663	0.00244499	peroxisome proliferator activated receptor binding protein	MCC Details: [19014^scl^scl39624^scl39624.22.175_1^island_600^-21.1^534]
mMR028431		A530025K05Rik	0.772455	0.00246998	RIKEN cDNA A530025K05 gene	MCC Details: [320142^scl00^scl00320142^scl00320142.1_305^exon_400^0^25]
mMC020968	NM_172307	Mbtps2	0.578692	0.00248797	membrane-bound transcription factor protease, site 2	MCC Details: [270669^scl0^scl0270669^scl0270669.1_24^exon_6800^-25.7^6779]
mMC004652	NM_021716	Fign	0.65777	0.00249626	fidgetin	MCC Details: [60344^scl^scl19211^scl19211.5_285^exon_800^0^445]
mMR030022	NM_020005	Pcaf	0.725379	0.00250718	p300/CBP-associated factor	MCC Details: [18519^scl00^scl0018519^scl0018519.1_112^exon_400^-69.18^218]
mMC025007	XM_129395	Ccnt2	0.797455	0.00252707	cyclin T2	MCC Details: [72949^scl0^scl072949^scl072949.1_7^exon_4000^-22^4002]
mMC012822	NM_013753	Pald	0.611797	0.00252707	paladin	MCC Details: [27355^scl^scl37920^scl37920.20_247^exon_800^0^483]
mMR030528	XM_488956	1700020I14Rik	0.645238	0.00254662	RIKEN cDNA 1700020I14 gene	MCC Details: [66602^scl00^scl0066602^scl0066602.1_26^exon_400^0^304]
mMC011697	XM_125946	4633402N23Rik	0.46635	0.00255378	RIKEN cDNA 4633402N23 gene	MCC Details: [66701^scl^scl37368^scl37368.2_193^exon_800^0^537]
mMA035641	AK077713		0.636286	0.00257275	Mus musculus 8 days embryo whole body cDNA, RIKEN full-length enriched library, clone:5730544G20 product:tropomyosin 2, beta, full insert sequence.	MCC Details: [^scl000^scl0003541^scl0003541.1_1^exon_9999999^-23.5^5]
mMC006884	NM_011393	Slc1a2	1.18978	0.00257275	solute carrier family 1 (glial high affinity glutamate transporter), member 2	MCC Details: [20511^scl^scl20560^scl20560.15.1_94^island_600^0^437]
mMC020872	NM_199028	AK122525	0.654014	0.00257334	cDNA sequence AK122525	MCC Details: [331623^scl0^scl0331623^scl0331623.5_147^exon_1200^-19.07^983]
mMC019601	NM_009448	Tuba6	0.910742	0.00257777	tubulin, alpha 6	MCC Details: [22146^scl0^scl022146^scl022146.5_240^exon_400^0^90]
mMR030801	NM_028362	2410018L13Rik	0.566163	0.00258506	RIKEN cDNA 2410018L13 gene	MCC Details: [69732^scl00^scl0069732^scl0069732.1_68^exon_400^-53.84^262]
mMC009124	NM_030261	Sesn3	0.511955	0.00260872	sestrin 3	MCC Details: [75747^scl^scl37277^scl37277.9.1_0^island_800^-20.9^731]
mMC019653	NM_028390	Anln	0.67807	0.0026305	anillin, actin binding protein (scraps homolog, Drosophila)	MCC Details: [68743^scl0^scl068743^scl068743.2_26^exon_3200^-23.9^3132]
mMC020586	NM_145575	Cald1	0.679448	0.00263051	caldesmon 1	MCC Details: [109624^scl0^scl0109624^scl0109624.3_19^exon_2000^-23.9^1770]
mMC008313	NM_011945	Map3k1	0.535421	0.00264866	mitogen activated protein kinase kinase kinase 1	MCC Details: [26401^scl^scl43508^scl43508.21.1_5^island_600^-25.8^526]
mMC010264	NM_011961	Plod2	0.752114	0.0026578	procollagen lysine, 2-oxoglutarate 5-dioxygenase 2	MCC Details: [26432^scl^scl36619^scl36619.20_240^exon_800^0^490]
mMC007025	NM_177670	A630048M13Rik	0.46146	0.0026578	RIKEN cDNA A630048M13 gene	MCC Details: [230657^scl^scl23954^scl23954.2.7_15^island_1200^-22.9^1086]
mMC020054	NM_033320	Glce	0.790588	0.00268382	glucuronyl C5-epimerase	MCC Details: [93683^scl0^scl093683^scl093683.1_155^exon_400^0^175]
mMC018908		3010015K02Rik	0.481323	0.00270801	RIKEN cDNA 3010015K02 gene	MCC Details: [76832^scl^scl36043^scl36043.4_243^exon_800^0^487]
mMC005163	NM_153778	Atoh8	0.602814	0.00272823	atonal homolog 8 (Drosophila)	MCC Details: [71093^scl^scl28874^scl28874.4_274^exon_800^-21.71^456]
mMC025283	NM_011636	Plscr1	0.76026	0.00273517	phospholipid scramblase 1	MCC Details: [22038^scl0^scl022038^scl022038.3_2^exon_1200^0^1128]
mMC020049		2610019N19Rik	0.468696	0.00274145	RIKEN cDNA 2610019N19 gene	MCC Details: [68023^scl0^scl068023^scl068023.2_32^exon_600^-11.9^498]
mMC000810	NM_153592	BC036333	0.506198	0.00274841	cDNA sequence BC036333	MCC Details: [244373^scl^scl33949^scl33949.16_183^exon_800^0^547]
mMC017003	NM_177305	Arl7	0.845211	0.00277721	ADP-ribosylation factor-like 7	MCC Details: [320982^scl^scl16496^scl16496.1_30^exon_1600^-11.5^1526]
mMR030316	NM_016705	Kif21a	0.528706	0.00278034	kinesin family member 21A	MCC Details: [16564^scl00^scl0016564^scl0016564.2_223^exon_400^0^107]
mMC004200	XM_283954	3110043O21Rik	0.474869	0.00279686	RIKEN cDNA 3110043O21 gene	MCC Details: [73205^scl^scl24453^scl24453.12_75^exon_800^0^655]
mMC001761	NM_027213	Med6	0.551407	0.00280115	mediator of RNA polymerase II transcription, subunit 6 homolog (yeast)	MCC Details: [69792^scl^scl42274^scl42274.8.1_35^island_400^0^296]
mMC025918	NM_019641	Stmn1	0.688515	0.00281469	stathmin 1	MCC Details: [16765^scl0^scl016765^scl016765.5_129^exon_400^-93.9^201]
mMC022562	NM_134071	Ankrd32	0.869886	0.00285878	ankyrin repeat domain 32	MCC Details: [105377^scl0^scl0105377^scl0105377.1_176^exon_400^-21.3^154]
mMC016976	NM_009112	S100a10	0.614528	0.00285878	S100 calcium binding protein A10 (calpactin)	MCC Details: [20194^scl^scl22910^scl22910.4.1_66^island_800^-22.8^665]
mMR029948	NM_009018	Raet1c	0.595721	0.00291861	retinoic acid early transcript gamma	MCC Details: [19370^scl00^scl0019370^scl0019370.1_176^exon_1200^-24.24^954]
mMC005813	NM_011982	Homer1	0.66895	0.00298306	homer homolog 1 (Drosophila)	MCC Details: [26556^scl^scl44526^scl44526.12_201^exon_800^0^529]
mMC016978	NM_025651	1100001A21Rik	0.661174	0.00298316	RIKEN cDNA 1100001A21 gene	MCC Details: [66595^scl^scl36523^scl36523.6.1_28^island_600^-28.7^533]
mMC006665	NM_009372	Tgif	0.521359	0.0029915	TG interacting factor	MCC Details: [21815^scl^scl49651^scl49651.7_46^exon_800^0^684]
mMC019681	NM_175201	Rnf38	0.82212	0.00300054	ring finger protein 38	MCC Details: [73469^scl0^scl073469^scl073469.3_1^exon_3600^-30.7^3471]
mMC021139		5830431N17Rik	0.62334	0.00300054	RIKEN cDNA 5830431N17 gene	MCC Details: [76036^scl0^scl076036^scl076036.1_45^exon_600^-66.5^383]
mMC007695	NM_008016	Fin15	0.746687	0.00306508	fibroblast growth factor inducible 15	MCC Details: [14210^scl^scl29028^scl29028.1.1_117^island_400^0^214]
mMR028893	NM_027268	Scrn1	0.608255	0.00306776	secernin 1	MCC Details: [69938^scl00^scl0069938^scl0069938.1_155^exon_400^0^175]
mMA035417	NM_138659	Prpf8	0.534072	0.00306776	Mus musculus pre-mRNA processing factor 8 (Prpf8), mRNA.	MCC Details: [^scl000^scl0001458^scl0001458.1_27^exon_9999999^-23.8^20]
mMC023170	NM_178260	Kiss1	0.560844	0.00307619	KiSS-1 metastasis-suppressor	MCC Details: [280287^scl0^scl0280287^scl0280287.1_28^exon_400^-30.1^364]
mMC002679	NM_015747	Slc20a1	0.555988	0.00308636	solute carrier family 20, member 1	MCC Details: [20515^scl^scl20301^scl20301.11_1^exon_800^-20.6^729]
mMC023187	NM_023066	Asph	0.528735	0.00311661	aspartate-beta-hydroxylase	MCC Details: [65973^scl0^scl065973^scl065973.2_37^exon_14800^-22^14691]
mMC005077		2700083E18Rik	0.76694	0.00313372	RIKEN cDNA 2700083E18 gene	MCC Details: [72640^scl^scl22999^scl22999.1.1_52^island_400^-23.9^104]
mMC011948	NM_009405	Tnni2	1.0085	0.00315267	troponin I, skeletal, fast 2	MCC Details: [21953^scl^scl31869^scl31869.6.1_15^island_400^-24.4^316]
mMR026606	NM_013562	Ifrd1	0.668784	0.00320251	interferon-related developmental regulator 1	MCC Details: [15982^scl00^scl0015982^scl0015982.2_105^exon_400^0^225]
mMR027985	NM_023680	Tnfrsf22	0.862964	0.00321636	tumor necrosis factor receptor superfamily, member 22	MCC Details: [79202^scl00^scl0079202^scl0079202.2_327^exon_400^-27.9^3]
mMC003452	NM_026541	4930553M18Rik	0.576347	0.0032355	RIKEN cDNA 4930553M18 gene	MCC Details: [75316^scl^scl37267^scl37267.8_259^exon_800^-20.9^471]
mMC021550	NM_177394	A730011L01Rik	1.11267	0.00324029	RIKEN cDNA A730011L01 gene	MCC Details: [338371^scl0^scl0338371^scl0338371.8_0^exon_3600^0^3530]
mMC011212		B930082K07Rik	0.838427	0.00324852	RIKEN cDNA B930082K07 gene	MCC Details: [320947^scl^scl36860^scl36860.2_104^exon_800^0^626]
mMC019294	XM_357124	G630041M05Rik	0.674431	0.0032648	RIKEN cDNA G630041M05 gene	MCC Details: [320448^scl0^scl0320448^scl0320448.1_19^exon_1600^-20.8^1529]
mMC019056	NM_026240	9130427A09Rik	0.515561	0.00326847	RIKEN cDNA 9130427A09 gene	MCC Details: [107022^scl0^scl0107022^scl0107022.12_27^exon_1000^-28.3^957]
mMC022583	NM_170591	Nupl1	0.491853	0.00326991	nucleoporin like 1	MCC Details: [71844^scl0^scl071844^scl071844.3_76^exon_6400^-24.5^6254]
mMA034337	NM_023066	Asph	0.689752	0.003292	Mus musculus aspartate-beta-hydroxylase (Asph), mRNA.	MCC Details: [^scl000^scl0002751^scl0002751.1_0^exon_9999999^-25.13^16]
mMA034149	NM_144516	Zmynd11	0.50992	0.00330634	Mus musculus zinc finger, MYND domain containing 11 (Zmynd11), mRNA.	MCC Details: [^scl000^scl0003753^scl0003753.1_11^exon_9999999^-23.7^55]
mMA035370	NM_007664	Cdh2	0.600628	0.00331665	Mus musculus cadherin 2 (Cdh2), mRNA.	MCC Details: [^scl000^scl0002172^scl0002172.1_30^exon_9999999^-23.5^12]
mMR028712	NM_026369	Arpc5	0.447317	0.00337436	actin related protein 2/3 complex, subunit 5	MCC Details: [67771^scl00^scl0067771^scl0067771.1_30^exon_1600^-30.3^1500]
mMC011732	NM_022332	St7	0.66757	0.00339527	Suppression of tumorigenicity 7	MCC Details: [64213^scl^scl30353^scl30353.21.1_7^island_400^0^320]
mMC020636	NM_053196	Sfxn2	0.710898	0.00339932	sideroflexin 2	MCC Details: [94279^scl0^scl094279^scl094279.11_10^exon_2800^-23.5^2698]
mMA035197	NM_016794	Vamp8	0.778638	0.0034328	Mus musculus vesicle-associated membrane protein 8 (Vamp8), mRNA.	MCC Details: [^scl000^scl0001079^scl0001079.1_24^exon_9999999^-26.6^65]
mMC003663	NM_007640	Cd1d2	0.777134	0.0034328	CD1d2 antigen	MCC Details: [12480^scl^scl23029^scl23029.6.1_87^island_400^-19^244]
mMR027997	NM_027652	D5Wsu178e	0.573578	0.00343977	DNA segment, Chr 5, Wayne State University 178, expressed	MCC Details: [28042^scl00^scl0028042^scl0028042.1_319^exon_400^0^11]
mMA032728	NM_009260	Spnb2	0.584895	0.00344748	Mus musculus spectrin beta 2 (Spnb2), transcript variant 2, mRNA.	MCC Details: [^scl000^scl0001317^scl0001317.1_6^exon_9999999^-21.3^316]
mMC007785		E430026A01Rik	0.448179	0.00348457	RIKEN cDNA E430026A01 gene	MCC Details: [231915^scl^scl26951^scl26951.9_50^exon_1600^0^1480]
mMR027612	NM_177343	Camk1d	0.613426	0.00354097	calcium/calmodulin-dependent protein kinase ID	MCC Details: [227541^scl00^scl00227541^scl00227541.2_221^exon_400^0^109]
mMC005294	NM_019754	Tagln3	0.758333	0.00354097	transgelin 3	MCC Details: [56370^scl^scl48442^scl48442.3.1_5^island_400^0^374]
mMA031973	NM_027406	Fthfd	0.638429	0.00355152	Mus musculus formyltetrahydrofolate dehydrogenase (Fthfd), mRNA.	MCC Details: [^scl000^scl0001049^scl0001049.1_26^exon_9999999^-25.7^4]
mMA034203			0.576794	0.00360079		MCC Details: [^scl000^scl0003275^scl0003275.1_126^exon_9999999^-24.4^341]
mMR028933	NM_010633	Kist	0.584303	0.00362573	kinase interacting with leukemia-associated gene (stathmin)	MCC Details: [16589^scl00^scl0016589^scl0016589.2_189^exon_400^0^141]
mMC022527	NM_013615	Odf2	0.680113	0.00363433	outer dense fiber of sperm tails 2	MCC Details: [18286^scl0^scl018286^scl018286.15_28^exon_2000^-21.76^1990]
mMC017941	NM_008367	Il2ra	0.448892	0.00364512	interleukin 2 receptor, alpha chain	MCC Details: [16184^scl^scl21285^scl21285.1.1_153^island_400^0^178]
mMR030966		D630004L18Rik	0.607948	0.00367067	RIKEN cDNA D630004L18 gene	MCC Details: [319406^scl00^scl00319406^scl00319406.1_215^exon_400^-22.58^115]
mMA035165	NM_177411	Rab5b	0.533456	0.00367517	Mus musculus RAB5B, member RAS oncogene family (Rab5b), mRNA.	MCC Details: [^scl000^scl0003920^scl0003920.1_1369^exon_9999999^0^204]
mMA032890	AK049091		0.638858	0.00371748	Mus musculus 0 day neonate cerebellum cDNA, RIKEN full-length enriched library, clone:C230098A08 product:RAT C1-13 GENE PRODUCT homolog [Rattus sp], full insert sequence.	MCC Details: [^scl000^scl0002317^scl0002317.1_123^exon_9999999^-25.5^3]
mMC022437	NM_024201	0610011N22Rik	0.428724	0.00375012	RIKEN cDNA 0610011N22 gene	MCC Details: [67433^scl0^scl067433^scl067433.3_14^exon_2000^-7.3^2002]
mMC019533		D030074P21Rik	0.471121	0.00378688	RIKEN cDNA D030074P21 gene	MCC Details: [319700^scl0^scl0319700^scl0319700.1_256^exon_400^0^74]
mMC018183	NM_172510	A930031D07Rik	0.516431	0.00378688	RIKEN cDNA A930031D07 gene	MCC Details: [213006^scl^scl16305^scl16305.11_82^exon_800^0^648]
mMC024306	NM_177190	C130096D04Rik	0.540019	0.00379276	RIKEN cDNA C130096D04 gene	MCC Details: [320554^scl0^scl0320554^scl0320554.3_132^exon_800^-26.7^598]
mMA033743	NM_023884	4921528G01Rik	0.565117	0.00385904	Mus musculus Ral GEF with PH domain and SH3 binding motif 2 (Ralgps2), mRNA.	MCC Details: [^scl000^scl000996^scl000996.1_9^exon_9999999^0^283]
mMC003768	NM_013546	Hebp1	0.592723	0.00389124	heme binding protein 1	MCC Details: [15199^scl^scl28293^scl28293.6.1_86^island_800^-24.43^645]
mMR029606	NM_007803	Cttn	0.580377	0.00390014	cortactin	MCC Details: [13043^scl00^scl0013043^scl0013043.1_48^exon_1000^0^882]
mMA034955	NM_144864	Brd8	0.725697	0.00390014	Mus musculus bromodomain containing 8 (Brd8), mRNA.	MCC Details: [^scl000^scl0002212^scl0002212.1_1077^exon_9999999^0^28]
mMC010651	NM_178675	Slc35f1	0.609242	0.00390266	solute carrier family 35, member F1	MCC Details: [215085^scl^scl38927^scl38927.8_352^exon_800^0^378]
mMA032495	AK018652		0.552932	0.00390754	Mus musculus adult male cecum cDNA, RIKEN full-length enriched library, clone:9130026N02 product:SPORULATION-INDUCED TRANSCRIPT 4-ASSOCIATED PROTEIN SAPLB homolog [Homo sapiens], full insert sequence.	MCC Details: [^scl000^scl000452^scl000452.1_7^exon_9999999^-24.6^10]
mMC011842	NM_010882	Ndn	0.671037	0.00391336	necdin	MCC Details: [17984^scl^scl32592^scl32592.2.658_11^island_800^0^766]
mMA032228	NM_028768	Armc8	0.453108	0.00391935	Mus musculus armadillo repeat containing 8 (Armc8), mRNA.	MCC Details: [^scl000^scl0003496^scl0003496.1_3^exon_9999999^-24.3^4]
mMA034267	NM_010949	Numb	0.703248	0.00391935	Mus musculus numb gene homolog (Drosophila) (Numb), mRNA.	MCC Details: [^scl000^scl0002396^scl0002396.1_200^exon_9999999^-24.2^24]
mMC015314	NM_025427	1190002H23Rik	0.71656	0.00391935	RIKEN cDNA 1190002H23 gene	MCC Details: [66214^scl^scl45267^scl45267.5.1_68^island_400^0^263]
mMA035083	NM_011607	Tnc	1.24652	0.004056	Mus musculus tenascin C (Tnc), mRNA.	MCC Details: [^scl000^scl0002715^scl0002715.1_85^exon_9999999^-28.15^118]
mMC016077	NM_009687	Apex1	0.549978	0.00407449	apurinic/apyrimidinic endonuclease 1	MCC Details: [11792^scl^scl46370^scl46370.4_89^exon_800^-28.4^641]
mMC010091	NM_028829	1700019B16Rik	0.5955	0.00407449	RIKEN cDNA 1700019B16 gene	MCC Details: [74229^scl^scl18131^scl18131.5_291^exon_800^0^439]
mMC007324	NM_025377	1110001A07Rik	0.468196	0.00407449	RIKEN cDNA 1110001A07 gene	MCC Details: [66140^scl^scl41091^scl41091.4_132^exon_1200^-19.7^998]
mMA033638	NM_025858	Scotin	0.553689	0.00407894	Mus musculus scotin gene (Scotin), mRNA.	MCC Details: [^scl000^scl0003586^scl0003586.1_17^exon_9999999^-21.4^0]
mMC005228	NM_010201	Fgf14	0.575086	0.00407894	fibroblast growth factor 14	MCC Details: [14169^scl^scl45117^scl45117.5_8^exon_1200^-22.1^1217]
mMA033923	NM_175335	Gtf2a1	0.547398	0.00407894	Mus musculus general transcription factor II A, 1 (Gtf2a1), transcript variant 2, mRNA.	MCC Details: [^scl000^scl0002295^scl0002295.1_535^exon_9999999^-71.3^348]
mMC011625	NM_007532	Bcat1	0.577005	0.00409112	branched chain aminotransferase 1, cytosolic	MCC Details: [12035^scl^scl28214^scl28214.16_48^exon_800^-21.8^682]
mMC025838	NM_177695	Tmc3	0.606619	0.00410682	transmembrane channel-like gene family 3	MCC Details: [233424^scl0^scl0233424^scl0233424.20_9^exon_5200^-28.28^5193]
mMR029021	NM_025793	Wdr45l	0.587752	0.00410694	Wdr45 like	MCC Details: [66840^scl00^scl0066840^scl0066840.1_62^exon_2000^-33.73^1868]
mMC005006	NM_030598	Dscr1l1	0.593899	0.00415458	Down syndrome critical region gene 1-like 1	MCC Details: [53901^scl^scl50699^scl50699.8.1_77^island_800^-26.2^654]
mMR028628	NM_015782	Snrpa	0.432757	0.00415901	small nuclear ribonucleoprotein polypeptide A	MCC Details: [53607^scl00^scl0053607^scl0053607.2_0^exon_1200^-13.6^1130]
mMC012571		4930549G23Rik	0.681502	0.00416063	RIKEN cDNA 4930549G23 gene	MCC Details: [75286^scl^scl51313^scl51313.4.1_96^island_400^-24.9^235]
mMC002869	NM_053078	D0H4S114	0.549695	0.00416872	DNA segment, human D4S114	MCC Details: [27528^scl^scl51556^scl51556.7_209^exon_800^0^521]
mMC018429	NM_025945	Polr3d	0.550926	0.00417417	polymerase (RNA) III (DNA directed) polypeptide D	MCC Details: [67065^scl^scl45352^scl45352.5_13^exon_1400^-25.52^1409]
mMR026954	NM_145569	Mat2a	0.457082	0.00417994	methionine adenosyltransferase II, alpha	MCC Details: [232087^scl00^scl00232087^scl00232087.1_95^exon_2600^-34.55^2435]
mMC006010	XM_354617	Myh8	0.561824	0.00417994	myosin, heavy polypeptide 8, skeletal muscle, perinatal	MCC Details: [17885^scl^scl41407^scl41407.7.1_106^island_400^-24.7^225]
mMR030956	NM_025454	Ing5	0.857198	0.00417994	inhibitor of growth family, member 5	MCC Details: [66262^scl00^scl0066262^scl0066262.1_220^exon_400^0^110]
mMC014161	NM_016709	Auh	0.556269	0.00418962	AU RNA binding protein/enoyl-coenzyme A hydratase	MCC Details: [11992^scl^scl43967^scl43967.14.2_54^island_400^-19.6^277]
mMR030942	NM_023906	Asb3	0.449455	0.00425251	ankyrin repeat and SOCS box-containing protein 3	MCC Details: [65257^scl00^scl0065257^scl0065257.2_56^exon_400^0^274]
mMC013893	NM_010120	Eif1a	0.477889	0.00425251	eukaryotic translation initiation factor 1A	MCC Details: [13664^scl^scl51993^scl51993.3_190^exon_800^0^540]
mMC006988	NM_023239	Ndnl2	0.540793	0.00431526	necdin-like 2	MCC Details: [66647^scl^scl31245^scl31245.1.43_5^island_400^0^326]
mMC021827	NM_153588	Mkl2	0.42267	0.00432589	MKL/myocardin-like 2	MCC Details: [239719^scl0^scl0239719^scl0239719.19_44^exon_400^0^286]
mMC021925	NM_177352	C330018K18Rik	0.591127	0.00435154	RIKEN cDNA C330018K18 gene	MCC Details: [235533^scl0^scl0235533^scl0235533.16_15^exon_2400^-26^2372]
mMA033926	NM_134021	AI415282	0.557894	0.00436629	Mus musculus expressed sequence AI415282 (AI415282), mRNA.	MCC Details: [^scl000^scl0001589^scl0001589.1_43^exon_9999999^-23.91^12]
mMR028528	NM_026582	5031439A09Rik	0.544455	0.00438493	RIKEN cDNA 5031439A09 gene	MCC Details: [68151^scl00^scl0068151^scl0068151.2_330^exon_400^0^0]
mMA032218	NM_007879	Drg1	0.500671	0.00439624	Mus musculus developmentally regulated GTP binding protein 1 (Drg1), mRNA.	MCC Details: [^scl000^scl0001267^scl0001267.1_72^exon_9999999^-23.6^34]
mMC005101		C030013E06Rik	0.866462	0.00441358	RIKEN cDNA C030013E06 gene	MCC Details: [77421^scl^scl39512^scl39512.1.3_240^island_400^0^91]
mMC022053	NM_033270	E2f6	0.557497	0.00444592	E2F transcription factor 6	MCC Details: [50496^scl0^scl050496^scl050496.7_1^exon_1200^0^1129]
mMR026397	NM_013827	Mtf2	0.425602	0.00446069	metal response element binding transcription factor 2	MCC Details: [17765^scl00^scl0017765^scl0017765.2_254^exon_400^0^76]
mMC001729	NM_019765	Rsn	0.464009	0.00446086	restin (Reed-Steinberg cell-expressed intermediate filament-associated protein)	MCC Details: [56430^scl^scl26054^scl26054.30_361^exon_800^0^369]
mMA035272	NM_007532	Bcat1	0.82117	0.00448529	Mus musculus branched chain aminotransferase 1, cytosolic (Bcat1), mRNA.	MCC Details: [^scl000^scl0001086^scl0001086.1_0^exon_9999999^0^41]
mMC012978	NM_175426	9530043G02Rik	0.44981	0.00449107	RIKEN cDNA 9530043G02 gene	MCC Details: [109338^scl^scl25005^scl25005.1.1_55^island_400^0^276]
mMC013415	NM_145494	Me2	0.590573	0.00450412	malic enzyme 2, NAD(+)-dependent, mitochondrial	MCC Details: [107029^scl^scl51271^scl51271.16_397^exon_800^0^333]
mMC009326	NM_175552	Wdr3	0.440291	0.00453538	WD repeat domain 3	MCC Details: [269470^scl^scl21768^scl21768.21.1_16^island_800^-24^701]
mMA031520	NM_013768	Skb1	0.471641	0.00455324	Mus musculus SKB1 homolog (S. pombe) (Skb1), mRNA.	MCC Details: [^scl000^scl000320^scl000320.1_35^exon_9999999^0^14]
mMC003875	NM_022325	Ctsz	0.541522	0.0045658	cathepsin Z	MCC Details: [64138^scl^scl18254^scl18254.7.1_9^island_600^-25.6^522]
mMR001383	BC018281	6030411K04Rik	0.536931	0.00457182	Mus musculus RIKEN cDNA 6030411K04 gene, mRNA (cDNA clone MGC:7843 IMAGE:3500852), complete cds.	PC Details: [scl00]
mMC019146	NM_011607	Tnc	0.629487	0.00462436	tenascin C	MCC Details: [21923^scl^scl24244^scl24244.27.1_30^island_600^-24.8^556]
mMC013704		D1Ertd471e	0.563066	0.00462817	DNA segment, Chr 1, ERATO Doi 471, expressed	MCC Details: [27877^scl^scl14354^scl14354.1.1_206^island_400^0^125]
mMC007728	NM_025454	Ing5	0.757672	0.00464363	inhibitor of growth family, member 5	MCC Details: [66262^scl^scl17618^scl17618.9_521^exon_800^0^209]
mMC002119	NM_172146	Ppat	0.681225	0.00464363	phosphoribosyl pyrophosphate amidotransferase	MCC Details: [231327^scl^scl26453^scl26453.11_0^exon_800^-26.3^730]
mMC002399	NM_130796	Snag1	0.599168	0.00465725	sorting nexin associated golgi protein 1	MCC Details: [170625^scl^scl43488^scl43488.6_364^exon_800^0^366]
mMC024131	XM_486002	Tnrc6	0.588798	0.00467355	trinucleotide repeat containing 6	MCC Details: [67309^scl0^scl067309^scl067309.1_16^exon_800^-22.2^739]
mMC020832	NM_023680	Tnfrsf22	0.608523	0.00467992	tumor necrosis factor receptor superfamily, member 22	MCC Details: [319679^scl0^scl0319679^scl0319679.1_12^exon_800^-70.95^718]
mMR030783	NM_153158	E130308A19Rik	0.580748	0.00470155	RIKEN cDNA E130308A19 gene	MCC Details: [230259^scl00^scl00230259^scl00230259.2_287^exon_400^0^43]
mMC005890		B130054P17	0.5705	0.00470695	hypothetical protein B130054P17	MCC Details: [329425^scl^scl19144^scl19144.1.1_93^island_400^0^238]
mMC005629	NM_026075	3110031B13Rik	0.754815	0.00477139	RIKEN cDNA 3110031B13 gene	MCC Details: [67288^scl^scl44433^scl44433.6_482^exon_800^0^248]
mMC025581	NM_026960	Gsdmdc1	0.659734	0.00477139	gasdermin domain containing 1	MCC Details: [69146^scl0^scl069146^scl069146.11_118^exon_400^0^212]
mMC010045	NM_181585	Pik3r3	0.544205	0.0047975	phosphatidylinositol 3 kinase, regulatory subunit, polypeptide 3 (p55)	MCC Details: [18710^scl^scl25076^scl25076.10_59^exon_1000^-14^871]
mMC025030	XM_140993	Pde11a	0.547696	0.00483787	phosphodiesterase 11A	MCC Details: [241489^scl0^scl0241489^scl0241489.4_30^exon_400^-28.3^328]
mMC012225	XM_138431	Mtr	0.660224	0.00485001	5-methyltetrahydrofolate-homocysteine methyltransferase	MCC Details: [238505^scl^scl44291^scl44291.18.1_6^island_400^-24.8^225]
mMC025594	NM_011277	Rnf2	0.42423	0.00485172	ring finger protein 2	MCC Details: [19821^scl0^scl019821^scl019821.1_18^exon_1000^-20.5^998]
mMC024161	NM_009133	Stmn3	0.681155	0.00486834	stathmin-like 3	MCC Details: [20262^scl0^scl020262^scl020262.2_8^exon_400^-27.5^392]
mMC014835	NM_025693	5730578N08Rik	0.472349	0.00486834	RIKEN cDNA 5730578N08 gene	MCC Details: [66664^scl^scl48649^scl48649.5.1_0^island_400^-23^414]
mMC013640	NM_010181	Fbn2	0.731267	0.0049031	fibrillin 2	MCC Details: [14119^scl^scl51382^scl51382.64.112_5^island_600^-30.3^415]
mMC013734	NM_152895	Jarid1b	0.553173	0.00491981	jumonji, AT rich interactive domain 1B (Rbp2 like)	MCC Details: [75605^scl^scl17448^scl17448.26_107^exon_800^0^623]
mMR027657	NM_007754	Cpd	0.949863	0.00492178	carboxypeptidase D	MCC Details: [12874^scl00^scl0012874^scl0012874.1_259^exon_400^0^71]
mMC024647	NM_015782	Snrpa	0.64048	0.00493325	small nuclear ribonucleoprotein polypeptide A	MCC Details: [53607^scl0^scl053607^scl053607.7_2^exon_1200^-23.8^1128]
mMC014101	NM_013723	Podxl	0.525985	0.00494629	podocalyxin-like	MCC Details: [27205^scl^scl29187^scl29187.8_67^exon_800^0^663]
mMR027745	NM_133803	Dpp3	0.527179	0.0049694	dipeptidylpeptidase 3	MCC Details: [75221^scl00^scl0075221^scl0075221.1_274^exon_400^0^56]
mMR031013	NM_133942	AA960558	0.534997	0.00498959	expressed sequence AA960558	MCC Details: [101476^scl00^scl00101476^scl00101476.1_284^exon_400^0^46]
mMC003015	NM_052993	C1galt1	0.414746	0.00501688	core 1 UDP-galactose:N-acetylgalactosamine-alpha-R beta 1,3-galactosyltransferase	MCC Details: [94192^scl^scl30405^scl30405.4_166^exon_800^0^564]
mMA031985	NM_001001321	5730408I21Rik	0.590463	0.00501688	Mus musculus RIKEN cDNA 5730408I21 gene (5730408I21Rik), mRNA.	MCC Details: [^scl000^scl0003728^scl0003728.1_3^exon_9999999^-25^10]
mMA032527	AK020911		0.642873	0.00505668	Mus musculus adult retina cDNA, RIKEN full-length enriched library, clone:A930031B09 product:hypothetical protein, full insert sequence.	MCC Details: [^scl000^scl000461^scl000461.1_23^exon_9999999^-25.6^27]
mMA033022	NM_199035	Alg8	0.512994	0.00510554	Mus musculus asparagine-linked glycosylation 8 homolog (yeast, alpha-1,3-glucosyltransferase) (Alg8), mRNA.	MCC Details: [^scl000^scl000255^scl000255.1_0^exon_9999999^-24.9^9]
mMC019433	NM_016740	S100a11	0.493585	0.00511107	S100 calcium binding protein A11 (calizzarin)	MCC Details: [20195^scl0^scl020195^scl020195.2_6^exon_400^-100.7^324]
mMC019457	NM_011629	Nr2c1	0.551981	0.00515917	nuclear receptor subfamily 2, group C, member 1	MCC Details: [22025^scl0^scl022025^scl022025.13_1^exon_400^-21.7^357]
mMC012042	NM_174866	Klk14	0.848687	0.00516971	kallikrein 14	MCC Details: [317653^scl^scl32746^scl32746.4.1_63^island_400^-21.3^142]
mMA032298	NM_023066	Asph	0.42633	0.0051855	Mus musculus aspartate-beta-hydroxylase (Asph), mRNA.	MCC Details: [^scl000^scl0002646^scl0002646.1_13^exon_9999999^-29.3^4]
mMC020475	NM_028768	Armc8	0.48979	0.0051903	armadillo repeat containing 8	MCC Details: [74125^scl0^scl074125^scl074125.2_27^exon_4000^-24.4^3903]
mMC018928	XM_486143	4933436C20Rik	0.595607	0.00522493	RIKEN cDNA 4933436C20 gene	MCC Details: [71296^scl^scl34496^scl34496.8.1_4^island_600^-24.64^581]
mMC012535	NM_177089	Tacc1	0.403214	0.00524469	transforming, acidic coiled-coil containing protein 1	MCC Details: [320165^scl^scl34998^scl34998.4_500^exon_800^-19.38^230]
mMA034189	NM_016768	Pbx3	0.580227	0.00533985	Mus musculus pre B-cell leukemia transcription factor 3 (Pbx3), mRNA.	MCC Details: [^scl000^scl0003062^scl0003062.1_159^exon_9999999^-20.9^13]
mMA034242	NM_009202	Slc22a1	0.612367	0.00533985	Mus musculus solute carrier family 22 (organic cation transporter), member 1 (Slc22a1), mRNA.	MCC Details: [^scl000^scl0001597^scl0001597.1_29^exon_9999999^-24.7^14]
mMA034958	NM_023066	Asph	0.779134	0.00534844	Mus musculus aspartate-beta-hydroxylase (Asph), mRNA.	MCC Details: [^scl000^scl0002659^scl0002659.1_3^exon_9999999^-24.6^63]
mMC022410	XM_129145	2210019E14Rik	0.482849	0.00535099	RIKEN cDNA 2210019E14 gene	MCC Details: [70387^scl0^scl070387^scl070387.1_51^exon_2400^-23.1^2279]
mMR029795		C130039E17Rik	0.696507	0.00535099	RIKEN cDNA C130039E17 gene	MCC Details: [319993^scl00^scl00319993^scl00319993.1_165^exon_400^0^165]
mMA031762	NM_011607	Tnc	0.695295	0.00538289	Mus musculus tenascin C (Tnc), mRNA.	MCC Details: [^scl000^scl0002604^scl0002604.1_187^exon_9999999^-19.3^16]
mMC018911	NM_011515	Sybl1	0.459261	0.00540658	synaptobrevin like 1	MCC Details: [20955^scl0^scl020955^scl020955.1_87^exon_1200^-23.2^1043]
mMR029611	NM_008581	Mela	0.609606	0.00540802	melanoma antigen	MCC Details: [17276^scl00^scl0017276^scl0017276.1_44^exon_1600^-28.8^1486]
mMC019532	XM_125798	Btbd11	0.733316	0.00542238	BTB (POZ) domain containing 11	MCC Details: [74007^scl0^scl074007^scl074007.12_58^exon_800^0^672]
mMC012519		5033413D16Rik	0.570658	0.00542783	RIKEN cDNA 5033413D16 gene	MCC Details: [75957^scl^scl45988^scl45988.2_408^exon_800^0^322]
mMA033611	NM_029705	Mjd	0.468122	0.00543161	Mus musculus Machado-Joseph disease (spinocerebellar ataxia 3, olivopontocerebellar ataxia 3, autosomal dominant, ataxin 3) homolog (human) (Mjd), mRNA.	MCC Details: [^scl000^scl0002279^scl0002279.1_38^exon_9999999^-22.7^57]
mMC003517	NM_173408	BC030335	0.456322	0.00543668	cDNA sequence BC030335	MCC Details: [233805^scl^scl30738^scl30738.5_213^exon_800^0^517]
mMR030890	NM_025762	4933434E20Rik	0.446525	0.00549077	RIKEN cDNA 4933434E20 gene	MCC Details: [99650^scl00^scl0099650^scl0099650.1_60^exon_400^-73.76^270]
mMR027493	NM_009280	Ss18	0.413542	0.00549584	synovial sarcoma translocation, Chromosome 18	MCC Details: [268996^scl00^scl00268996^scl00268996.2_185^exon_400^-73.57^145]
mMC001745	NM_173189	Mcph1	0.520867	0.00549931	microcephaly, primary autosomal recessive 1	MCC Details: [244329^scl^scl34024^scl34024.1.1_104^island_400^0^227]
mMC003641	NM_025841	Kdelr2	0.498756	0.00553328	KDEL (Lys-Asp-Glu-Leu) endoplasmic reticulum protein retention receptor 2	MCC Details: [66913^scl^scl27015^scl27015.4.1_35^island_1600^-18.2^1469]
mMR027222	NM_148949	Tdpoz1	0.438337	0.00555233	TD and POZ domain containing 1	MCC Details: [207213^scl00^scl00207213^scl00207213.2_277^exon_400^-63.08^53]
mMA032981			0.509591	0.00557425		MCC Details: [^scl000^scl0002861^scl0002861.1_207^exon_9999999^-19.8^212]
mMC021469	NM_199026	Pigl	0.47155	0.00557653	phosphatidylinositol glycan, class L	MCC Details: [327942^scl0^scl0327942^scl0327942.7_271^exon_400^-22.27^59]
mMA032042	NM_024439	H47	0.493472	0.00561015	Mus musculus histocompatibility 47 (H47), mRNA.	MCC Details: [^scl000^scl00026^scl00026.1_111^exon_9999999^-12.9^362]
mMC016626	NM_133227	Nup155	0.427979	0.00561015	nucleoporin 155	MCC Details: [170762^scl^scl48106^scl48106.36_437^exon_800^-18.6^293]
mMC018922	NM_177287	C030025P15Rik	0.509681	0.00561236	RIKEN cDNA C030025P15 gene	MCC Details: [320895^scl^scl26151^scl26151.1.1_150^island_400^0^181]
mMC005716		9330180L10Rik	0.600416	0.00562386	RIKEN cDNA 9330180L10 gene	MCC Details: [100752^scl^scl26033^scl26033.1.1904_52^island_400^0^279]
mMC013034	NM_029977	Polq	0.555597	0.0056414	polymerase (DNA directed), theta	MCC Details: [77782^scl^scl49168^scl49168.26.1_41^island_1600^-24.4^1481]
mMC012430	NM_145951	Cova1	0.617554	0.00565169	cytosolic ovarian carcinoma antigen 1	MCC Details: [209224^scl^scl54279^scl54279.18.1_8^island_800^-23.2^804]
mMR029047	NM_010249	Gabpb1	0.525985	0.00565371	GA repeat binding protein, beta 1	MCC Details: [14391^scl00^scl0014391^scl0014391.2_124^exon_600^0^406]
mMC023380	NM_019425	Gnpnat1	0.575379	0.00566419	glucosamine-phosphate N-acetyltransferase 1	MCC Details: [54342^scl0^scl054342^scl054342.1_92^exon_1200^-69.29^1038]
mMC018559	NM_146215	BC025546	0.424908	0.00569522	cDNA sequence BC025546	MCC Details: [234728^scl^scl33327^scl33327.2_154^exon_800^0^576]
mMC023245	XM_129375	Camsap1	0.595086	0.00570252	calmodulin regulated spectrin-associated protein 1	MCC Details: [227634^scl0^scl0227634^scl0227634.2_109^exon_2400^0^2221]
mMC019746	NM_175294	8430423A01Rik	0.426137	0.00572137	RIKEN cDNA 8430423A01 gene	MCC Details: [98415^scl0^scl098415^scl098415.8_27^exon_800^-24.1^724]
mMC010945	NM_021323	Usp29	0.407741	0.00573751	ubiquitin specific protease 29	MCC Details: [57775^scl^scl33095^scl33095.2.1_17^island_600^-23^514]
mMC014377	NM_011229	Rab5b	0.425107	0.00576377	RAB5B, member RAS oncogene family	MCC Details: [19344^scl^scl37351^scl37351.6_4^exon_1000^-29.37^926]
mMR029386	NM_133771	0610016J10Rik	0.5026	0.00578595	RIKEN cDNA 0610016J10 gene	MCC Details: [76890^scl00^scl0076890^scl0076890.1_191^exon_1400^-25.42^1139]
mMA032779	NM_198127	Abi2	0.545499	0.00582403	Mus musculus abl-interactor 2 (Abi2), mRNA.	MCC Details: [^scl000^scl000883^scl000883.1_39^exon_9999999^-23.5^38]
mMA035420	NM_207667	Fgf14	0.51454	0.00589506	Mus musculus fibroblast growth factor 14 (Fgf14), transcript variant 2, mRNA.	MCC Details: [^scl000^scl000343^scl000343.1_19^exon_9999999^-22.9^215]
mMA033145	NM_013883	Scmh1	0.566772	0.00591107	Mus musculus sex comb on midleg homolog 1 (Scmh1), mRNA.	MCC Details: [^scl000^scl0002640^scl0002640.1_46^exon_9999999^-23.2^27]
mMC025722	XM_485202	Zbtb10	0.579092	0.00591107	zinc finger and BTB domain containing 10	MCC Details: [229055^scl0^scl0229055^scl0229055.1_167^exon_2400^0^2163]
mMO036075			0.416055	0.00591107		MCC Details: [^scl0000r^^scl00002.1_228_REVCOMP^^^]
mMR027643	NM_139144	Ogt	0.492661	0.00591361	O-linked N-acetylglucosamine (GlcNAc) transferase (UDP-N-acetylglucosamine:polypeptide-N-acetylglucosaminyl transferase)	MCC Details: [108155^scl00^scl00108155^scl00108155.2_325^exon_400^0^5]
mMA033318	AF411517		0.442646	0.00591906	Mus musculus mitotic phosphoprotein 44 mRNA, complete cds.	MCC Details: [^scl000^scl0003092^scl0003092.1_40^exon_9999999^-97.7^32]
mMA034237	NM_011607	Tnc	0.922911	0.00594991	Mus musculus tenascin C (Tnc), mRNA.	MCC Details: [^scl000^scl0002743^scl0002743.1_202^exon_9999999^0^1]
mMC021161	XM_127746	2610207P08Rik	0.672957	0.00597727	RIKEN cDNA 2610207P08 gene	MCC Details: [67153^scl0^scl067153^scl067153.8_8^exon_800^-23^761]
mMA034754			0.519161	0.00599674		MCC Details: [^scl000^scl0003105^scl0003105.1_6^exon_9999999^-25.5^7]
mMR001242	NM_053196	Sfxn2	0.700244	0.00600896	Mus musculus sideroflexin 2 (Sfxn2), mRNA.	PC Details: [scl00]
mMC004682	NM_025743	4933400A11Rik	0.417881	0.00603663	RIKEN cDNA 4933400A11 gene	MCC Details: [66747^scl^scl53559^scl53559.4.1_2^island_400^-16.32^357]
mMC007587	XM_283179	4930420O11Rik	0.738572	0.00603663	RIKEN cDNA 4930420O11 gene	MCC Details: [328329^scl^scl43560^scl43560.31_591^exon_800^0^139]
mMC005805	NM_008338	Ifngr2	0.584141	0.00604046	interferon gamma receptor 2	MCC Details: [15980^scl^scl48876^scl48876.7.1_7^island_400^-25.9^375]
mMC011475	XM_358354	AW538212	0.530298	0.00605161	expressed sequence AW538212	MCC Details: [100978^scl^scl26502^scl26502.3.1_5^island_400^-24.9^237]
mMA032026	AF534396	Hps5	0.504976	0.00605851	Mus musculus HPS5 protein major form (Hps5) mRNA, complete cds; alternatively spliced.	MCC Details: [^scl000^scl000116^scl000116.1_15^exon_9999999^-21.5^71]
mMC009299		2610207O16Rik	0.698836	0.00607916	RIKEN cDNA 2610207O16 gene	MCC Details: [66620^scl^scl16820^scl16820.1.1_91^island_400^-22.45^240]
mMR027685	NM_016721	Iqgap1	0.459237	0.00609992	IQ motif containing GTPase activating protein 1	MCC Details: [29875^scl00^scl0029875^scl0029875.2_286^exon_400^0^44]
mMC018997	XM_485240	1810043J12Rik	0.791818	0.00612688	RIKEN cDNA 1810043J12 gene	MCC Details: [72033^scl^scl23169^scl23169.3_170^exon_800^0^560]
mMA035345	NM_025793	0610008N23Rik	0.542544	0.00614176	Mus musculus RIKEN cDNA 0610008N23 gene (0610008N23Rik), mRNA.	MCC Details: [^scl000^scl0001531^scl0001531.1_24^exon_9999999^-71.18^8]
mMC006058		1700020A13Rik	0.411039	0.00614311	RIKEN cDNA 1700020A13 gene	MCC Details: [72260^scl^scl8800^scl8800.1.1_230^island_400^0^101]
mMR030225	NM_178615	Rgmb	0.512304	0.00614311	RGM domain family, member B	MCC Details: [68799^scl00^scl0068799^scl0068799.1_251^exon_400^0^79]
mMA034481	AK078038		0.509371	0.00617438	Mus musculus adult male medulla oblongata cDNA, RIKEN full-length enriched library, clone:6330400C21 product:synaptosomal-associated protein, 25 kDa, full insert sequence.	MCC Details: [^scl000^scl0003198^scl0003198.1_19^exon_9999999^-23.3^29]
mMA033977	NM_153592	BC036333	0.712486	0.00620848	Mus musculus cDNA sequence BC036333 (BC036333), mRNA.	MCC Details: [^scl000^scl000722^scl000722.1_39^exon_9999999^-27.1^13]
mMR027233	NM_175095	Commd2	0.551925	0.00620905	COMM domain containing 2	MCC Details: [52245^scl00^scl0052245^scl0052245.1_182^exon_400^-21.9^148]
mMC015443	NM_022321	Parvg	0.443818	0.00621722	parvin, gamma	MCC Details: [64099^scl^scl47670^scl47670.15_189^exon_800^0^541]
mMC007743	NM_007630	Ccnb2	0.712956	0.0062329	cyclin B2	MCC Details: [12442^scl^scl35651^scl35651.6.1_14^island_800^-21.5^717]
mMA033320	BC057133	Clcn3	0.593938	0.00628897	Mus musculus chloride channel 3, transcript variant c, mRNA (cDNA clone MGC:63461 IMAGE:6833732), complete cds.	MCC Details: [^scl000^scl000666^scl000666.1_0^exon_9999999^0^525]
mMC005763	NM_013737	Pla2g7	0.828165	0.00629959	phospholipase A2, group VII (platelet-activating factor acetylhydrolase, plasma)	MCC Details: [27226^scl^scl50703^scl50703.12.1_8^island_400^-21.9^323]
mMC020885	NM_146218	BC027246	0.694368	0.00630098	cDNA sequence BC027246	MCC Details: [234736^scl0^scl0234736^scl0234736.4_181^exon_2800^0^2549]
mMC010263	XM_130703	AI481105	0.564766	0.00635008	expressed sequence AI481105	MCC Details: [98999^scl^scl18315^scl18315.8.1_23^island_400^-24.5^250]
mMR028853	NM_024209	Ppp6c	0.40834	0.00643602	protein phosphatase 6, catalytic subunit	MCC Details: [67857^scl00^scl0067857^scl0067857.2_151^exon_400^0^179]
mMC019738	NM_027915	Ap2b1	0.797684	0.00646432	adaptor-related protein complex 2, beta 1 subunit	MCC Details: [71770^scl0^scl071770^scl071770.11_23^exon_4400^-24.4^4370]
mMC009775	NM_175331	C630002B14Rik	0.387334	0.00646701	RIKEN cDNA C630002B14 gene	MCC Details: [103466^scl^scl38595^scl38595.2_598^exon_800^0^132]
mMR029225	NM_145968	Tagap1	0.562894	0.00649398	T-cell activation GTPase activating protein 1	MCC Details: [72536^scl00^scl0072536^scl0072536.1_8^exon_2200^-32.1^2122]
mMC008434	NM_026297	Rabl3	0.472902	0.00649595	RAB, member of RAS oncogene family-like 3	MCC Details: [67657^scl^scl49167^scl49167.8_434^exon_800^0^296]
mMA035428	NM_009222	Snap23	0.471656	0.00649827	Mus musculus synaptosomal-associated protein 23 (Snap23), mRNA.	MCC Details: [^scl000^scl0003245^scl0003245.1_6^exon_9999999^-69.86^69]
mMC024293	XM_356065	Ddhd2	0.508028	0.00649827	DDHD domain containing 2	MCC Details: [72108^scl0^scl072108^scl072108.3_12^exon_4000^-24.3^4004]
mMC009952	NM_009217	Sstr2	0.491634	0.00655292	somatostatin receptor 2	MCC Details: [20606^scl^scl40757^scl40757.3.1_234^island_400^0^13]
mMC004558	NM_010698	Ldb2	0.675217	0.00657873	LIM domain binding 2	MCC Details: [16826^scl^scl26624^scl26624.7.1_4^island_1200^-19^1127]
mMC023548	NM_023645	Kdelc1	0.465206	0.00658282	KDEL (Lys-Asp-Glu-Leu) containing 1	MCC Details: [72050^scl0^scl072050^scl072050.3_4^exon_600^-24.2^585]
mMC025493	NM_010180	Fbln1	0.491749	0.00659598	fibulin 1	MCC Details: [14114^scl0^scl014114^scl014114.15_45^exon_1000^-29.4^885]
mMC005877	NM_172154	Mlr2	0.696679	0.00667612	Mblk1-related protein-2	MCC Details: [212391^scl^scl6195^scl6195.1.1_308^island_400^-20.3^23]
mMC009739	NM_177325	AW550801	0.529024	0.0066785	expressed sequence AW550801	MCC Details: [104662^scl^scl41277^scl41277.14_78^exon_800^0^652]
mMC014794	NM_009509	Vil1	0.552244	0.00668018	villin 1	MCC Details: [22349^scl^scl17800^scl17800.20.1_55^island_600^-23.2^476]
mMC009743	NM_013529	Gfpt2	0.402837	0.00668485	glutamine fructose-6-phosphate transaminase 2	MCC Details: [14584^scl^scl41622^scl41622.18_524^exon_800^-28.65^206]
mMC011073	NM_145839	Rasgef1b	0.611172	0.00669564	RasGEF domain family, member 1B	MCC Details: [320292^scl^scl26337^scl26337.13.1_0^island_1600^-24.9^1450]
mMC019502	NM_025653	3110001I22Rik	0.529674	0.00673164	RIKEN cDNA 3110001I22 gene	MCC Details: [66598^scl0^scl066598^scl066598.2_13^exon_400^0^317]
mMC001917	NM_133710	Ctdspl	0.692218	0.00674449	CTD (carboxy-terminal domain, RNA polymerase II, polypeptide A) small phosphatase-like	MCC Details: [69274^scl^scl36356^scl36356.8_626^exon_800^0^104]
mMC020547	NM_134020	1110014L17Rik	0.555606	0.00676635	RIKEN cDNA 1110014L17 gene	MCC Details: [103694^scl0^scl0103694^scl0103694.3_1^exon_1600^-25.4^1601]
mMR028097	NM_008262	Onecut1	0.543407	0.00678929	one cut domain, family member 1	MCC Details: [15379^scl00^scl0015379^scl0015379.2_121^exon_400^-2.38^209]
mMC003816		2810481J17Rik	0.501256	0.00678929	RIKEN cDNA 2810481J17 gene	MCC Details: [72840^scl^scl48578^scl48578.1.1_150^island_400^0^181]
mMR031027	NM_010636	Klf12	0.488239	0.0068126	Kruppel-like factor 12	MCC Details: [16597^scl00^scl0016597^scl0016597.1_0^exon_400^0^330]
mMA032979	NM_145951	Cova1	0.490059	0.00683081	Mus musculus cytosolic ovarian carcinoma antigen 1 (Cova1), mRNA.	MCC Details: [^scl000^scl0002969^scl0002969.1_72^exon_9999999^-23.5^2]
mMC025617	NM_021884	Tsg101	0.413235	0.00683081	tumor susceptibility gene 101	MCC Details: [22088^scl0^scl022088^scl022088.2_10^exon_400^-77.16^351]
mMR027507	NM_177121	B930095G15Rik	0.500439	0.00683107	RIKEN cDNA B930095G15 gene	MCC Details: [320268^scl00^scl00320268^scl00320268.2_218^exon_400^0^112]
mMC024848		1700094D03Rik	0.505465	0.00686618	RIKEN cDNA 1700094D03 gene	MCC Details: [73545^scl0^scl073545^scl073545.3_30^exon_400^-21.4^366]
mMR026179	NM_025356	Ube2d3	0.470004	0.00688208	ubiquitin-conjugating enzyme E2D 3 (UBC4/5 homolog, yeast)	MCC Details: [66105^scl00^scl0066105^scl0066105.2_68^exon_400^0^262]
mMC012945	NM_010919	Nkx2-2	0.687217	0.00688976	NK2 transcription factor related, locus 2 (Drosophila)	MCC Details: [18088^scl^scl18553^scl18553.4.1_4^island_400^-13.9^327]
mMC024843	NM_007589	Calm2	0.739262	0.00688976	calmodulin 2	MCC Details: [12314^scl0^scl012314^scl012314.1_140^exon_400^-79.49^190]
mMC007461	NM_007526	Barx1	0.413383	0.00688976	BarH-like homeobox 1	MCC Details: [12022^scl^scl44801^scl44801.3.1_6^island_800^-27.3^707]
mMC004365	NM_013492	Clu	0.441554	0.00696374	clusterin	MCC Details: [12759^scl^scl46160^scl46160.15.1_21^island_400^-23.2^310]
mMC019999		D1Ertd471e	0.50165	0.00696374	DNA segment, Chr 1, ERATO Doi 471, expressed	MCC Details: [27877^scl0^scl027877^scl027877.2_206^exon_400^0^124]
mMC003865	NM_016918	Nudt5	0.435164	0.00696699	nudix (nucleoside diphosphate linked moiety X)-type motif 5	MCC Details: [53893^scl^scl21320^scl21320.10.1_37^island_800^0^688]
mMC012171	NM_173751	Ilvbl	0.491439	0.00696699	ilvB (bacterial acetolactate synthase)-like	MCC Details: [216136^scl^scl38724^scl38724.13_60^exon_800^-12.7^670]
mMC024058	NM_025814	1200009K13Rik	0.398336	0.00696712	RIKEN cDNA 1200009K13 gene	MCC Details: [66870^scl0^scl066870^scl066870.7_39^exon_2800^-27.4^2691]
mMC010051		Mkrn1-ps1	0.49056	0.00701239	makorin, ring finger protein 1, pseudogene 1	MCC Details: [353327^scl^scl10306^scl10306.1.1_57^island_800^-34.12^574]
mMC013060	NM_172442	Dtx4	0.742355	0.00702233	deltex 4 homolog (Drosophila)	MCC Details: [207521^scl^scl52707^scl52707.12_170^exon_800^0^560]
mMC002732	NM_053273	Ttyh2	0.725234	0.00702363	tweety homolog 2 (Drosophila)	MCC Details: [117160^scl^scl40746^scl40746.1_432^exon_800^0^298]
mMA032301	NM_023066	Asph	0.610084	0.00704094	Mus musculus aspartate-beta-hydroxylase (Asph), mRNA.	MCC Details: [^scl000^scl0002802^scl0002802.1_16^exon_9999999^-26.2^52]
mMC005513	NM_027922	D5Ertd585e	0.527364	0.00705692	DNA segment, Chr 5, ERATO Doi 585, expressed	MCC Details: [71782^scl^scl27446^scl27446.3.1_10^island_600^-12.3^543]
mMC022000	NM_133778	2900046G09Rik	0.505036	0.00706148	RIKEN cDNA 2900046G09 gene	MCC Details: [78408^scl0^scl078408^scl078408.1_245^exon_400^0^85]
mMC019290	NM_021424	Pvrl1	0.57677	0.00707635	poliovirus receptor-related 1	MCC Details: [58235^scl0^scl058235^scl058235.6_27^exon_3200^-24.6^3174]
mMR027013	NM_173048	Gga3	0.481923	0.00710665	golgi associated, gamma adaptin ear containing, ARF binding protein 3	MCC Details: [260302^scl00^scl00260302^scl00260302.2_98^exon_400^0^232]
mMC022062	NM_008410	Itm2b	0.454875	0.00711266	integral membrane protein 2B	MCC Details: [16432^scl0^scl016432^scl016432.2_9^exon_2000^-23.43^1948]
mMC010596	NM_145979	Chd4	0.558218	0.00711615	chromodomain helicase DNA binding protein 4	MCC Details: [107932^scl^scl29506^scl29506.6.9_30^island_600^-26.26^524]
mMC009960	NM_027373	2600003E23Rik	0.575873	0.00713247	RIKEN cDNA 2600003E23 gene	MCC Details: [70292^scl^scl27894^scl27894.1.960_198^island_400^0^133]
mMC021816	NM_009444	Tgoln2	0.799144	0.00714746	trans-golgi network protein 2	MCC Details: [22135^scl0^scl022135^scl022135.1_141^exon_400^0^189]
mMC025587	NM_026822	Sprrl5	0.68548	0.00714746	small proline rich-like 5	MCC Details: [68720^scl0^scl068720^scl068720.1_295^exon_400^-24.06^35]
mMC018976	NM_172758	BC031853	0.418969	0.00715132	cDNA sequence BC031853	MCC Details: [234595^scl^scl34448^scl34448.12_474^exon_800^0^256]
mMC024678	NM_011524	Tacc3	0.564325	0.00716753	transforming, acidic coiled-coil containing protein 3	MCC Details: [21335^scl0^scl021335^scl021335.14_1^exon_400^-25.1^364]
mMA032036	NM_015829	Slc25a13	0.513537	0.00716753	Mus musculus solute carrier family 25 (mitochondrial carrier, adenine nucleotide translocator), member 13 (Slc25a13), mRNA.	MCC Details: [^scl000^scl0001214^scl0001214.1_23^exon_9999999^-23.6^50]
mMA033298	NM_144864	Brd8	0.410989	0.00718643	Mus musculus bromodomain containing 8 (Brd8), mRNA.	MCC Details: [^scl000^scl0002265^scl0002265.1_56^exon_9999999^-26.1^84]
mMR030470	NM_020030	Raet1d	0.685557	0.00723517	retinoic acid early transcript delta	MCC Details: [56554^scl00^scl0056554^scl0056554.1_89^exon_600^-31.61^441]
mMR027613	NM_001002272	Tro	0.547905	0.00724311	trophinin	MCC Details: [56191^scl00^scl0056191^scl0056191.2_129^exon_400^0^201]
mMC009034	NM_028031	Zdhhc13	0.483794	0.00724311	zinc finger, DHHC domain containing 13	MCC Details: [243983^scl^scl32640^scl32640.18.1_14^island_400^-25.9^332]
mMA033694	NM_010956	Ogdh	0.406012	0.00729026	Mus musculus oxoglutarate dehydrogenase (lipoamide) (Ogdh), mRNA.	MCC Details: [^scl000^scl0001503^scl0001503.1_21^exon_9999999^-21.8^0]
mMC024940		BC025076	0.410779	0.00729026	cDNA sequence BC025076	MCC Details: [216829^scl0^scl0216829^scl0216829.1_190^exon_400^0^140]
mMC020505		D0Kist2	0.55126	0.0073126	DNA segment, KIST 2	MCC Details: [27493^scl0^scl027493^scl027493.1_202^exon_400^-20.13^128]
mMC018073	NM_013554	Hoxd10	0.468308	0.0073325	homeo box D10	MCC Details: [15430^scl^scl20764^scl20764.2.1_212^island_400^0^119]
mMC015472	NM_146033	Ankmy2	0.410671	0.00736008	ankyrin repeat and MYND domain containing 2	MCC Details: [217473^scl^scl43280^scl43280.11_443^exon_800^0^287]
mMC020879	NM_133687	Cxxc5	0.638878	0.00737001	CXXC finger 5	MCC Details: [67393^scl0^scl067393^scl067393.3_36^exon_800^-23.7^694]
mMC005314	NM_175264	4931406H21Rik	0.508307	0.0073819	RIKEN cDNA 4931406H21 gene	MCC Details: [77592^scl^scl45807^scl45807.2_494^exon_800^0^236]
mMC026330	NM_183390	Klhl6	0.481574	0.00743108	kelch-like 6 (Drosophila)	MCC Details: [239743^scl0^scl0239743^scl0239743.2_104^exon_400^-25.6^226]
mMC017160	NM_018761	Catnal1	0.386525	0.00743508	catenin alpha-like 1	MCC Details: [54366^scl^scl24307^scl24307.19_191^exon_800^0^539]
mMA032156	NM_019667	Stam2	0.505209	0.00743731	Mus musculus signal transducing adaptor molecule (SH3 domain and ITAM motif) 2 (Stam2), mRNA.	MCC Details: [^scl000^scl0003232^scl0003232.1_17^exon_9999999^-19.8^12]
mMC014792	NM_027265	2810004A10Rik	0.595584	0.0074721	RIKEN cDNA 2810004A10 gene	MCC Details: [69933^scl^scl46532^scl46532.2.592_15^island_400^-21.2^399]
mMA033902	NM_019802	Ggcx	0.474641	0.00749863	Mus musculus gamma-glutamyl carboxylase (Ggcx), mRNA.	MCC Details: [^scl000^scl0001025^scl0001025.1_82^exon_9999999^-23.3^0]
mMA033901	NM_029074	5033428A16Rik	0.575211	0.00749863	Mus musculus RIKEN cDNA 5033428A16 gene (5033428A16Rik), mRNA.	MCC Details: [^scl000^scl000719^scl000719.1_1^exon_9999999^-24.9^3]
mMC015893	NM_026464	2410080P20Rik	0.416527	0.0075079	RIKEN cDNA 2410080P20 gene	MCC Details: [67936^scl^scl52080^scl52080.7.1_1^island_600^-32.71^530]
mMC013679	XM_486739	4930519F16Rik	0.520209	0.0075136	RIKEN cDNA 4930519F16 gene	MCC Details: [75106^scl^scl53958^scl53958.6.1_10^island_400^-22.4^381]
mMA033899	NM_145627	Rbm10	0.484557	0.00751371	Mus musculus RNA binding motif protein 10 (Rbm10), mRNA.	MCC Details: [^scl000^scl0002893^scl0002893.1_4^exon_9999999^-98.25^0]
mMC011552	NM_008056	Fzd6	0.633633	0.00751371	frizzled homolog 6 (Drosophila)	MCC Details: [14368^scl^scl47963^scl47963.9.1_68^island_400^0^263]
mMR027740	NM_019910	Dcpp	0.415249	0.00754634	demilune cell and parotid protein	MCC Details: [13184^scl00^scl0013184^scl0013184.1_146^exon_400^-13.85^184]
mMA034703	NM_013457	Add1	0.486894	0.00755822	Mus musculus adducin 1 (alpha) (Add1), mRNA.	MCC Details: [^scl000^scl0004115^scl0004115.1_39^exon_9999999^-24.9^43]
mMC013872	NM_028244	2600005C20Rik	0.478246	0.0075702	RIKEN cDNA 2600005C20 gene	MCC Details: [72462^scl^scl50870^scl50870.14.236_9^island_600^0^516]
mMR028746	NM_133906	9130423L19Rik	0.563203	0.00765834	RIKEN cDNA 9130423L19 gene	MCC Details: [74570^scl00^scl0074570^scl0074570.2_105^exon_400^0^225]
mMC018738	NM_024184	Asf1b	0.676173	0.00765834	ASF1 anti-silencing function 1 homolog B (S. cerevisiae)	MCC Details: [66929^scl^scl33600^scl33600.4.1_1^island_800^0^809]
mMC012249	NM_010194	Fes	0.444258	0.00767162	feline sarcoma oncogene	MCC Details: [14159^scl^scl31130^scl31130.14_110^exon_800^0^620]
mMC013775	NM_010700	Ldlr	0.451815	0.00767248	low density lipoprotein receptor	MCC Details: [16835^scl^scl37215^scl37215.15_243^exon_800^0^487]
mMC021221		1810006K23Rik	0.487362	0.00773223	RIKEN cDNA 1810006K23 gene	MCC Details: [66259^scl0^scl066259^scl066259.1_113^exon_400^-23.1^217]
mMC016611	NM_026240	9130427A09Rik	0.544858	0.00782938	RIKEN cDNA 9130427A09 gene	MCC Details: [107022^scl^scl51928^scl51928.9.1_0^island_1200^-23.9^1202]
mMC025748	NM_012005	Crsp2	0.453018	0.00786892	cofactor required for Sp1 transcriptional activation, subunit 2	MCC Details: [26896^scl0^scl026896^scl026896.1_26^exon_5600^-27^5584]
mMR030720	NM_009677	Ap1g1	0.485872	0.00787708	adaptor protein complex AP-1, gamma 1 subunit	MCC Details: [11765^scl00^scl0011765^scl0011765.2_189^exon_400^0^141]
mMC005912	NM_007455	Ap1g2	0.57076	0.00792477	adaptor protein complex AP-1, gamma 2 subunit	MCC Details: [11766^scl^scl45545^scl45545.18.6_5^island_800^-25.6^768]
mMC021300	NM_021381	Gpr73	0.555992	0.00792846	G protein-coupled receptor 73	MCC Details: [58182^scl0^scl058182^scl058182.1_56^exon_1400^0^1274]
mMC006313	NM_134021	AI415282	0.575916	0.00794315	expressed sequence AI415282	MCC Details: [103711^scl^scl39660^scl39660.7_333^exon_800^0^397]
mMA033820	NM_054098	AI481214	0.553097	0.00797716	Mus musculus tumor necrosis factor, alpha-induced protein 9 (Tnfaip9), mRNA.	MCC Details: [^scl000^scl0004149^scl0004149.1_262^exon_9999999^0^196]
mMA034351	NM_010166	Eya3	0.493366	0.00797716	Mus musculus eyes absent 3 homolog (Drosophila) (Eya3), transcript variant 2, mRNA.	MCC Details: [^scl000^scl0002641^scl0002641.1_52^exon_9999999^-26.3^85]
mMC024255		C130090J04	0.437106	0.00797716	hypothetical protein C130090J04	MCC Details: [328049^scl0^scl0328049^scl0328049.1_1^exon_1200^-100.8^1129]
mMC010996	NM_010434	Hipk3	0.492453	0.00799124	homeodomain interacting protein kinase 3	MCC Details: [15259^scl^scl18923^scl18923.17.1_58^island_400^0^273]
mMC011123	NM_015806	Mapk6	0.477761	0.00807168	mitogen-activated protein kinase 6	MCC Details: [50772^scl^scl35598^scl35598.8_175^exon_800^0^555]
mMC024355	NM_026760	2310036O22Rik	0.473127	0.00808194	RIKEN cDNA 2310036O22 gene	MCC Details: [68544^scl0^scl068544^scl068544.3_98^exon_400^-17.6^232]
mMC004278	NM_007397	Acvr2b	0.661252	0.00814786	activin receptor IIB	MCC Details: [11481^scl^scl36349^scl36349.9.1_1^island_600^0^530]
mMA034033	NM_019725	Tle2	0.379955	0.00816035	Mus musculus transducin-like enhancer of split 2, homolog of Drosophila E(spl) (Tle2), mRNA.	MCC Details: [^scl000^scl0003859^scl0003859.1_7^exon_9999999^-39.77^0]
mMC004732	NM_144835	B130016L12Rik	0.647752	0.00819405	RIKEN cDNA B130016L12 gene	MCC Details: [217995^scl^scl45066^scl45066.24.1_105^island_400^-23.5^12]
mMC008777	NM_030700	Maged2	0.671862	0.00824004	melanoma antigen, family D, 2	MCC Details: [80884^scl^scl53733^scl53733.14.273_30^island_400^-28.2^318]
mMR029285	NM_031391	Gtf2a1	0.469613	0.00828722	general transcription factor II A, 1	MCC Details: [83602^scl00^scl0083602^scl0083602.1_4^exon_400^-75.17^326]
mMC012144	NM_029532	6330548G22Rik	0.435653	0.00829035	RIKEN cDNA 6330548G22 gene	MCC Details: [76167^scl^scl27219^scl27219.2.1_88^island_1000^-28.94^843]
mMC015632	NM_021435	Slc35b4	0.595467	0.00831569	solute carrier family 35, member B4	MCC Details: [58246^scl^scl29168^scl29168.10_523^exon_800^0^207]
mMR030267	NM_013529	Gfpt2	0.421432	0.00837399	glutamine fructose-6-phosphate transaminase 2	MCC Details: [14584^scl00^scl0014584^scl0014584.2_231^exon_400^-27.72^99]
mMC021849	NM_025762	4933434E20Rik	0.631442	0.00837399	RIKEN cDNA 4933434E20 gene	MCC Details: [99650^scl0^scl099650^scl099650.7_29^exon_1400^-90.16^1324]
mMA031279	NM_173719	2210021A15Rik	0.401294	0.00837616	Mus musculus RIKEN cDNA 2210021A15 gene (2210021A15Rik), mRNA.	MCC Details: [^scl000^scl0002723^scl0002723.1_35^exon_9999999^-26.4^44]
mMA032556	NM_010790	Melk	0.376789	0.00841558	MKIAA0175 protein (Fragment).	MCC Details: [^scl000^scl0002750^scl0002750.1_72^exon_9999999^-26.3^2]
mMC023877	NM_007664	Cdh2	0.384247	0.00843105	cadherin 2	MCC Details: [12558^scl0^scl012558^scl012558.1_27^exon_1000^-91.1^953]
mMC025790	NM_016969	Myadm	0.95313	0.00846738	myeloid-associated differentiation marker	MCC Details: [50918^scl0^scl050918^scl050918.1_76^exon_400^0^254]
mMC026403	XM_484632	6820401C03	0.513072	0.00848252	hypothetical protein 6820401C03	MCC Details: [240087^scl0^scl0240087^scl0240087.7_297^exon_400^-8.09^33]
mMA032390	BC023872		0.402463	0.00848252	Mus musculus RIKEN cDNA D130023A07 gene, mRNA (cDNA clone IMAGE:5353907), with apparent retained intron.	MCC Details: [^scl000^scl000288^scl000288.1_32^exon_9999999^-25.7^171]
mMC011085	XM_284488	9430076A06Rik	0.468338	0.00858375	RIKEN cDNA 9430076A06 gene	MCC Details: [330892^scl^scl36196^scl36196.4.1_17^island_400^0^314]
mMC004797	NM_172839	Ccnj	0.498859	0.00858375	cyclin J	MCC Details: [240665^scl^scl53138^scl53138.6.256_168^island_400^0^163]
mMC025329		LOC216024	0.527349	0.00860942	similar to heterogeneous nuclear ribonucleoprotein H3, isoform a	MCC Details: [216024^scl0^scl0216024^scl0216024.1_329^exon_400^0^1]
mMC022637	NM_178729	Fbxl5	0.503266	0.00865546	F-box and leucine-rich repeat protein 5	MCC Details: [242960^scl0^scl0242960^scl0242960.1_52^exon_3200^-20.7^3078]
mMC024104	NM_011317	Khdrbs1	0.359514	0.00866673	KH domain containing, RNA binding, signal transduction associated 1	MCC Details: [20218^scl0^scl020218^scl020218.6_1^exon_3200^-25^3191]
mMC009673	NM_024190	2810405I11Rik	0.646862	0.00868374	RIKEN cDNA 2810405I11 gene	MCC Details: [67064^scl^scl51835^scl51835.3_316^exon_800^0^414]
mMA031547	NM_024186	Ssbp2	0.371798	0.00870845	Mus musculus single-stranded DNA binding protein 2 (Ssbp2), mRNA.	MCC Details: [^scl000^scl0003713^scl0003713.1_190^exon_9999999^-62.77^310]
mMA032855	BC061503		0.451558	0.0087331	Mus musculus RIKEN cDNA 9130020K17 gene, mRNA (cDNA clone IMAGE:4950586).	MCC Details: [^scl000^scl0003173^scl0003173.1_9^exon_9999999^-26.3^92]
mMC001057	NM_010063	Dncic1	0.489525	0.0087331	dynein, cytoplasmic, intermediate chain 1	MCC Details: [13426^scl^scl30414^scl30414.18.1_38^island_800^0^693]
mMC008371		C230006B22Rik	0.461319	0.00890443	RIKEN cDNA C230006B22 gene	MCC Details: [320576^scl^scl34778^scl34778.2_664^exon_800^0^66]
mMC016694		C130061O14Rik	0.538555	0.00890443	RIKEN cDNA C130061O14 gene	MCC Details: [97706^scl^scl14057^scl14057.1.1_2^island_400^-17.9^329]
mMC012482		A230067G21Rik	0.481012	0.00892357	RIKEN cDNA A230067G21 gene	MCC Details: [241694^scl^scl18558^scl18558.16.1_73^island_400^-21.3^258]
mMC012517		1110029L17Rik	0.381505	0.00895194	RIKEN cDNA 1110029L17 gene	MCC Details: [68722^scl^scl9889^scl9889.1.1_2^island_400^0^329]
mMO035742			0.516663	0.00896255		MCC Details: [^scl0000r^^scl000060.1_19_REVCOMP^^^]
mMA033389	NM_177128	6820449I09Rik	0.588112	0.00900801	Mus musculus RIKEN cDNA 6820449I09 gene (6820449I09Rik), mRNA.	MCC Details: [^scl000^scl0001790^scl0001790.1_2^exon_9999999^-22.9^77]
mMR027555	NM_009017	Raet1b	0.592364	0.00908661	retinoic acid early transcript beta	MCC Details: [19369^scl00^scl0019369^scl0019369.1_5^exon_600^-31.51^525]
mMC014121	NM_010603	Kcnj12	0.6882	0.009101	potassium inwardly-rectifying channel, subfamily J, member 12	MCC Details: [16515^scl^scl41470^scl41470.4.1_11^island_400^0^351]
mMA033593	NM_016881	Pmm2	0.449746	0.00911073	Mus musculus phosphomannomutase 2 (Pmm2), mRNA.	MCC Details: [^scl000^scl0001908^scl0001908.1_5^exon_9999999^-24.7^2]
mMC011335	NM_018880	Trim3	0.388358	0.00911073	tripartite motif protein 3	MCC Details: [55992^scl^scl30884^scl30884.8.1_32^island_1000^-23.7^874]
mMC019419	NM_030694	Ifitm2	0.376059	0.00911262	interferon induced transmembrane protein 2	MCC Details: [80876^scl0^scl080876^scl080876.2_10^exon_400^-97.01^357]
mMC008355	XM_484507	BC008150	0.467313	0.00911262	cDNA sequence BC008150	MCC Details: [223918^scl^scl46688^scl46688.11_26^exon_800^0^704]
mMC017277	NM_199021	Dpp10	0.448168	0.00920471	dipeptidylpeptidase 10	MCC Details: [269109^scl^scl16360^scl16360.27_149^exon_800^0^581]
mMA032222	AK030645		0.481211	0.00921697	Mus musculus 6 days neonate head cDNA, RIKEN full-length enriched library, clone:5430401O18 product:hypothetical Glycerophosphoryl diester phosphodiesterase/Glycosyl hydrolase, starch-binding domain containing protein, full insert sequence.	MCC Details: [^scl000^scl0003168^scl0003168.1_6^exon_9999999^-22.3^0]
mMC014440	NM_172754	AI449175	0.484106	0.00924648	expressed sequence AI449175	MCC Details: [234362^scl^scl34728^scl34728.6_247^exon_800^0^483]
mMC020321	NM_016768	Pbx3	0.483174	0.0092685	pre B-cell leukemia transcription factor 3	MCC Details: [18516^scl0^scl018516^scl018516.1_119^exon_400^-20.8^211]
mMA033062	BC010489	2010-09-06	0.479224	0.00928826	Mus musculus septin 6, mRNA (cDNA clone MGC:19033 IMAGE:4168214), complete cds.	MCC Details: [^scl000^scl0002894^scl0002894.1_595^exon_9999999^-97.8^48]
mMC013947	NM_172307	Mbtps2	0.449813	0.00948658	membrane-bound transcription factor protease, site 2	MCC Details: [270669^scl^scl53673^scl53673.12.3_4^island_1400^-24.2^1290]
mMA035515	NM_020618	Smarce1	0.405923	0.00948717	Mus musculus SWI/SNF related, matrix associated, actin dependent regulator of chromatin, subfamily e, member 1 (Smarce1), mRNA.	MCC Details: [^scl000^scl0001291^scl0001291.1_1^exon_9999999^-105.9^34]
mMA034853	NM_023906	Asb3	0.455347	0.00949001	Mus musculus ankyrin repeat and SOCS box-containing protein 3 (Asb3), mRNA.	MCC Details: [^scl000^scl0001326^scl0001326.1_0^exon_9999999^-20.7^139]
mMR026701	NM_013499	Crry	0.492075	0.00951924	complement receptor related protein	MCC Details: [12946^scl00^scl0012946^scl0012946.2_160^exon_400^-55.7^170]
mMR028399	NM_010804	Mllt10	0.394375	0.00958435	myeloid/lymphoid or mixed lineage-leukemia translocation to 10 homolog (Drosophila)	MCC Details: [17354^scl00^scl0017354^scl0017354.1_147^exon_800^0^583]
mMA034334	NM_013716	G3bp	0.519909	0.00965928	Mus musculus Ras-GTPase-activating protein SH3-domain binding protein (G3bp), mRNA.	MCC Details: [^scl000^scl0001574^scl0001574.1_5^exon_9999999^-88.53^16]
mMC013633	NM_027194	2410018G23Rik	0.457466	0.00972649	RIKEN cDNA 2410018G23 gene	MCC Details: [69742^scl^scl33976^scl33976.4_321^exon_800^-17.4^409]
mMA032022	NM_011081	Piga	0.459419	0.00972649	Mus musculus phosphatidylinositol glycan, class A (Piga), mRNA.	MCC Details: [^scl000^scl0002915^scl0002915.1_289^exon_9999999^-21.1^18]
mMC013851	NM_144937	Usp3	0.41322	0.00972649	ubiquitin specific protease 3	MCC Details: [235441^scl^scl35678^scl35678.16.1_29^island_600^-22.8^547]
mMC023514	NM_028018	2400003C14Rik	0.462792	0.00976731	RIKEN cDNA 2400003C14 gene	MCC Details: [71955^scl0^scl071955^scl071955.1_257^exon_400^-0.96^73]
mMR029146	NM_198308	4930402E16Rik	0.835147	0.00976731	RIKEN cDNA 4930402E16 gene	MCC Details: [319518^scl00^scl00319518^scl00319518.2_210^exon_400^0^120]
mMR027868	NM_177342	Taf5	0.507366	0.00980674	TAF5 RNA polymerase II, TATA box binding protein (TBP)-associated factor	MCC Details: [226182^scl00^scl00226182^scl00226182.1_36^exon_400^0^294]
mMR027292	NM_028956	4933435A13Rik	0.652127	0.00984125	RIKEN cDNA 4933435A13 gene	MCC Details: [74467^scl00^scl0074467^scl0074467.2_136^exon_400^0^194]
mMC021115	NM_029766	2810047L02Rik	0.455548	0.00984277	RIKEN cDNA 2810047L02 gene	MCC Details: [76843^scl0^scl076843^scl076843.1_3^exon_2000^-22.5^1904]
mMR030562	NM_153151	Acat3	0.474169	0.00984277	acetyl-Coenzyme A acetyltransferase 3	MCC Details: [224530^scl00^scl00224530^scl00224530.2_232^exon_400^-96.9^98]
mMC023777		5730409E15Rik	0.638086	0.00994348	RIKEN cDNA 5730409E15 gene	MCC Details: [70502^scl0^scl070502^scl070502.4_97^exon_1600^0^1433]
mMA033118	NM_018887	Cyp39a1	0.54745	0.00999823	Mus musculus cytochrome P450, family 39, subfamily a, polypeptide 1 (Cyp39a1), mRNA.	MCC Details: [^scl000^scl0001659^scl0001659.1_22^exon_9999999^-18.61^13]
mMR027554	XM_486611	D430043L16Rik	0.460088	0.00999823	RIKEN cDNA D430043L16 gene	MCC Details: [208431^scl00^scl00208431^scl00208431.1_195^exon_400^-47.55^135]
mMA032245	NM_027445	5730408C10Rik	0.446768	0.0100043	Mus musculus RIKEN cDNA 5730408C10 gene (5730408C10Rik), mRNA.	MCC Details: [^scl000^scl0001478^scl0001478.1_0^exon_9999999^-27.6^11]
mMA032795	BC046300	Myo1b	0.382208	0.0100043	Mus musculus myosin IB, mRNA (cDNA clone MGC:54646 IMAGE:6487332), complete cds.	MCC Details: [^scl000^scl000789^scl000789.1_3^exon_9999999^-26.9^14]
mMR027111	NM_011252	Rbmx	0.373465	0.0100043	RNA binding motif protein, X chromosome	MCC Details: [19655^scl00^scl0019655^scl0019655.2_139^exon_400^-22.12^191]
mMC004412	NM_023336	Brd3	0.428254	0.0100072	bromodomain containing 3	MCC Details: [67382^scl^scl19502^scl19502.17_227^exon_800^0^503]
mMC024790	NM_153319	Amot	0.564149	0.010008	angiomotin	MCC Details: [27494^scl0^scl027494^scl027494.2_30^exon_3600^-25.4^3521]
mMR026361	XM_149258	Zfp217	0.471781	0.0100941	zinc finger protein 217	MCC Details: [99438^scl00^scl0099438^scl0099438.1_330^exon_400^-21.1^0]
mMC026332	NM_013660	Sema4d	0.442035	0.0100982	sema domain, immunoglobulin domain (Ig), transmembrane domain (TM) and short cytoplasmic domain, (semaphorin) 4D	MCC Details: [20354^scl0^scl020354^scl020354.1_53^exon_1400^0^1277]
mMA033509	NM_175770	Taf7	0.705436	0.0101448	Mus musculus TAF7 RNA polymerase II, TATA box binding protein (TBP)-associated factor (Taf7), mRNA.	MCC Details: [^scl000^scl0002181^scl0002181.1_493^exon_9999999^0^554]
mMC018115	NM_009454	Ube2e3	0.462308	0.0101654	ubiquitin-conjugating enzyme E2E 3, UBC4/5 homolog (yeast)	MCC Details: [22193^scl^scl20721^scl20721.5_26^exon_800^-28.64^713]
mMC014595	NM_021789	Trappc4	0.423281	0.0101744	trafficking protein particle complex 4	MCC Details: [60409^scl^scl35956^scl35956.2.1_28^island_800^-24.6^708]
mMC007426	XM_204283	2410003B16Rik	0.39375	0.0101929	RIKEN cDNA 2410003B16 gene	MCC Details: [72333^scl^scl33786^scl33786.1_279^exon_800^0^451]
mMC014540	NM_173390	D10Bwg0940e	0.505881	0.0101929	DNA segment, Chr 10, Brigham & Women's Genetics 0940 expressed	MCC Details: [215819^scl^scl39121^scl39121.4_36^exon_800^0^694]
mMC012770		4930560O18Rik	0.38766	0.0102353	RIKEN cDNA 4930560O18 gene	MCC Details: [75838^scl^scl8798^scl8798.1.1_226^island_400^0^105]
mMC006083	NM_011734	Ysg2	0.360053	0.0103216	yolk sac gene 2	MCC Details: [22619^scl^scl37110^scl37110.14_398^exon_800^0^332]
mMC019701	NM_028774	Rnf6	0.462534	0.0103937	ring finger protein (C3H2C3 type) 6	MCC Details: [74132^scl0^scl074132^scl074132.1_5^exon_1000^-28.8^925]
mMR030347	NM_019670	Diap3	0.733974	0.0104389	diaphanous homolog 3 (Drosophila)	MCC Details: [56419^scl00^scl0056419^scl0056419.2_241^exon_400^0^89]
mMC010247	XM_149251	9430008C03Rik	0.48679	0.0105119	RIKEN cDNA 9430008C03 gene	MCC Details: [68108^scl^scl18413^scl18413.5.1_0^island_600^-16.7^531]
mMA035677	NM_025454	Ing5	0.408637	0.0105119	Mus musculus inhibitor of growth family, member 5 (Ing5), mRNA.	MCC Details: [^scl000^scl000885^scl000885.1_482^exon_9999999^0^523]
mMA033366	NM_026267	1200016B17Rik	0.718938	0.0105119	Mus musculus RIKEN cDNA 1200016B17 gene (1200016B17Rik), mRNA.	MCC Details: [^scl000^scl0001253^scl0001253.1_6^exon_9999999^-21^6]
mMR029600	NM_033562	BC005682	0.626914	0.0105422	cDNA sequence BC005682	MCC Details: [116891^scl00^scl00116891^scl00116891.1_125^exon_400^0^205]
mMC011487	NM_028125	Btbd4	0.413025	0.0105422	BTB (POZ) domain containing 4	MCC Details: [72147^scl^scl18201^scl18201.5_158^exon_800^0^572]
mMR027128	NM_009700	Aqp4	0.451462	0.0105994	aquaporin 4	MCC Details: [11829^scl00^scl0011829^scl0011829.2_75^exon_400^0^255]
mMR026319	NM_153178	Eif2c2	0.490465	0.0106732	eukaryotic translation initiation factor 2C, 2	MCC Details: [239528^scl00^scl00239528^scl00239528.1_221^exon_400^-32.43^109]
mMC024175	NM_019972	Sort1	0.555006	0.0107697	sortilin 1	MCC Details: [20661^scl0^scl020661^scl020661.15_29^exon_4400^-23^4400]
mMC005504	NM_028658	1110018J12Rik	0.479599	0.010773	RIKEN cDNA 1110018J12 gene	MCC Details: [73825^scl^scl50394^scl50394.22.1_10^island_400^-20.9^328]
mMR029062	XM_111900	B230333C21Rik	0.39632	0.0107875	RIKEN cDNA B230333C21 gene	MCC Details: [338351^scl00^scl00338351^scl00338351.1_46^exon_400^0^284]
mMC010399	NM_001001335	BC052360	0.63582	0.010839	cDNA sequence BC052360	MCC Details: [231999^scl^scl30016^scl30016.16_629^exon_800^0^101]
mMA032511	NM_027494	Zcchc8	0.523034	0.0108406	Mus musculus zinc finger, CCHC domain containing 8 (Zcchc8), mRNA.	MCC Details: [^scl000^scl0004095^scl0004095.1_33^exon_9999999^-21^1]
mMC020485	NM_207267	4930488E11Rik	0.51779	0.010902	RIKEN cDNA 4930488E11 gene	MCC Details: [399591^scl0^scl0399591^scl0399591.3_27^exon_400^-70.4^325]
mMA032394	NM_199035	Alg8	0.431245	0.0109407	Mus musculus asparagine-linked glycosylation 8 homolog (yeast, alpha-1,3-glucosyltransferase) (Alg8), mRNA.	MCC Details: [^scl000^scl00073^scl00073.1_19^exon_9999999^-29.2^51]
mMR028218	NM_030686	Dhrs4	0.380437	0.0110056	dehydrogenase/reductase (SDR family) member 4	MCC Details: [28200^scl00^scl0028200^scl0028200.2_26^exon_400^0^304]
mMA032459	NM_148930	Rbm5	0.489414	0.0110308	Mus musculus RNA binding motif protein 5 (Rbm5), mRNA.	MCC Details: [^scl000^scl0003447^scl0003447.1_0^exon_9999999^-36.38^4]
mMA035334	NM_028123	Slc37a3	0.481664	0.0110657	Mus musculus solute carrier family 37 (glycerol-3-phosphate transporter), member 3 (Slc37a3), mRNA.	MCC Details: [^scl000^scl0001234^scl0001234.1_2^exon_9999999^-24.03^80]
mMC024430	NM_181682	Dsg1b	0.616141	0.0110662	desmoglein 1 beta	MCC Details: [225256^scl0^scl0225256^scl0225256.13_164^exon_2400^-25.6^2122]
mMC004671	NM_172992	Phtf2	0.504054	0.0110731	putative homeodomain transcription factor 2	MCC Details: [68770^scl^scl26866^scl26866.19_111^exon_800^0^619]
mMC008341	NM_025881	Luc7l	0.466816	0.0110766	Luc7 homolog (S. cerevisiae)-like	MCC Details: [66978^scl^scl50956^scl50956.10.1_115^island_400^-10.1^216]
mMR028934	NM_145534	Btbd3	0.458045	0.0110858	BTB (POZ) domain containing 3	MCC Details: [228662^scl00^scl00228662^scl00228662.1_125^exon_400^-60.72^205]
mMC011548	NM_028173	Tram1	0.430157	0.0111416	translocating chain-associating membrane protein 1	MCC Details: [72265^scl^scl16982^scl16982.5.1_3^island_600^-23^579]
mMC023006	NM_009338	Acat2	0.40276	0.0111552	acetyl-Coenzyme A acetyltransferase 2	MCC Details: [110460^scl0^scl0110460^scl0110460.1_24^exon_400^-25.9^306]
mMO035495	NM_016927	Pkd2l2	0.540257	0.0111957	Mus musculus polycystic kidney disease 2-like 2 (Pkd2l2), mRNA.	MCC Details: [^scl0000^scl00002^scl00002.1_228^exon_99999999999999^0^236]
mMC023080	NM_025844	Chordc1	0.416305	0.0112062	cysteine and histidine-rich domain (CHORD)-containing, zinc-binding protein 1	MCC Details: [66917^scl0^scl066917^scl066917.11_233^exon_400^0^97]
mMC006939	NM_026584	Gtf2e2	0.479287	0.0112824	general transcription factor II E, polypeptide 2 (beta subunit)	MCC Details: [68153^scl^scl33922^scl33922.11.1_52^island_800^-16.4^679]
mMC003159		D1Ertd471e	0.345306	0.0112914	DNA segment, Chr 1, ERATO Doi 471, expressed	MCC Details: [27877^scl^scl14355^scl14355.1.1_113^island_400^0^211]
mMA031516	NM_080556	Tm9sf2	0.481656	0.0112918	Mus musculus transmembrane 9 superfamily member 2 (Tm9sf2), mRNA.	MCC Details: [^scl000^scl000394^scl000394.1_10^exon_9999999^-21.9^14]
mMC002251	NM_016721	Iqgap1	0.58914	0.0112968	IQ motif containing GTPase activating protein 1	MCC Details: [29875^scl^scl31120^scl31120.39_351^exon_800^0^379]
mMC017599	NM_010288	Gja1	0.63272	0.0113624	gap junction membrane channel protein alpha 1	MCC Details: [14609^scl^scl38917^scl38917.7_7^exon_800^-19.81^752]
mMC002135	NM_172685	Slc25a24	0.623457	0.0113739	solute carrier family 25 (mitochondrial carrier, phosphate carrier), member 24	MCC Details: [229731^scl^scl22712^scl22712.11_130^exon_800^0^600]
mMC014506	XM_131404	E130306D19Rik	0.346169	0.01138	RIKEN cDNA E130306D19 gene	MCC Details: [230098^scl^scl24403^scl24403.4_53^exon_1400^0^1277]
mMA032782	NM_021288	Tyms	0.585312	0.0114238	Mus musculus thymidylate synthase (Tyms), mRNA.	MCC Details: [^scl000^scl0004133^scl0004133.1_1^exon_9999999^-69.63^104]
mMO035446	NM_016927	Pkd2l2	0.41046	0.0114238	Mus musculus polycystic kidney disease 2-like 2 (Pkd2l2), mRNA.	MCC Details: [^scl0000^scl00004^scl00004.1_212^exon_99999999999999^0^132]
mMC016497		Lats1	0.365252	0.0114406	large tumor supressor	MCC Details: [16798^scl^scl39168^scl39168.10_178^exon_800^0^552]
mMA031291	AK039537		0.436499	0.0115326	Mus musculus adult male spinal cord cDNA, RIKEN full-length enriched library, clone:A330057I23 product:KIDINS220 homolog [Rattus norvegicus], full insert sequence.	MCC Details: [^scl000^scl0002385^scl0002385.1_43^exon_9999999^-22.6^1]
mMO035637	NM_021607	Ncstn	0.499573	0.0115326	Mus musculus nicastrin (Ncstn), mRNA.	MCC Details: [^scl0000^scl000060^scl000060.1_19^exon_99999999999999^-29.8^1]
mMC012409	NM_172991	C030048B08Rik	0.365475	0.0115697	RIKEN cDNA C030048B08 gene	MCC Details: [269623^scl^scl28121^scl28121.7_60^exon_1000^-18.3^870]
mMC019728	NM_010655	Kpna2	0.407463	0.0116123	karyopherin (importin) alpha 2	MCC Details: [16647^scl0^scl016647^scl016647.2_13^exon_400^-96.8^367]
mMR026389	NM_001005863	Mtus1	0.599577	0.0116241	mitochondrial tumor suppressor 1	MCC Details: [102103^scl00^scl00102103^scl00102103.1_84^exon_400^0^246]
mMA033036	NM_021288	Tyms	0.487885	0.0117458	Mus musculus thymidylate synthase (Tyms), mRNA.	MCC Details: [^scl000^scl0004125^scl0004125.1_0^exon_9999999^-95.8^4]
mMC026016	NM_173048	Gga3	0.503355	0.0117619	golgi associated, gamma adaptin ear containing, ARF binding protein 3	MCC Details: [260302^scl0^scl0260302^scl0260302.1_205^exon_400^0^125]
mMC025528		Tfdp2	0.433961	0.0117885	transcription factor Dp 2	MCC Details: [21783^scl0^scl021783^scl021783.10_20^exon_400^-25.2^323]
mMC018684		Ccnb1-rs1	0.406401	0.0118464	cyclin B1, related sequence 1	MCC Details: [12429^scl^scl43588^scl43588.2_36^exon_800^-32.39^694]
mMC004741		9130011J04Rik	0.524098	0.0118693	RIKEN cDNA 9130011J04 gene	MCC Details: [71615^scl^scl23302^scl23302.1.414_13^island_400^0^318]
mMR027839	NM_207636	Fndc3	0.395224	0.0119327	fibronectin type III domain containing 3	MCC Details: [319448^scl00^scl00319448^scl00319448.2_96^exon_400^0^234]
mMC024334	NM_011653	Tuba1	0.356696	0.0119405	tubulin, alpha 1	MCC Details: [22142^scl0^scl022142^scl022142.1_236^exon_400^-69.54^94]
mMC018217	NM_028131	2610510J17Rik	0.378391	0.0119405	RIKEN cDNA 2610510J17 gene	MCC Details: [72155^scl^scl33279^scl33279.12.1_23^island_600^0^510]
mMC004143		D630014A15Rik	0.36327	0.0119405	RIKEN cDNA D630014A15 gene	MCC Details: [319666^scl^scl35163^scl35163.2.1_51^island_400^-25.5^248]
mMR031099	NM_009370	Tgfbr1	0.577038	0.0119405	transforming growth factor, beta receptor I	MCC Details: [21812^scl00^scl0021812^scl0021812.1_48^exon_400^0^282]
mMR027719		1500041I23Rik	0.482484	0.0119405	RIKEN cDNA 1500041I23 gene	MCC Details: [69001^scl00^scl0069001^scl0069001.1_75^exon_800^-23.9^655]
mMC005116		8430436F23Rik	0.451475	0.0119405	RIKEN cDNA 8430436F23 gene	MCC Details: [71559^scl^scl24457^scl24457.1.1_8^island_400^-34^323]
mMC014847	NM_176968	Nt5c2l1	0.424231	0.0119512	5'-nucleotidase, cytosolic II-like 1	MCC Details: [319638^scl^scl38055^scl38055.13_82^exon_800^0^648]
mMC005596	NM_080471	Ankrd6	0.656628	0.0119512	ankyrin repeat domain 6	MCC Details: [140577^scl^scl24477^scl24477.18.1_192^island_400^0^139]
mMC009890	NM_009574	Zic2	0.43911	0.0119608	Zic finger protein of the cerebellum 2	MCC Details: [22772^scl^scl45928^scl45928.3.441_22^island_1000^-22.21^975]
mMC010974	NM_181419	BC050092	0.535069	0.0120109	cDNA sequence BC050092	MCC Details: [235048^scl^scl36115^scl36115.5_381^exon_800^-28.8^349]
mMA033940	AK085442		0.626758	0.0120362	Mus musculus 0 day neonate kidney cDNA, RIKEN full-length enriched library, clone:D630025L05 product:G protein-coupled receptor kinase-interactor 2, full insert sequence.	MCC Details: [^scl000^scl0004209^scl0004209.1_534^exon_9999999^0^100]
mMC007478	NM_130451	Slc2a10	0.623748	0.0120362	solute carrier family 2 (facilitated glucose transporter), member 10	MCC Details: [170441^scl^scl19914^scl19914.5_100^exon_800^0^630]
mMC014024	NM_198018	Abr	0.640722	0.0120362	active BCR-related gene	MCC Details: [109934^scl^scl39918^scl39918.24.1_21^island_800^-27.7^679]
mMR026246	NM_023197	2310008H09Rik	0.412808	0.0122057	RIKEN cDNA 2310008H09 gene	MCC Details: [66356^scl00^scl0066356^scl0066356.1_110^exon_400^0^220]
mMC023318	NM_023434	5730589K01Rik	0.402208	0.0122375	RIKEN cDNA 5730589K01 gene	MCC Details: [268741^scl0^scl0268741^scl0268741.7_16^exon_800^-34.43^714]
mMA033601	NM_170689	Ank3	0.473823	0.0122944	Mus musculus ankyrin 3, epithelial (Ank3), transcript variant 4, mRNA.	MCC Details: [^scl000^scl0003937^scl0003937.1_78^exon_9999999^0^161]
mMC012454	XM_129333	Arhgap19	0.426252	0.0122984	Rho GTPase activating protein 19	MCC Details: [71085^scl^scl52487^scl52487.12.1_16^island_600^-19.03^515]
mMC017165	NM_026769	Drd1ip	0.435894	0.0123765	dopamine receptor D1 interacting protein	MCC Details: [68566^scl^scl30520^scl30520.6.1_21^island_800^-24.7^795]
mMC024865	NM_019830	Hrmt1l2	0.376796	0.0124265	heterogeneous nuclear ribonucleoproteins methyltransferase-like 2 (S. cerevisiae)	MCC Details: [15469^scl0^scl015469^scl015469.1_28^exon_400^-33.19^130]
mMC002437	NM_053103	Entpd7	0.557875	0.0124265	ectonucleoside triphosphate diphosphohydrolase 7	MCC Details: [93685^scl^scl53103^scl53103.12_0^exon_800^0^730]
mMC013721	NM_026555	Rcn3	0.40171	0.0124513	reticulocalbin 3, EF-hand calcium binding domain	MCC Details: [52377^scl^scl31391^scl31391.7.1_2^island_800^-26^729]
mMA032561	BC016128	4930520C08Rik	0.532392	0.0124541	Mus musculus RIKEN cDNA 4930520C08 gene, mRNA (cDNA clone MGC:28889 IMAGE:4911640), complete cds.	MCC Details: [^scl000^scl000364^scl000364.1_206^exon_9999999^0^93]
mMC003385	XM_485094	5430439G14Rik	0.430192	0.0124625	RIKEN cDNA 5430439G14 gene	MCC Details: [71389^scl^scl18398^scl18398.20.1_13^island_600^-22.8^495]
mMC016247	NM_022992	Arl6ip5	0.363714	0.0124625	ADP-ribosylation factor-like 6 interacting protein 5	MCC Details: [65106^scl^scl29713^scl29713.3_34^exon_800^-14.7^696]
mMC002177	XM_486260	4931406O17Rik	0.410298	0.0124817	RIKEN cDNA 4931406O17 gene	MCC Details: [78267^scl^scl35351^scl35351.10.1_17^island_800^0^714]
mMC024793	NM_016973	Siat7f	0.381807	0.0125299	sialytransferase 7 ((alpha-N-acetylneuraminyl 2,3-betagalactosyl-1,3)-N-acetyl galactosaminide alpha-2,6-sialytransferase) F	MCC Details: [50935^scl0^scl050935^scl050935.8_5^exon_1400^-19.48^1325]
mMC013793	NM_175264	4931406H21Rik	0.3534	0.0125511	RIKEN cDNA 4931406H21 gene	MCC Details: [77592^scl^scl46553^scl46553.1.1_326^island_400^0^5]
mMC018338	NM_026532	Nutf2	0.373621	0.0125558	nuclear transport factor 2	MCC Details: [68051^scl^scl33401^scl33401.8.1_23^island_400^-20.24^308]
mMC010894	NM_176846	Slac2b	0.390576	0.0125558	synaptotagmin-like homologue lacking C2 domains b	MCC Details: [320051^scl^scl36951^scl36951.7.1_75^island_400^0^256]
mMC005390	NM_019586	Ube2j1	0.426123	0.0125898	ubiquitin-conjugating enzyme E2, J1	MCC Details: [56228^scl^scl25574^scl25574.8.1_15^island_400^-22.7^320]
mMC021298	NM_172918	Zfp75	0.35521	0.0126933	zinc finger protein 75	MCC Details: [244713^scl0^scl0244713^scl0244713.9_0^exon_1400^0^1422]
mMA032887	NM_172717	Chfr	0.343941	0.0127759	Mus musculus checkpoint with forkhead and ring finger domains (Chfr), mRNA.	MCC Details: [^scl000^scl0004189^scl0004189.1_43^exon_9999999^-26.8^103]
mMC025174	NM_177133	E330018D03Rik	0.357058	0.0127759	RIKEN cDNA E330018D03 gene	MCC Details: [320319^scl0^scl0320319^scl0320319.1_19^exon_400^0^311]
mMR030139	XM_145254	A630082K20Rik	0.394769	0.0128641	RIKEN cDNA A630082K20 gene	MCC Details: [338523^scl00^scl00338523^scl00338523.1_40^exon_600^0^490]
mMC006119	NM_033444	Clic1	0.693643	0.012882	chloride intracellular channel 1	MCC Details: [114584^scl^scl50794^scl50794.7.1_43^island_800^-27.1^688]
mMA032765	AK083340		0.78274	0.0128853	Mus musculus 2 days neonate thymus thymic cells cDNA, RIKEN full-length enriched library, clone:C920009D07 product:TANDEM PH DOMAIN CONTAINING PROTEIN-1 homolog [Homo sapiens], full insert sequence.	MCC Details: [^scl000^scl000260^scl000260.1_64^exon_9999999^-24.7^14]
mMC012904	NM_026171	Nvl	0.423433	0.0129321	nuclear VCP-like	MCC Details: [67459^scl^scl15835^scl15835.24_126^exon_800^-15.1^604]
mMC010276	NM_172734	Stk38l	0.392567	0.0129569	serine/threonine kinase 38 like	MCC Details: [232533^scl^scl29353^scl29353.14.1_5^island_400^-23.7^326]
mMR026827	NM_175538	E130304F04Rik	0.422838	0.0129914	RIKEN cDNA E130304F04 gene	MCC Details: [245269^scl00^scl00245269^scl00245269.1_243^exon_400^0^87]
mMC001559	NM_133215	Mtmr4	0.442719	0.0130247	myotubularin related protein 4	MCC Details: [170749^scl^scl41083^scl41083.21_226^exon_800^-2.11^504]
mMC019454	NM_031997	Tmem2	0.461677	0.0132184	transmembrane protein 2	MCC Details: [83921^scl0^scl083921^scl083921.9_127^exon_2000^-20.6^1803]
mMR030024	NM_011627	Tpbg	0.376203	0.0132477	trophoblast glycoprotein	MCC Details: [21983^scl00^scl0021983^scl0021983.2_246^exon_400^0^84]
mMC022120	XM_148353	4930453N24Rik	0.511266	0.0132909	RIKEN cDNA 4930453N24 gene	MCC Details: [67609^scl0^scl067609^scl067609.1_307^exon_400^-37.41^23]
mMC011061	NM_023333	2210010C04Rik	0.478943	0.0132909	RIKEN cDNA 2210010C04 gene	MCC Details: [67373^scl^scl29088^scl29088.6_399^exon_800^0^331]
mMC014662	NM_054046	Def8	0.342469	0.0133018	differentially expressed in FDCP 8	MCC Details: [23854^scl^scl33199^scl33199.18.1_17^island_400^0^314]
mMC004649	NM_009424	Traf6	0.534042	0.0133288	Tnf receptor-associated factor 6	MCC Details: [22034^scl^scl20569^scl20569.8_586^exon_800^0^144]
mMA032438	NM_022314 NM_011628	Tpm3	0.34983	0.0133818	Mus musculus tropomyosin 3, gamma (Tpm3), mRNA.	MCC Details: [^scl000^scl0001950^scl0001950.1_6^exon_9999999^-104.1^0]
mMC015639	NM_175542	Rttn	0.371406	0.0134022	rotatin	MCC Details: [246102^scl^scl51704^scl51704.9.1_177^island_400^-23.01^154]
mMA034729	NM_023907	Foxi1	0.374572	0.0134387	Mus musculus forkhead box I1 (Foxi1), mRNA.	MCC Details: [^scl000^scl0001286^scl0001286.1_73^exon_9999999^-27.3^142]
mMR031226	NM_010207	Fgfr2	0.370649	0.013505	fibroblast growth factor receptor 2	MCC Details: [14183^scl00^scl0014183^scl0014183.2_147^exon_400^0^183]
mMC018192		C030034L19Rik	0.536258	0.0135076	RIKEN cDNA C030034L19 gene	MCC Details: [320088^scl^scl23395^scl23395.3_426^exon_800^0^304]
mMC019250	XM_485743	D630045J12Rik	0.398601	0.0135819	RIKEN cDNA D630045J12 gene	MCC Details: [330286^scl0^scl0330286^scl0330286.2_101^exon_3200^0^3029]
mMA033188	NM_008094	Gba	0.451731	0.0135851	Mus musculus glucosidase, beta, acid (Gba), mRNA.	MCC Details: [^scl000^scl0002051^scl0002051.1_60^exon_9999999^-23.7^43]
mMC012047		A930036A04Rik	0.5271	0.0136996	RIKEN cDNA A930036A04 gene	MCC Details: [77839^scl^scl3696^scl3696.1.1_43^island_400^-22.1^288]
mMR030071	NM_007664	Cdh2	0.493658	0.0137283	cadherin 2	MCC Details: [12558^scl00^scl0012558^scl0012558.1_44^exon_1800^0^1686]
mMC007646		5430440L12Rik	0.44803	0.013793	RIKEN cDNA 5430440L12 gene	MCC Details: [71384^scl^scl53468^scl53468.1.1_230^island_400^0^101]
mMR027808	NM_013499	Crry	0.444821	0.0138126	complement receptor related protein	MCC Details: [12946^scl00^scl0012946^scl0012946.2_3^exon_1400^0^1327]
mMC003610		C920011G20Rik	0.768214	0.0138265	RIKEN cDNA C920011G20 gene	MCC Details: [319964^scl^scl17203^scl17203.1.1252_151^island_400^0^180]
mMC019489	NM_022314	Tpm3	0.422731	0.0138477	tropomyosin 3, gamma	MCC Details: [59069^scl0^scl059069^scl059069.6_0^exon_1400^-106.2^1298]
mMC024034	NM_138747	Nol1	0.430235	0.013854	nucleolar protein 1	MCC Details: [110109^scl0^scl0110109^scl0110109.17_117^exon_400^-30.81^213]
mMC014981	NM_026519	2610318K02Rik	0.525114	0.0138832	RIKEN cDNA 2610318K02 gene	MCC Details: [68032^scl^scl18868^scl18868.1.64_1^island_1000^-18.4^952]
mMC015354	NM_019542	Nagk	0.363756	0.0139828	N-acetylglucosamine kinase	MCC Details: [56174^scl^scl29832^scl29832.6.7_1^island_400^-33.55^331]
mMC017785	NM_026097	1700051E09Rik	0.410159	0.0139884	RIKEN cDNA 1700051E09 gene	MCC Details: [67338^scl^scl39835^scl39835.9.1_41^island_400^-26.7^290]
mMC002287	NM_024270	Stard3nl	0.355132	0.0139884	STARD3 N-terminal like	MCC Details: [76205^scl^scl44251^scl44251.7.1_3^island_400^0^328]
mMC013160	NM_029653	Dapk1	0.775847	0.0140961	death associated protein kinase 1	MCC Details: [69635^scl^scl44689^scl44689.27_88^exon_1200^0^1042]
mMC012755		D630015H07	0.476064	0.0141203	hypothetical protein D630015H07	MCC Details: [327939^scl^scl41461^scl41461.3.1_245^island_400^-26.7^86]
mMC025285	NM_011816	E430034L04Rik	0.333705	0.0141464	RIKEN cDNA E430034L04 gene	MCC Details: [23881^scl0^scl023881^scl023881.1_28^exon_2400^-27.3^2352]
mMC018511	NM_026027	Pfdn1	0.32801	0.0142245	prefoldin 1	MCC Details: [67199^scl^scl51513^scl51513.5_4^exon_800^0^726]
mMA034399	NM_009811	Casp6	0.459241	0.0142859	Mus musculus caspase 6 (Casp6), mRNA.	MCC Details: [^scl000^scl0002068^scl0002068.1_1^exon_9999999^-23.3^6]
mMC018636	NM_027011	Krt2-5	0.354995	0.0143272	keratin complex 2, basic, gene 5	MCC Details: [110308^scl^scl46702^scl46702.9.1_46^island_800^0^647]
mMR030361	NM_175216	4930506C02Rik	0.342034	0.0143711	RIKEN cDNA 4930506C02 gene	MCC Details: [75101^scl00^scl0075101^scl0075101.1_233^exon_400^0^97]
mMC022469	NM_027268	Scrn1	0.524469	0.0143714	secernin 1	MCC Details: [69938^scl0^scl069938^scl069938.2_27^exon_3600^-28.2^3503]
mMC022808	NM_013672	Sp1	0.389141	0.0143724	trans-acting transcription factor 1	MCC Details: [20683^scl0^scl020683^scl020683.28_44^exon_400^-30^193]
mMA034956	NM_019731	Nme4	0.3586	0.0143724	Mus musculus expressed in non-metastatic cells 4, protein (Nme4), mRNA.	MCC Details: [^scl000^scl0001705^scl0001705.1_22^exon_9999999^-28.93^10]
mMC006419	NM_011156	Prep	0.477689	0.0143875	prolyl endopeptidase	MCC Details: [19072^scl^scl38953^scl38953.16.1_28^island_600^0^599]
mMC021695	NM_007594	Calu	0.340057	0.0144131	calumenin	MCC Details: [12321^scl0^scl012321^scl012321.6_3^exon_2000^-21.03^2010]
mMC009932	NM_009874	Cdk7	0.333239	0.0145166	cyclin-dependent kinase 7 (homolog of Xenopus MO15 cdk-activating kinase)	MCC Details: [12572^scl^scl43591^scl43591.13.1_48^island_400^-34.37^200]
mMR027125	NM_013787	Skp2	0.41578	0.0146282	S-phase kinase-associated protein 2 (p45)	MCC Details: [27401^scl00^scl0027401^scl0027401.1_148^exon_400^0^182]
mMR030525	NM_023680	Tnfrsf22	0.324592	0.0146363	tumor necrosis factor receptor superfamily, member 22	MCC Details: [319679^scl00^scl00319679^scl00319679.1_98^exon_1800^-23.43^1613]
mMC008818	NM_026197	2810013M15Rik	0.443122	0.0146687	RIKEN cDNA 2810013M15 gene	MCC Details: [67493^scl^scl41280^scl41280.17_8^exon_1000^0^922]
mMR030934	NM_146157	C230096C10Rik	0.575743	0.0146687	RIKEN cDNA C230096C10 gene	MCC Details: [230866^scl00^scl00230866^scl00230866.1_48^exon_400^0^282]
mMC007221	NM_010515	Igf2r	0.358467	0.0146819	insulin-like growth factor 2 receptor	MCC Details: [16004^scl^scl50305^scl50305.48_81^exon_800^0^649]
mMR029197		C430041B13Rik	0.326951	0.0147244	RIKEN cDNA C430041B13 gene	MCC Details: [320976^scl00^scl00320976^scl00320976.1_308^exon_400^0^22]
mMR026724	XM_489305	1200016E24Rik	0.371311	0.0148677	RIKEN cDNA 1200016E24 gene	MCC Details: [319202^scl00^scl00319202^scl00319202.1_96^exon_400^-96.8^234]
mMC010465	NM_021467	Tnni1	0.489167	0.0149307	troponin I, skeletal, slow 1	MCC Details: [21952^scl^scl17434^scl17434.16.1_54^island_400^-22.7^277]
mMA031912	AK087979		0.338267	0.0149536	Mus musculus 2 days neonate thymus thymic cells cDNA, RIKEN full-length enriched library, clone:E430001L17 product:weakly similar to transcription factor GABP beta 2-1 chain [Mus musculus], full insert sequence.	MCC Details: [^scl000^scl0002136^scl0002136.1_1^exon_9999999^-37.79^26]
mMC007420	NM_153567	5033405K12Rik	0.374376	0.0149536	RIKEN cDNA 5033405K12 gene	MCC Details: [75991^scl^scl27726^scl27726.2.2_9^island_800^-23.7^722]
mMC007601	NM_010403	Hao1	0.45646	0.0149536	hydroxyacid oxidase 1, liver	MCC Details: [15112^scl^scl18614^scl18614.9.1_72^island_400^-22.5^259]
mMC016826	NM_023734	Pi16	0.403325	0.0150256	protease inhibitor 16	MCC Details: [74116^scl^scl50898^scl50898.5.1_60^island_800^-26.7^671]
mMR030813	NM_027436	Mipep	0.408139	0.0150256	mitochondrial intermediate peptidase	MCC Details: [70478^scl00^scl0070478^scl0070478.2_80^exon_400^0^250]
mMA034234	NM_134027	Pparbp	0.48007	0.0150256	Mus musculus peroxisome proliferator activated receptor binding protein (Pparbp), mRNA.	MCC Details: [^scl000^scl0001261^scl0001261.1_203^exon_9999999^-20.6^534]
mMR029371	NM_011191	Psme2b	0.386802	0.0150256	protease (prosome, macropain) 28 subunit, beta, b	MCC Details: [19191^scl00^scl0019191^scl0019191.1_143^exon_400^-48.23^187]
mMC017994		A630051L19Rik	0.431207	0.0150259	RIKEN cDNA A630051L19 gene	MCC Details: [319762^scl^scl24305^scl24305.1_193^exon_800^-18.45^537]
mMR029559	NM_023672	Ssbp3	0.335228	0.0151534	single-stranded DNA binding protein 3	MCC Details: [72475^scl00^scl0072475^scl0072475.2_71^exon_400^0^259]
mMR027545	XM_356065	Ddhd2	0.350043	0.0151534	DDHD domain containing 2	MCC Details: [72108^scl00^scl0072108^scl0072108.1_60^exon_400^-15.9^270]
mMC022002	NM_008943	Psen1	0.44353	0.0151534	presenilin 1	MCC Details: [19164^scl0^scl019164^scl019164.11_11^exon_1200^-25.7^1147]
mMC003603	XM_133801	Gga2	0.430609	0.0152806	golgi associated, gamma adaptin ear containing, ARF binding protein 2	MCC Details: [74105^scl^scl30720^scl30720.15_54^exon_800^0^676]
mMA032175	AK031357		0.37714	0.015333	Mus musculus 13 days embryo male testis cDNA, RIKEN full-length enriched library, clone:6030411K04 product:ADRENAL GLAND PROTEIN AD-005 homolog [Homo sapiens], full insert sequence.	MCC Details: [^scl000^scl000636^scl000636.1_46^exon_9999999^-95.8^19]
mMC009929	NM_145406	Slc10a3	0.43199	0.0153599	solute carrier family 10 (sodium/bile acid cotransporter family), member 3	MCC Details: [214601^scl^scl54136^scl54136.4_361^exon_800^0^369]
mMA032077	NM_030559	Vps16	0.502952	0.0153678	Mus musculus vacuolar protein sorting 16 (yeast) (Vps16), mRNA.	MCC Details: [^scl000^scl0003329^scl0003329.1_48^exon_9999999^-25.4^10]
mMA033664	NM_010249	Gabpb1	0.440238	0.0154496	Mus musculus GA repeat binding protein, beta 1 (Gabpb1), transcript variant 2, mRNA.	MCC Details: [^scl000^scl0003322^scl0003322.1_21^exon_9999999^-17.5^17]
mMC016641	NM_172525	B130017I01Rik	0.532234	0.0154726	RIKEN cDNA B130017I01 gene	MCC Details: [214137^scl^scl22670^scl22670.21_1^exon_800^0^729]
mMA032961	NM_019542	Nagk	0.448284	0.0155137	Mus musculus N-acetylglucosamine kinase (Nagk), mRNA.	MCC Details: [^scl000^scl0001145^scl0001145.1_39^exon_9999999^-17.6^33]
mMC008746	NM_027030	1700001E16Rik	0.402744	0.0155766	RIKEN cDNA 1700001E16 gene	MCC Details: [69305^scl^scl36050^scl36050.5.8_18^island_600^-26.6^525]
mMR027705	XM_355059	1190002H09Rik	0.455666	0.0156139	RIKEN cDNA 1190002H09 gene	MCC Details: [68857^scl00^scl0068857^scl0068857.1_143^exon_400^0^187]
mMC020662	NM_021607	Ncstn	0.321073	0.0156766	nicastrin	MCC Details: [59287^scl0^scl059287^scl059287.1_209^exon_400^-23.2^121]
mMR029122	NM_024186	Ssbp2	0.571128	0.0156774	single-stranded DNA binding protein 2	MCC Details: [66970^scl00^scl0066970^scl0066970.1_29^exon_1000^-26.17^901]
mMA035018	NM_175090	Slc31a1	0.320069	0.0156888	Mus musculus solute carrier family 31, member 1 (Slc31a1), mRNA.	MCC Details: [^scl000^scl0002742^scl0002742.1_56^exon_9999999^-23.7^61]
mMC003411	NM_008384	Inpp1	0.423581	0.0159197	inositol polyphosphate-1-phosphatase	MCC Details: [16329^scl^scl16776^scl16776.7.1_45^island_600^-24.4^486]
mMR029187	NM_178215	Hist2h3b	0.317602	0.0159754	histone 2, H3b	MCC Details: [319154^scl00^scl00319154^scl00319154.1_299^exon_400^-116^31]
mMR026796	NM_133227	Nup155	0.452865	0.0160138	nucleoporin 155	MCC Details: [170762^scl00^scl00170762^scl00170762.2_233^exon_400^0^97]
mMC016971	NM_011247	Rbbp6	0.408103	0.0160983	retinoblastoma binding protein 6	MCC Details: [19647^scl^scl32089^scl32089.1_89^exon_800^0^641]
mMC001762	NM_197982	Ddx39	0.341261	0.0161062	DEAD (Asp-Glu-Ala-Asp) box polypeptide 39	MCC Details: [68278^scl^scl33602^scl33602.12.1_74^island_400^-21.8^161]
mMC017418	XM_130529	5730547N13Rik	0.334034	0.0161062	RIKEN cDNA 5730547N13 gene	MCC Details: [70645^scl^scl18800^scl18800.5.1_95^island_1000^-18.92^826]
mMA033123	NM_026598	Ebpl	0.398975	0.0161271	Mus musculus emopamil binding protein-like (Ebpl), mRNA.	MCC Details: [^scl000^scl000389^scl000389.1_0^exon_9999999^-35.26^0]
mMA033535	NM_013869	Tnfrsf19	0.527102	0.0161363	Mus musculus tumor necrosis factor receptor superfamily, member 19 (Tnfrsf19), mRNA.	MCC Details: [^scl000^scl000347^scl000347.1_48^exon_9999999^0^112]
mMA032236	NM_147220	Abca9	0.329787	0.0161591	Mus musculus ATP-binding cassette transporter sub-family A member 9 (Abca9), mRNA.	MCC Details: [^scl000^scl0001548^scl0001548.1_1^exon_9999999^-68.82^24]
mMR030682	NM_175229	Srrm2	0.781134	0.0161789	serine/arginine repetitive matrix 2	MCC Details: [75956^scl00^scl0075956^scl0075956.1_182^exon_1800^0^1548]
mMR028387		A530068K01	0.416408	0.0162605	hypothetical protein A530068K01	MCC Details: [327930^scl00^scl00327930^scl00327930.1_3^exon_400^0^327]
mMA032087	NM_028190	Luc7l	0.405409	0.016287	Mus musculus Luc7 homolog (S. cerevisiae)-like (Luc7l), mRNA.	MCC Details: [^scl000^scl0001638^scl0001638.1_128^exon_9999999^-10.1^146]
mMC008415	NM_133993	2310058A11Rik	0.40617	0.0162905	RIKEN cDNA 2310058A11 gene	MCC Details: [103136^scl^scl38607^scl38607.15_418^exon_800^-3.72^312]
mMC020540		C030040K24Rik	0.420504	0.0163403	RIKEN cDNA C030040K24 gene	MCC Details: [77479^scl0^scl077479^scl077479.1_122^exon_400^0^208]
mMA034712	AY572786	Triad3	0.495888	0.0163584	Mus musculus E3 ubiquitin ligase TRIAD3B (Triad3) mRNA, complete cds, alternatively spliced.	MCC Details: [^scl000^scl0004138^scl0004138.1_92^exon_9999999^-21.8^9]
mMR026253		4930563F08Rik	0.50956	0.0163733	RIKEN cDNA 4930563F08 gene	MCC Details: [75369^scl00^scl0075369^scl0075369.1_159^exon_400^-25.5^171]
mMA034538	NM_013605	Muc1	0.54433	0.0164627	Mucin 1 precursor (Polymorphic epithelial mucin) (PEMT) (Episialin).	MCC Details: [^scl000^scl0002025^scl0002025.1_104^exon_9999999^0^154]
mMC008317	NM_012060	Bcap31	0.335491	0.0165013	B-cell receptor-associated protein 31	MCC Details: [27061^scl^scl54158^scl54158.7.21_44^island_1000^-34.74^833]
mMC006830	NM_008872	Plat	0.328988	0.0165908	plasminogen activator, tissue	MCC Details: [18791^scl^scl33993^scl33993.13_72^exon_800^-16.4^658]
mMC012539		4930542N06Rik	0.358272	0.0166182	RIKEN cDNA 4930542N06 gene	MCC Details: [75827^scl^scl10262^scl10262.1.1_215^island_400^0^116]
mMA033434	NM_144858	AW557805	0.449562	0.0166182	Mus musculus expressed sequence AW557805 (AW557805), mRNA.	MCC Details: [^scl000^scl0001646^scl0001646.1_9^exon_9999999^-25.1^189]
mMR029346	NM_007960	Etv1	0.488702	0.0166372	ets variant gene 1	MCC Details: [14009^scl00^scl0014009^scl0014009.1_10^exon_2800^-22.9^2720]
mMA032315	BC055908		0.343072	0.0166393	Mus musculus cDNA clone IMAGE:3602963, partial cds.	MCC Details: [^scl000^scl0001057^scl0001057.1_226^exon_9999999^-20.1^328]
mMC007404	NM_022880	Slc29a1	0.480722	0.0166393	solute carrier family 29 (nucleoside transporters), member 1	MCC Details: [63959^scl^scl49886^scl49886.18.1_30^island_600^-26.5^584]
mMC018297	NM_177186	A530082C11Rik	0.532088	0.0166393	RIKEN cDNA A530082C11 gene	MCC Details: [320541^scl^scl24618^scl24618.9_190^exon_800^0^540]
mMC017177	NM_009136	Scrg1	0.498071	0.0166393	scrapie responsive gene 1	MCC Details: [20284^scl^scl33805^scl33805.3.1_18^island_400^-25.4^156]
mMC019009	XM_488851	9130209A04Rik	0.430901	0.01665	RIKEN cDNA 9130209A04 gene	MCC Details: [77668^scl^scl51981^scl51981.5.1_11^island_400^-21.4^340]
mMC002798	NM_177572	BC057371	0.44084	0.0166508	cDNA sequence BC057371	MCC Details: [194237^scl^scl23891^scl23891.6.1_311^island_400^0^20]
mMC005480	NM_028123	Slc37a3	0.368591	0.0166508	solute carrier family 37 (glycerol-3-phosphate transporter), member 3	MCC Details: [72144^scl^scl29111^scl29111.14_3^exon_800^-14.9^727]
mMC023391	NM_025377	1110001A07Rik	0.347636	0.0166737	RIKEN cDNA 1110001A07 gene	MCC Details: [66140^scl0^scl066140^scl066140.4_281^exon_2000^-23.4^1649]
mMC024357	NM_144958	Eif4a1	0.323144	0.0168497	eukaryotic translation initiation factor 4A1	MCC Details: [13681^scl0^scl013681^scl013681.1_1^exon_600^-105.6^529]
mMC003662	NM_133829	2210010L05Rik	0.587516	0.0168543	RIKEN cDNA 2210010L05 gene	MCC Details: [98682^scl^scl16778^scl16778.9_627^exon_800^0^103]
mMC010719	NM_144881	Hhat	0.505167	0.016884	hedgehog acyltransferase	MCC Details: [226861^scl^scl15753^scl15753.17.1_9^island_1200^-28.3^1171]
mMC003831	NM_178691	9930028C20Rik	0.393904	0.0169344	RIKEN cDNA 9930028C20 gene	MCC Details: [226418^scl^scl17509^scl17509.2_142^exon_800^0^588]
mMC025384	NM_027652	D5Wsu178e	0.532352	0.0169624	DNA segment, Chr 5, Wayne State University 178, expressed	MCC Details: [28042^scl0^scl028042^scl028042.9_23^exon_4000^0^3907]
mMC016708		E330033L03	0.339808	0.0169671	hypothetical protein E330033L03	MCC Details: [330951^scl^scl36892^scl36892.5.1_276^island_400^0^55]
mMC001821	XM_131155	2810453L12Rik	0.531108	0.0169671	RIKEN cDNA 2810453L12 gene	MCC Details: [72776^scl^scl22690^scl22690.20.1_0^island_400^0^331]
mMR028901		D930010H05Rik	0.399014	0.0169838	RIKEN cDNA D930010H05 gene	MCC Details: [320154^scl00^scl00320154^scl00320154.1_172^exon_400^0^158]
mMA033596	NM_026268	Dusp6	0.415212	0.0170101	Mus musculus dual specificity phosphatase 6 (Dusp6), mRNA.	MCC Details: [^scl000^scl0003884^scl0003884.1_135^exon_9999999^0^233]
mMA033041	AK049428		0.477079	0.017021	Mus musculus 7 days embryo whole body cDNA, RIKEN full-length enriched library, clone:C430007A13 product:hypothetical protein, full insert sequence.	MCC Details: [^scl000^scl0002870^scl0002870.1_6^exon_9999999^-23.7^5]
mMA034622	NM_029810	Nt5c2	0.430678	0.0170959	Mus musculus 5'-nucleotidase, cytosolic II (Nt5c2), mRNA.	MCC Details: [^scl000^scl000547^scl000547.1_50^exon_9999999^-27.2^0]
mMC006291	NM_021548	Arpp19	0.392866	0.0170959	cAMP-regulated phosphoprotein 19	MCC Details: [59046^scl^scl36702^scl36702.4_49^exon_800^0^681]
mMC009476	NM_011498	Bhlhb2	0.322379	0.0171275	basic helix-loop-helix domain containing, class B2	MCC Details: [20893^scl^scl29667^scl29667.6_8^exon_800^0^722]
mMA032152	NM_013787	Skp2	0.424784	0.0171891	Mus musculus S-phase kinase-associated protein 2 (p45) (Skp2), mRNA.	MCC Details: [^scl000^scl0002501^scl0002501.1_221^exon_9999999^0^66]
mMC020046	NM_011189	Psme1	0.435826	0.0172084	proteasome (prosome, macropain) 28 subunit, alpha	MCC Details: [19186^scl0^scl019186^scl019186.11_4^exon_400^-66.26^247]
mMA034104	NM_144516	Zmynd11	0.415835	0.0173323	Mus musculus zinc finger, MYND domain containing 11 (Zmynd11), mRNA.	MCC Details: [^scl000^scl0003680^scl0003680.1_26^exon_9999999^-24.3^66]
mMC008953	XM_488860	G630064H08Rik	0.447943	0.0173331	RIKEN cDNA G630064H08 gene	MCC Details: [320680^scl^scl51250^scl51250.1.1_156^island_800^0^575]
mMC016341	NM_153288	Npb	0.494391	0.0174163	neuropeptide B	MCC Details: [208990^scl^scl40627^scl40627.2.1_25^island_400^0^258]
mMR030344	NM_028722	4121402D02Rik	0.519659	0.0174498	RIKEN cDNA 4121402D02 gene	MCC Details: [74026^scl00^scl0074026^scl0074026.1_154^exon_400^0^176]
mMC013813	NM_007586	Calb2	0.509672	0.0175087	calbindin 2	MCC Details: [12308^scl^scl34334^scl34334.7.3_10^island_1200^-28.4^1053]
mMR027801	NM_016876	Eif3s4	0.38849	0.017525	eukaryotic translation initiation factor 3, subunit 4 (delta)	MCC Details: [27558^scl00^scl0027558^scl0027558.1_128^exon_400^-17.8^137]
mMC021054		A230104H11Rik	0.609225	0.0175407	RIKEN cDNA A230104H11 gene	MCC Details: [77759^scl0^scl077759^scl077759.2_38^exon_400^-24^292]
mMC004787	NM_178601	D1Wsu40e	0.657971	0.0175407	DNA segment, Chr 1, Wayne State University 40, expressed	MCC Details: [27993^scl^scl18092^scl18092.6_1^exon_1600^-15^1584]
mMC018909		2610312O17Rik	0.416459	0.0177414	RIKEN cDNA 2610312O17 gene	MCC Details: [67176^scl0^scl067176^scl067176.1_3^exon_800^-20.2^727]
mMA032952			0.428496	0.017792		MCC Details: [^scl000^scl0001691^scl0001691.1_132^exon_9999999^0^188]
mMR028289	NM_172733	2500002K03Rik	0.431908	0.017792	RIKEN cDNA 2500002K03 gene	MCC Details: [232449^scl00^scl00232449^scl00232449.2_167^exon_400^-19^163]
mMC025769	NM_053243	Trygn16	0.505095	0.0178484	trypsinogen 16	MCC Details: [114228^scl0^scl0114228^scl0114228.4_60^exon_400^-91.62^157]
mMC021906		C330006D17Rik	0.483474	0.0178849	RIKEN cDNA C330006D17 gene	MCC Details: [77616^scl0^scl077616^scl077616.1_186^exon_400^-20.5^144]
mMA034793			0.460859	0.0179705		MCC Details: [^scl000^scl000525^scl000525.1_17^exon_9999999^-25^8]
mMC005454		D230035N22Rik	0.412944	0.0180001	RIKEN cDNA D230035N22 gene	MCC Details: [319864^scl^scl41170^scl41170.1.4_118^island_1200^0^1013]
mMC020443	NM_007960	Etv1	0.421175	0.0181234	ets variant gene 1	MCC Details: [14009^scl0^scl014009^scl014009.1_30^exon_2800^-24.4^2740]
mMC003541	NM_133810	Stk17b	0.52818	0.0181701	serine/threonine kinase 17b (apoptosis-inducing)	MCC Details: [98267^scl^scl16765^scl16765.7_355^exon_800^0^375]
mMC006885		A230109K23Rik	0.417069	0.018175	RIKEN cDNA A230109K23 gene	MCC Details: [77764^scl^scl38586^scl38586.3.1_163^island_400^-12.26^103]
mMR028505	NM_019765	Rsn	0.338778	0.0181961	restin (Reed-Steinberg cell-expressed intermediate filament-associated protein)	MCC Details: [56430^scl00^scl0056430^scl0056430.2_105^exon_400^0^225]
mMR028366	NM_016806	Hnrpa2b1	0.378973	0.0182067	heterogeneous nuclear ribonucleoprotein A2/B1	MCC Details: [53379^scl00^scl0053379^scl0053379.2_22^exon_1800^-29.14^1585]
mMC012135	NM_007937	Epha5	0.366588	0.0182687	Eph receptor A5	MCC Details: [13839^scl^scl26438^scl26438.19.1_230^island_400^0^101]
mMC000938	NM_133897	E430036I04Rik	0.327467	0.0184623	RIKEN cDNA E430036I04 gene	MCC Details: [100604^scl^scl27493^scl27493.5_419^exon_800^0^311]
mMC023151	XM_358653	2310040G24Rik	0.437191	0.0184764	RIKEN cDNA 2310040G24 gene	MCC Details: [381792^scl0^scl0381792^scl0381792.2_20^exon_400^-26^345]
mMC017383	NM_024213	Anapc4	0.419312	0.0186545	anaphase promoting complex subunit 4	MCC Details: [52206^scl^scl27818^scl27818.30.1_7^island_400^0^324]
mMA034181	NM_183021	BC052885	0.397376	0.0186559	Mus musculus cDNA sequence BC052885 (BC052885), mRNA.	MCC Details: [^scl000^scl0001604^scl0001604.1_5^exon_9999999^-24.5^15]
mMC009201	NM_145150	Prc1	0.309328	0.018661	protein regulator of cytokinesis 1	MCC Details: [233406^scl^scl32477^scl32477.13_570^exon_800^0^160]
mMC025209	NM_175472	Zcchc11	0.380465	0.0187086	zinc finger, CCHC domain containing 11	MCC Details: [230594^scl0^scl0230594^scl0230594.1_14^exon_2800^-24.2^2716]
mMR028242	NM_207267	4930488E11Rik	0.44086	0.0187777	RIKEN cDNA 4930488E11 gene	MCC Details: [399591^scl00^scl00399591^scl00399591.1_43^exon_400^-22.3^287]
mMC010484	NM_176999	9030605H24Rik	0.467875	0.0189152	RIKEN cDNA 9030605H24 gene	MCC Details: [319767^scl^scl41681^scl41681.5.1_233^island_400^0^98]
mMC015908	NM_177474	D19Bwg1357e	0.413671	0.0190045	DNA segment, Chr 19, Brigham & Women's Genetics 1357 expressed	MCC Details: [52874^scl^scl52614^scl52614.18.1_13^island_1400^-28.93^1373]
mMC012956	NM_008732	Slc11a2	0.341674	0.0190865	solute carrier family 11 (proton-coupled divalent metal ion transporters), member 2	MCC Details: [18174^scl^scl46726^scl46726.18_201^exon_800^0^529]
mMC024449	NM_177670	A630048M13Rik	0.552214	0.0191708	RIKEN cDNA A630048M13 gene	MCC Details: [230657^scl0^scl0230657^scl0230657.2_67^exon_600^-22.2^463]
mMC002793	NM_024169	Fkbp11	0.414886	0.0191963	FK506 binding protein 11	MCC Details: [66120^scl^scl46759^scl46759.5.1_10^island_400^-22.5^285]
mMC013338	NM_145371	Eif2b1	0.378692	0.0192607	eukaryotic translation initiation factor 2B, subunit 1 (alpha)	MCC Details: [209354^scl^scl26028^scl26028.9.1_5^island_800^0^726]
mMC026426	NM_199056	1810043M15Rik	0.413551	0.0192726	RIKEN cDNA 1810043M15 gene	MCC Details: [75678^scl0^scl075678^scl075678.13_86^exon_400^0^244]
mMC026103		C430014N20Rik	0.486129	0.0193449	RIKEN cDNA C430014N20 gene	MCC Details: [237117^scl0^scl0237117^scl0237117.11_5^exon_6000^-22.8^5795]
mMC012903		2210009P08Rik	0.385931	0.0194326	RIKEN cDNA 2210009P08 gene	MCC Details: [72292^scl^scl371^scl371.1.1_2^island_400^0^329]
mMC015045		AW742481	0.316482	0.01956	expressed sequence AW742481	MCC Details: [101013^scl^scl27206^scl27206.1.660_289^island_400^-3.92^42]
mMC024530	NM_010135	Enah	0.318384	0.0195657	enabled homolog (Drosophila)	MCC Details: [13800^scl0^scl013800^scl013800.1_217^exon_3200^-20^2913]
mMR029013	NM_021310	Jmy	0.531647	0.0195951	junction-mediating and regulatory protein	MCC Details: [57748^scl00^scl0057748^scl0057748.2_44^exon_400^0^286]
mMC019369	NM_134139	5730436H21Rik	0.415429	0.0196468	RIKEN cDNA 5730436H21 gene	MCC Details: [107071^scl0^scl0107071^scl0107071.9_36^exon_400^-27.8^294]
mMC025405	NM_027373	2600003E23Rik	0.309129	0.0197209	RIKEN cDNA 2600003E23 gene	MCC Details: [70292^scl0^scl070292^scl070292.7_0^exon_5600^-28.4^5581]
mMR030531	NM_027541	Prpf3	0.410111	0.0198026	PRP3 pre-mRNA processing factor 3 homolog (yeast)	MCC Details: [70767^scl00^scl0070767^scl0070767.1_62^exon_1400^-27.54^1268]
mMA032160	NM_019422	Elovl1	0.360057	0.0198148	Mus musculus elongation of very long chain fatty acids (FEN1/Elo2, SUR4/Elo3, yeast)-like 1 (Elovl1), mRNA.	MCC Details: [^scl000^scl0002782^scl0002782.1_72^exon_9999999^-13.3^49]
mMA034398	NM_010890	Nedd4	0.506435	0.0198148	Mus musculus neural precursor cell expressed, developmentally down-regulted gene 4 (Nedd4), mRNA.	MCC Details: [^scl000^scl0003545^scl0003545.1_1^exon_9999999^-22^29]
mMR029837	0	Rpph1	0.376708	0.019849	ribonuclease P RNA component H1	MCC Details: [85029^scl00^scl0085029^scl0085029.1_29^exon_400^-53.03^205]
mMC007018	NM_008165	Gria1	0.475688	0.019849	glutamate receptor, ionotropic, AMPA1 (alpha 1)	MCC Details: [14799^scl^scl41536^scl41536.20_63^exon_800^-25.23^566]
mMC004038	NM_009400	Tnfrsf18	0.322735	0.0198572	tumor necrosis factor receptor superfamily, member 18	MCC Details: [21936^scl^scl24601^scl24601.2.1_6^island_800^-24.3^800]
mMA032967	NM_026674	0610008A10Rik	0.345051	0.0199565	Mus musculus RIKEN cDNA 0610008A10 gene (0610008A10Rik), mRNA.	MCC Details: [^scl000^scl0003468^scl0003468.1_1^exon_9999999^-105.6^52]
mMC021105	XM_134226	2900084M01Rik	0.339655	0.0199795	RIKEN cDNA 2900084M01 gene	MCC Details: [73095^scl0^scl073095^scl073095.1_45^exon_400^-28.9^285]
mMA033960	NM_025762	4933434E20Rik	0.409927	0.0200414	Mus musculus RIKEN cDNA 4933434E20 gene (4933434E20Rik), mRNA.	MCC Details: [^scl000^scl0001990^scl0001990.1_3^exon_9999999^-95.2^45]
mMC003839	XM_355637	Sbno1	0.417249	0.0201708	sno, strawberry notch homolog 1 (Drosophila)	MCC Details: [243272^scl^scl26032^scl26032.33_192^exon_800^0^538]
mMC022844	NM_144861	BC021395	0.386212	0.0203163	cDNA sequence BC021395	MCC Details: [225283^scl0^scl0225283^scl0225283.2_16^exon_400^-20.6^396]
mMC017444	XM_283052	2310075M15Rik	0.408815	0.020388	RIKEN cDNA 2310075M15 gene	MCC Details: [69675^scl^scl43319^scl43319.25_22^exon_1400^0^1348]
mMC003612	NM_019388	Cd86	0.387924	0.020388	CD86 antigen	MCC Details: [12524^scl^scl48501^scl48501.9_645^exon_800^0^85]
mMC018425		9430052C07Rik	0.397311	0.0203923	RIKEN cDNA 9430052C07 gene	MCC Details: [77327^scl^scl7144^scl7144.1.1_67^island_400^-21.3^28]
mMR026710	NM_052993	C1galt1	0.364236	0.0204198	core 1 UDP-galactose:N-acetylgalactosamine-alpha-R beta 1,3-galactosyltransferase	MCC Details: [94192^scl00^scl0094192^scl0094192.2_160^exon_400^0^170]
mMC017924	NM_009750	Ngfrap1	0.315497	0.0205355	nerve growth factor receptor (TNFRSF16) associated protein 1	MCC Details: [12070^scl^scl54613^scl54613.4.1_8^island_800^-32.47^733]
mMA032293	NM_019666	Syncrip	0.402312	0.0205355	Mus musculus synaptotagmin binding, cytoplasmic RNA interacting protein (Syncrip), mRNA.	MCC Details: [^scl000^scl0003472^scl0003472.1_28^exon_9999999^-16.6^613]
mMA033159	AK082752		0.547611	0.020614	Mus musculus ES cells cDNA, RIKEN full-length enriched library, clone:C330003F08 product:similar to HYPOTHETICAL 35.1 KDA PROTEIN [Homo sapiens], full insert sequence.	MCC Details: [^scl000^scl000327^scl000327.1_6^exon_9999999^-25^5]
mMC009723	NM_011603	Tbpl1	0.340878	0.020614	TATA box binding protein-like 1	MCC Details: [237336^scl^scl38128^scl38128.9_0^exon_800^0^730]
mMC024819	NM_153110	Rnf35	0.443358	0.0206636	ring finger protein 35	MCC Details: [260296^scl0^scl0260296^scl0260296.1_124^exon_400^0^206]
mMC025369	XM_131444	Prpf4	0.38177	0.0206944	PRP4 pre-mRNA processing factor 4 homolog (yeast)	MCC Details: [70052^scl0^scl070052^scl070052.14_30^exon_2800^0^2785]
mMC026308	XM_127971	6030458C11Rik	0.405336	0.0206944	RIKEN cDNA 6030458C11 gene	MCC Details: [77877^scl0^scl077877^scl077877.1_144^exon_2000^0^1773]
mMC013844		4933416O17Rik	0.64603	0.0207304	RIKEN cDNA 4933416O17 gene	MCC Details: [67550^scl^scl44648^scl44648.2_209^exon_800^0^521]
mMR029701	NM_027881	Osbpl3	0.391524	0.0207776	oxysterol binding protein-like 3	MCC Details: [71720^scl00^scl0071720^scl0071720.1_33^exon_400^0^297]
mMA034551	BC004828	Slc29a1	0.376629	0.0207776	Mus musculus solute carrier family 29 (nucleoside transporters), member 1, mRNA (cDNA clone MGC:6467 IMAGE:2631728), complete cds.	MCC Details: [^scl000^scl0001641^scl0001641.1_31^exon_9999999^-23.9^0]
mMC024412	NM_026325	1810059G22Rik	0.409113	0.0207776	RIKEN cDNA 1810059G22 gene	MCC Details: [67706^scl0^scl067706^scl067706.2_5^exon_400^-25^313]
mMR030673	NM_026079	Ikbkap	0.390076	0.020837	inhibitor of kappa light polypeptide enhancer in B-cells, kinase complex-associated protein	MCC Details: [230233^scl00^scl00230233^scl00230233.2_15^exon_400^0^315]
mMC013855	NM_133880	Pafah2	0.370907	0.0208686	platelet-activating factor acetylhydrolase 2	MCC Details: [100163^scl^scl24847^scl24847.12_324^exon_800^0^406]
mMA035343	AF439859		0.38865	0.0209177	Mus musculus h-caldesmon mRNA, partial cds.	MCC Details: [^scl000^scl0001163^scl0001163.1_8^exon_9999999^-26.43^1]
mMR028686	NM_007532	Bcat1	0.802555	0.0209177	branched chain aminotransferase 1, cytosolic	MCC Details: [12035^scl00^scl0012035^scl0012035.2_16^exon_400^0^314]
mMR029885	NM_009510	Vil2	0.455421	0.0209506	villin 2	MCC Details: [22350^scl00^scl0022350^scl0022350.2_262^exon_400^0^68]
mMC008899	NM_134013	Psme4	0.325578	0.0210577	proteasome (prosome, macropain) activator subunit 4	MCC Details: [103554^scl^scl41739^scl41739.21.6_13^island_600^-26.5^532]
mMA032540	NM_023066	Asph	0.438028	0.0211323	Mus musculus aspartate-beta-hydroxylase (Asph), mRNA.	MCC Details: [^scl000^scl0002687^scl0002687.1_81^exon_9999999^-24.5^0]
mMA032625	XM_132263	2900006N09Rik	0.340134	0.0211656	Mus musculus RIKEN cDNA 2900006N09 gene (2900006N09Rik), mRNA.	MCC Details: [^scl000^scl0004184^scl0004184.1_19^exon_9999999^-14.55^428]
mMC019976	NM_026623	Cpsf5	0.349446	0.0211656	cleavage and polyadenylation specific factor 5	MCC Details: [68219^scl0^scl068219^scl068219.2_2^exon_400^-104^328]
mMC014593		D830035I06	0.344521	0.0211866	hypothetical protein D830035I06	MCC Details: [330154^scl^scl27463^scl27463.1.1_70^island_400^0^261]
mMA033637	NM_198678	Sh3md2	0.543673	0.0212234	Mus musculus SH3 multiple domains 2 (Sh3md2), transcript variant 2, mRNA.	MCC Details: [^scl000^scl000575^scl000575.1_1731^exon_9999999^0^74]
mMA033400	NM_008358	Il15ra	0.326101	0.0212234	Mus musculus interleukin 15 receptor, alpha chain (Il15ra), mRNA.	MCC Details: [^scl000^scl0003167^scl0003167.1_1^exon_9999999^-29.7^22]
mMC017725	NM_019419	Arl6ip1	0.393535	0.021227	ADP-ribosylation factor-like 6 interacting protein 1	MCC Details: [54208^scl^scl30761^scl30761.7_77^exon_800^0^653]
mMA034121	BC029088	0610039G24Rik	0.350087	0.0213076	Mus musculus RIKEN cDNA 0610039G24 gene, mRNA (cDNA clone MGC:27943 IMAGE:3587662), complete cds.	MCC Details: [^scl000^scl0004063^scl0004063.1_90^exon_9999999^-26.2^0]
mMC014606	NM_009004	Kif20a	0.382474	0.0213332	kinesin family member 20A	MCC Details: [19348^scl^scl52123^scl52123.19_240^exon_800^0^490]
mMO036235	X55934	IGHV14S4	0.403301	0.0216568	Mus musculus vhsm7-13 gene for immunoglobulin heavy chain, variable region.	MCC Details: [^BCR_TCR^^IGHV14S4|X55934|Ig_heavy_variable_14S4_156^^^]
mMR027420	NM_011190	Psme2	0.391189	0.0216711	proteasome (prosome, macropain) 28 subunit, beta	MCC Details: [19188^scl00^scl0019188^scl0019188.1_50^exon_1000^-31.8^781]
mMC011437	XM_146248	Myst3	0.314899	0.0217382	MYST histone acetyltransferase (monocytic leukemia) 3	MCC Details: [244349^scl^scl33990^scl33990.18.309_58^island_600^-26.1^473]
mMC001806	NM_023245	Palmd	0.382947	0.0217382	palmdelphin	MCC Details: [114301^scl^scl21601^scl21601.6.1_41^island_400^-15.53^288]
mMA032015	NM_145145	Pomt1	0.374568	0.0217428	Mus musculus protein-O-mannosyltransferase 1 (Pomt1), mRNA.	MCC Details: [^scl000^scl0003086^scl0003086.1_9^exon_9999999^-21.8^28]
mMC003547	NM_172775	Plxnb1	0.461975	0.0217848	plexin B1	MCC Details: [235611^scl^scl36447^scl36447.41_344^exon_800^0^386]
mMC005301	NM_145393	Ythdf2	0.394231	0.0217848	YTH domain family 2	MCC Details: [213541^scl^scl23741^scl23741.7_103^exon_800^0^627]
mMC002276	XM_356594	1700010H15Rik	0.471959	0.0217996	RIKEN cDNA 1700010H15 gene	MCC Details: [105000^scl^scl3741^scl3741.1.1_294^island_400^0^37]
mMA034653	AK015096		0.382405	0.0219531	Mus musculus adult male testis cDNA, RIKEN full-length enriched library, clone:4930405F09 product:telomerase associated protein 1, full insert sequence.	MCC Details: [^scl000^scl000334^scl000334.1_1^exon_9999999^-34.2^5]
mMC024282	NM_026667	9130005N14Rik	0.375109	0.0220166	RIKEN cDNA 9130005N14 gene	MCC Details: [68908^scl0^scl068908^scl068908.1_119^exon_400^-23.2^17]
mMC007764	NM_172824	G630039H03Rik	0.385737	0.0220438	RIKEN cDNA G630039H03 gene	MCC Details: [239839^scl^scl49201^scl49201.12_526^exon_800^0^204]
mMC018722	NM_144527	2410030J07Rik	0.38734	0.0220438	RIKEN cDNA 2410030J07 gene	MCC Details: [70012^scl^scl23696^scl23696.18_276^exon_800^0^454]
mMC013727	NM_011898	Spry4	0.510558	0.0221012	sprouty homolog 4 (Drosophila)	MCC Details: [24066^scl^scl51486^scl51486.3_298^exon_800^0^432]
mMC009601	NM_008883	Plxna3	0.454261	0.0221118	plexin A3	MCC Details: [18846^scl^scl54836^scl54836.27.1_18^island_1600^-23.81^1513]
mMR026905	NM_172587	Cdc14b	0.537919	0.0221458	CDC14 cell division cycle 14 homolog B (S. cerevisiae)	MCC Details: [218294^scl00^scl00218294^scl00218294.2_195^exon_400^0^135]
mMR027410	NM_028198	Xpo5	0.478089	0.0221458	exportin 5	MCC Details: [72322^scl00^scl0072322^scl0072322.2_55^exon_400^0^275]
mMC006666	XM_355742	Sumf2	0.572537	0.0221617	sulfatase modifying factor 2	MCC Details: [67902^scl^scl27177^scl27177.10.1_23^island_600^-33.63^545]
mMR029841	NM_021288	Tyms	0.369505	0.022256	thymidylate synthase	MCC Details: [22171^scl00^scl0022171^scl0022171.1_150^exon_400^-49.1^180]
mMC007994	NM_172717	Chfr	0.37129	0.0223044	checkpoint with forkhead and ring finger domains	MCC Details: [231600^scl^scl27448^scl27448.20_58^exon_800^-22.8^672]
mMA033347	NM_028932	Eaf1	0.454843	0.022329	Mus musculus ELL associated factor 1 (Eaf1), mRNA.	MCC Details: [^scl000^scl000417^scl000417.1_28^exon_9999999^-22.6^39]
mMR027422	NM_172445	Wdr37	0.341385	0.022418	WD repeat domain 37	MCC Details: [207615^scl00^scl00207615^scl00207615.1_0^exon_400^-9.1^330]
mMC002424	NM_133761	Mitc1	0.323101	0.0224523	MAD homolog 4 interacting transcription coactivator 1	MCC Details: [75901^scl^scl46511^scl46511.9.1_19^island_400^-31.16^312]
mMC005563	NM_027143	9130227C08Rik	0.375619	0.022463	RIKEN cDNA 9130227C08 gene	MCC Details: [219094^scl^scl45522^scl45522.6_1^exon_800^0^756]
mMC018289	NM_019703	Pfkp	0.36209	0.0224765	phosphofructokinase, platelet	MCC Details: [56421^scl^scl44308^scl44308.24_307^exon_800^0^423]
mMC007592	NM_011026	P2rx4	0.600509	0.0224823	purinergic receptor P2X, ligand-gated ion channel 4	MCC Details: [18438^scl^scl27253^scl27253.11.1_6^island_800^-25.1^791]
mMR001211	NM_008737	Nrp	0.388438	0.0224823	Mus musculus neuropilin (Nrp), mRNA.	PC Details: [scl00]
mMC013745	NM_172253	Twistnb	0.378774	0.0224823	TWIST neighbor	MCC Details: [28071^scl^scl43293^scl43293.5.1_3^island_1600^-25.9^1601]
mMA033982	NM_133808	Hdlbp	0.34973	0.0225513	Mus musculus high density lipoprotein (HDL) binding protein (Hdlbp), mRNA.	MCC Details: [^scl000^scl000855^scl000855.1_12^exon_9999999^-24.2^10]
mMC002055	NM_016906	Sec61a1	0.307055	0.0225777	Sec61 alpha 1 subunit (S. cerevisiae)	MCC Details: [53421^scl^scl28713^scl28713.10_8^exon_800^0^722]
mMC001870	XM_284454	Irf2bp2	0.297867	0.0226168	interferon regulatory factor 2 binding protein 2	MCC Details: [270110^scl^scl33161^scl33161.3.1_52^island_800^-20.1^679]
mMA035258	BC057001	Odf2	0.403599	0.0226854	Mus musculus outer dense fiber of sperm tails 2, mRNA (cDNA clone MGC:66991 IMAGE:6827260), complete cds.	MCC Details: [^scl000^scl0003172^scl0003172.1_26^exon_9999999^-26.1^30]
mMC006831	NM_172961	Abat	0.561475	0.0228042	4-aminobutyrate aminotransferase	MCC Details: [268860^scl^scl48784^scl48784.1.1_147^island_400^0^184]
mMC006963	NM_146973	Olfr1234	0.462087	0.0228042	olfactory receptor 1234	MCC Details: [258975^scl^scl4280^scl4280.1.1_82^island_400^-19.55^249]
mMC022635	NM_176860	2810457I06Rik	0.395744	0.0228626	RIKEN cDNA 2810457I06 gene	MCC Details: [72828^scl0^scl072828^scl072828.1_4^exon_1600^-23.53^1595]
mMA032443	NM_033562	BC005682	0.371888	0.0228626	Mus musculus cDNA sequence BC005682 (BC005682), mRNA.	MCC Details: [^scl000^scl0001335^scl0001335.1_10^exon_9999999^-21.4^14]
mMA034648	NM_023066	Asph	0.536986	0.0232245	Mus musculus aspartate-beta-hydroxylase (Asph), mRNA.	MCC Details: [^scl000^scl0002672^scl0002672.1_20^exon_9999999^-22.5^156]
mMC023098	NM_019840	Pde4b	0.527251	0.023353	phosphodiesterase 4B, cAMP specific	MCC Details: [18578^scl0^scl018578^scl018578.10_49^exon_600^-16.3^481]
mMC016389		4930470G03Rik	0.395077	0.0233769	RIKEN cDNA 4930470G03 gene	MCC Details: [74921^scl^scl45011^scl45011.3.1_76^island_400^-13.7^255]
mMC006759	NM_172381	AI314180	0.32286	0.0233806	expressed sequence AI314180	MCC Details: [230249^scl^scl24283^scl24283.53_124^exon_800^0^606]
mMR026296	NM_008684	Neo1	0.389028	0.0233993	neogenin	MCC Details: [18007^scl00^scl0018007^scl0018007.1_62^exon_400^0^268]
mMC021698	NM_198193	Raet1e	0.580313	0.0234385	retinoic acid early transcript 1E	MCC Details: [379043^scl0^scl0379043^scl0379043.2_16^exon_600^-24.59^544]
mMC002148	NM_008118	Gif	0.416817	0.0235034	gastric intrinsic factor	MCC Details: [14603^scl^scl53354^scl53354.9.1_26^island_400^-23.1^157]
mMC013829	NM_176963	Galm	0.527308	0.0235034	galactose mutarotase	MCC Details: [319625^scl^scl50468^scl50468.7.1_9^island_800^-25.1^722]
mMA033961	AF459099	Stau2	0.635029	0.0235171	Mus musculus double-stranded RNA-binding protein Staufen2 long isoform (Stau2) mRNA, complete cds; alternatively spliced.	MCC Details: [^scl000^scl000947^scl000947.1_28^exon_9999999^-23.8^33]
mMC012149	NM_027863	Gypc	0.420167	0.023554	glycophorin C	MCC Details: [71683^scl^scl51562^scl51562.3_91^exon_800^0^639]
mMC007298		C130097A14Rik	0.466886	0.0236091	RIKEN cDNA C130097A14 gene	MCC Details: [102756^scl^scl36392^scl36392.1.1_3^island_400^0^328]
mMR031072	NM_033563	Klf7	0.407115	0.0236134	Kruppel-like factor 7 (ubiquitous)	MCC Details: [93691^scl00^scl0093691^scl0093691.2_69^exon_400^0^261]
mMR029670	NM_026772	Cdc42ep2	0.425946	0.0236176	CDC42 effector protein (Rho GTPase binding) 2	MCC Details: [104252^scl00^scl00104252^scl00104252.2_200^exon_400^0^130]
mMC004610	NM_024444	Cyp4f18	0.310158	0.0236277	cytochrome P450, family 4, subfamily f, polypeptide 18	MCC Details: [72054^scl^scl34663^scl34663.13.1_152^island_400^-27.1^73]
mMA032584	NM_172490	D5Ertd135e	0.503759	0.0236301	Mus musculus DNA segment, Chr 5, ERATO Doi 135, expressed (D5Ertd135e), mRNA.	MCC Details: [^scl000^scl0004141^scl0004141.1_46^exon_9999999^-24.7^39]
mMC020290	NM_007833	Dcn	0.529621	0.0236338	decorin	MCC Details: [13179^scl0^scl013179^scl013179.1_84^exon_6400^-26.6^6207]
mMR029794	NM_139304	C430014D17Rik	0.311276	0.0236338	RIKEN cDNA C430014D17 gene	MCC Details: [229542^scl00^scl00229542^scl00229542.2_217^exon_400^0^113]
mMR028040	NM_008397	Itga6	0.373881	0.0236751	integrin alpha 6	MCC Details: [16403^scl00^scl0016403^scl0016403.2_78^exon_400^0^252]
mMC016034		C130034I24Rik	0.402826	0.0236751	RIKEN cDNA C130034I24 gene	MCC Details: [320794^scl^scl20621^scl20621.1_702^exon_800^0^28]
mMR028441	NM_175201	Rnf38	0.338419	0.0237993	ring finger protein 38	MCC Details: [73469^scl00^scl0073469^scl0073469.1_73^exon_400^0^257]
mMA033020	AK083663		0.328493	0.0238238	Mus musculus 9 days embryo whole body cDNA, RIKEN full-length enriched library, clone:D030062F19 product:BROMODOMAIN ADJACENT TO ZINC FINGER DOMAIN 2B [Homo sapiens], full insert sequence.	MCC Details: [^scl000^scl0003332^scl0003332.1_66^exon_9999999^-25^149]
mMC014468	NM_009651	Akap4	0.653149	0.0239786	A kinase (PRKA) anchor protein 4	MCC Details: [11643^scl^scl55085^scl55085.7.1_52^island_400^0^270]
mMC006767	NM_029844	1110025G12Rik	0.314097	0.0240064	RIKEN cDNA 1110025G12 gene	MCC Details: [77037^scl^scl48891^scl48891.5.1_70^island_600^-28.3^437]
mMC005909	NM_027268	Scrn1	0.413706	0.0241442	secernin 1	MCC Details: [69938^scl^scl28980^scl28980.8_345^exon_800^0^385]
mMC022046	XM_484158	Slc39a9	0.413137	0.0241557	solute carrier family 39 (zinc transporter), member 9	MCC Details: [328133^scl0^scl0328133^scl0328133.4_16^exon_5200^-24.6^5090]
mMC003737	XM_134514	3010027A04Rik	0.376915	0.0241557	RIKEN cDNA 3010027A04 gene	MCC Details: [77087^scl^scl34209^scl34209.1_605^exon_800^0^125]
mMC020492	XM_126912	6030408C04Rik	0.368951	0.024204	RIKEN cDNA 6030408C04 gene	MCC Details: [217558^scl0^scl0217558^scl0217558.10_30^exon_4800^-25^4779]
mMA033712	NM_017479	Myst4	0.455289	0.0244119	Mus musculus MYST histone acetyltransferase monocytic leukemia 4 (Myst4), mRNA.	MCC Details: [^scl000^scl000310^scl000310.1_168^exon_9999999^0^635]
mMC023907	NM_027570	Ldhd	0.28859	0.0244268	lactate dehydrogenase D	MCC Details: [52815^scl0^scl052815^scl052815.2_29^exon_3600^-28.8^3552]
mMA032955	AK033513		0.374992	0.0244268	Mus musculus adult male colon cDNA, RIKEN full-length enriched library, clone:9030416F18 product:hypothetical HECT domain (Ubiquitin-protein ligase) containing protein, full insert sequence.	MCC Details: [^scl000^scl0002300^scl0002300.1_53^exon_9999999^-23.3^2]
mMC003720		C230060L03Rik	0.342568	0.0244293	RIKEN cDNA C230060L03 gene	MCC Details: [328012^scl^scl39561^scl39561.1.345_162^island_600^0^369]
mMC025023	XM_355557	C330027G06Rik	0.37534	0.0244293	RIKEN cDNA C330027G06 gene	MCC Details: [68280^scl0^scl068280^scl068280.6_0^exon_1200^-33.7^1188]
mMR030458	NM_207205	Igsf3	0.298847	0.024451	immunoglobulin superfamily, member 3	MCC Details: [78908^scl00^scl0078908^scl0078908.2_178^exon_400^0^152]
mMA034460	NM_133659	Erg	0.326344	0.0244803	Mus musculus avian erythroblastosis virus E-26 (v-ets) oncogene related (Erg), mRNA.	MCC Details: [^scl000^scl0001822^scl0001822.1_18^exon_9999999^-26.78^0]
mMC014867	NM_133953	Sf3b3	0.333091	0.0245175	splicing factor 3b, subunit 3	MCC Details: [101943^scl^scl34330^scl34330.23.1_25^island_800^-23.3^793]
mMC025681	NM_016678	Reck	0.407387	0.0245368	reversion-inducing-cysteine-rich protein with kazal motifs	MCC Details: [53614^scl0^scl053614^scl053614.23_117^exon_400^-16^213]
mMC013892	NM_019586	Ube2j1	0.491896	0.0245368	ubiquitin-conjugating enzyme E2, J1	MCC Details: [56228^scl^scl25575^scl25575.1.1_178^island_400^0^153]
mMR027182	NM_153799	AA517853	0.327175	0.0245669	expressed sequence AA517853	MCC Details: [353190^scl00^scl00353190^scl00353190.2_28^exon_400^0^302]
mMC010815	NM_027275	2810422B04Rik	0.325628	0.0246261	RIKEN cDNA 2810422B04 gene	MCC Details: [69956^scl^scl28877^scl28877.24.1_49^island_1000^-32.3^798]
mMA031921	NM_181317	Kcns2	0.309757	0.0246519	Mus musculus K+ voltage-gated channel, subfamily S, 2 (Kcns2), mRNA.	MCC Details: [^scl000^scl0002498^scl0002498.1_1441^exon_9999999^0^60]
mMA033575	BC069881		0.415655	0.0248321	Mus musculus interleukin 15 receptor, alpha chain, mRNA (cDNA clone IMAGE:5007493), partial cds.	MCC Details: [^scl000^scl0003204^scl0003204.1_4^exon_9999999^-22^118]
mMA035388	NM_133926	Camk1	0.376418	0.0249793	Mus musculus calcium/calmodulin-dependent protein kinase I (Camk1), mRNA.	MCC Details: [^scl000^scl0001229^scl0001229.1_5^exon_9999999^-26.17^57]
mMR027895	NM_178204	Hist1h3d	0.315229	0.0250413	histone1, H3d	MCC Details: [319149^scl00^scl00319149^scl00319149.2_275^exon_400^-100.68^55]
mMR031124	NM_028115	2610009I02Rik	0.315008	0.0251307	RIKEN cDNA 2610009I02 gene	MCC Details: [72133^scl00^scl0072133^scl0072133.2_35^exon_400^0^295]
mMC004611	XM_140198	9430020K01Rik	0.333486	0.0251535	RIKEN cDNA 9430020K01 gene	MCC Details: [240185^scl^scl52297^scl52297.3.1_24^island_400^0^345]
mMA033264	NM_026168	1200009B18Rik	0.288829	0.0251535	Mus musculus RIKEN cDNA 1200009B18 gene (1200009B18Rik), mRNA.	MCC Details: [^scl000^scl0001180^scl0001180.1_25^exon_9999999^-36.7^1]
mMC012522	NM_172699	C330039G02Rik	0.394455	0.0252088	RIKEN cDNA C330039G02 gene	MCC Details: [230700^scl^scl25024^scl25024.15.1_7^island_1200^-24.41^1151]
mMC019068	NM_133756	Xab1	0.501492	0.0252934	XPA binding protein 1	MCC Details: [74254^scl^scl27951^scl27951.13.1_20^island_800^-28.9^807]
mMR001330	NM_011184	Psma3	0.332975	0.0252934	Mus musculus proteasome (prosome, macropain) subunit, alpha type 3 (Psma3), mRNA.	PC Details: [scl00]
mMA034329	BC027336		0.345745	0.025302	Mus musculus mRNA similar to bromodomain adjacent to zinc finger domain, 2B (cDNA clone IMAGE:3984364).	MCC Details: [^scl000^scl0003109^scl0003109.1_118^exon_9999999^-25.3^3]
mMC015492		C230080I20Rik	0.313919	0.0253666	RIKEN cDNA C230080I20 gene	MCC Details: [232539^scl^scl29344^scl29344.4_325^exon_800^0^405]
mMC025496	NM_178205	Hist1h3e	0.302665	0.025397	histone 1, H3e	MCC Details: [319151^scl0^scl0319151^scl0319151.1_287^exon_400^-105.92^43]
mMC006318	NM_020000	Med8	0.370645	0.025397	mediator of RNA polymerase II transcription, subunit 8 homolog (yeast)	MCC Details: [80509^scl^scl25042^scl25042.5.1_32^island_400^-22.1^299]
mMR027955	NM_008139	Gnaq	0.336675	0.0254244	guanine nucleotide binding protein, alpha q polypeptide	MCC Details: [14682^scl00^scl0014682^scl0014682.1_7^exon_400^0^323]
mMC023196	NM_007960	Etv1	0.284909	0.0254244	ets variant gene 1	MCC Details: [14009^scl0^scl014009^scl014009.13_0^exon_400^-93.5^384]
mMC015126	NM_009754	Bcl2l11	0.293406	0.0254244	BCL2-like 11 (apoptosis facilitator)	MCC Details: [12125^scl^scl20316^scl20316.6_256^exon_800^0^474]
mMR027756	NM_019425	Gnpnat1	0.521391	0.0254723	glucosamine-phosphate N-acetyltransferase 1	MCC Details: [54342^scl00^scl0054342^scl0054342.1_289^exon_400^-82.43^41]
mMC004579	NM_029457	Senp2	0.398124	0.0254723	SUMO/sentrin specific protease 2	MCC Details: [75826^scl^scl49320^scl49320.18_209^exon_800^0^521]
mMO036327	K00605	IGHV1S17	0.284196	0.0255256	Mouse Ig germline H-chain, BALB/c b-NP-equivalent VH28 pseudogene, subgroup VH-II.	MCC Details: [^BCR_TCR^^IGHV1S17|K00605|Ig_heavy_variable_1S17_3^^^]
mMA032609	NM_172780	Slc9a6	0.351429	0.0255256	MKIAA0267 protein (Fragment).	MCC Details: [^scl000^scl0002913^scl0002913.1_0^exon_9999999^-15.8^34]
mMC010115	XM_355234	Kif14	0.500363	0.0255288	kinesin family member 14	MCC Details: [381293^scl^scl17422^scl17422.15.1_330^island_400^-16.2^1]
mMR026973	NM_001001327	Vkorc1l1	0.351029	0.0255288	vitamin K epoxide reductase complex, subunit 1-like 1	MCC Details: [69568^scl00^scl0069568^scl0069568.1_1030^exon_400^-68^6]
mMC021225		6332415K15Rik	0.287039	0.0255375	RIKEN cDNA 6332415K15 gene	MCC Details: [320695^scl0^scl0320695^scl0320695.1_93^exon_600^-19.1^351]
mMR029178	NM_024216	D5Ertd708e	0.290322	0.0255472	DNA segment, Chr 5, ERATO Doi 708, expressed	MCC Details: [68080^scl00^scl0068080^scl0068080.2_0^exon_400^-11^330]
mMR026753	NM_011994	Abcd2	0.393834	0.0255847	ATP-binding cassette, sub-family D (ALD), member 2	MCC Details: [26874^scl00^scl0026874^scl0026874.1_139^exon_400^0^191]
mMA033439	BC050856		0.351232	0.0256661	Mus musculus alkB, alkylation repair homolog (E. coli), mRNA (cDNA clone IMAGE:6507625), containing frame-shift errors.	MCC Details: [^scl000^scl0002321^scl0002321.1_0^exon_9999999^-28.22^68]
mMC001071		4930478L05Rik	0.364558	0.0256661	RIKEN cDNA 4930478L05 gene	MCC Details: [75818^scl^scl48284^scl48284.1_394^exon_800^0^336]
mMA031491	NM_024253	Nkg7	0.314734	0.0257867	Mus musculus natural killer cell group 7 sequence (Nkg7), mRNA.	MCC Details: [^scl000^scl000135^scl000135.1_51^exon_9999999^-24.6^14]
mMR027014	NM_183287	2610318N02Rik	0.329372	0.0258006	RIKEN cDNA 2610318N02 gene	MCC Details: [70458^scl00^scl0070458^scl0070458.2_200^exon_400^-51.32^130]
mMC010471	NM_010949	Numb	0.577368	0.0258006	numb gene homolog (Drosophila)	MCC Details: [18222^scl^scl42256^scl42256.15_169^exon_800^0^561]
mMC006985	NM_023755	Tcfcp2l1	0.345049	0.0258313	transcription factor CP2-like 1	MCC Details: [81879^scl^scl17562^scl17562.16_159^exon_800^0^571]
mMC011178	NM_030715	Polh	0.36314	0.0259426	polymerase (DNA directed), eta (RAD 30 related)	MCC Details: [80905^scl^scl49874^scl49874.10.371_23^island_800^0^748]
mMC024428	NM_175229	Srrm2	0.3608	0.0259514	serine/arginine repetitive matrix 2	MCC Details: [75956^scl0^scl075956^scl075956.6_20^exon_400^-82.51^381]
mMC018574		1110035D15Rik	0.367303	0.0259817	RIKEN cDNA 1110035D15 gene	MCC Details: [68684^scl^scl9664^scl9664.1.1_33^island_400^-23.8^267]
mMC022662		8030431D03Rik	0.357308	0.0261202	RIKEN cDNA 8030431D03 gene	MCC Details: [77172^scl0^scl077172^scl077172.3_76^exon_400^-21.5^254]
mMR030043	NM_183087	5730507A09Rik	0.416124	0.026141	RIKEN cDNA 5730507A09 gene	MCC Details: [70638^scl00^scl0070638^scl0070638.1_56^exon_400^0^274]
mMC013696	NM_009053	Rfng	0.398834	0.0261434	radical fringe gene homolog (Drosophila)	MCC Details: [19719^scl^scl39221^scl39221.6_560^exon_800^0^170]
mMC008697	NM_144818	Brrn1	0.31776	0.0262226	barren homolog (Drosophila)	MCC Details: [215387^scl^scl18712^scl18712.18.1_54^island_600^0^477]
mMA034587	NM_025832	1300019C06Rik	0.360477	0.0262546	Mus musculus RIKEN cDNA 1300019C06 gene (1300019C06Rik), mRNA.	MCC Details: [^scl000^scl000289^scl000289.1_27^exon_9999999^-24.29^1]
mMR028920	NM_153457	Rtn1	0.490073	0.0262695	reticulon 1	MCC Details: [104001^scl00^scl00104001^scl00104001.2_121^exon_400^0^209]
mMR030952	NM_172463	Sned1	0.309662	0.0262977	sushi, nidogen and EGF-like domains 1	MCC Details: [208777^scl00^scl00208777^scl00208777.1_274^exon_400^0^56]
mMC024879	NM_010878	Nck1	0.393478	0.0263856	non-catalytic region of tyrosine kinase adaptor protein 1	MCC Details: [17973^scl0^scl017973^scl017973.1_11^exon_800^-61.24^722]
mMC004283	NM_138309	Mic2l1	0.3181	0.0264392	MIC2 (monoclonal Imperial Cancer Research Fund 2)-like 1	MCC Details: [171486^scl^scl54178^scl54178.10_163^exon_800^0^567]
mMC020110	NM_133752	Opa1	0.370618	0.0264842	optic atrophy 1 homolog (human)	MCC Details: [74143^scl0^scl074143^scl074143.9_44^exon_4000^-7.01^3727]
mMR026884		C330046E03	0.291046	0.0265662	hypothetical protein C330046E03	MCC Details: [328468^scl00^scl00328468^scl00328468.1_58^exon_400^-86.66^272]
mMC023244	NM_172613	9330174J19Rik	0.467095	0.0266184	RIKEN cDNA 9330174J19 gene	MCC Details: [224079^scl0^scl0224079^scl0224079.1_3^exon_400^0^327]
mMC006115	NM_013925	Adat1	0.348304	0.0266184	adenosine deaminase, tRNA-specific 1	MCC Details: [30947^scl^scl34301^scl34301.11.1_51^island_400^0^280]
mMC005239	NM_133978	Cklfsf7	0.538903	0.0266917	chemokine-like factor super family 7	MCC Details: [102545^scl^scl35271^scl35271.8.1_43^island_800^-25.2^688]
mMR029520	NM_172525	B130017I01Rik	0.349998	0.0267869	RIKEN cDNA B130017I01 gene	MCC Details: [214137^scl00^scl00214137^scl00214137.2_222^exon_400^0^108]
mMC023911	NM_145569	Mat2a	0.319151	0.0268707	methionine adenosyltransferase II, alpha	MCC Details: [232087^scl0^scl0232087^scl0232087.7_6^exon_3200^-31.61^3024]
mMA031789	NM_025800	Ppp1r2	0.404887	0.0269093	Mus musculus protein phosphatase 1, regulatory (inhibitor) subunit 2 (Ppp1r2), mRNA.	MCC Details: [^scl000^scl0001821^scl0001821.1_0^exon_9999999^-97.9^8]
mMC025800	NM_021468	Unc13b	0.346583	0.0269093	unc-13 homolog B (C. elegans)	MCC Details: [22249^scl0^scl022249^scl022249.50_191^exon_400^0^139]
mMC002791	NM_021344	Tesc	0.446496	0.0270867	tescalcin	MCC Details: [57816^scl^scl27313^scl27313.11.1_0^island_400^-19.17^246]
mMA033258	AK017790		0.447899	0.0270914	Mus musculus 8 days embryo whole body cDNA, RIKEN full-length enriched library, clone:5730526F17 product:hypothetical protein, full insert sequence.	MCC Details: [^scl000^scl0001055^scl0001055.1_43^exon_9999999^0^704]
mMC013326	NM_145706	Nup43	0.370947	0.0270914	nucleoporin 43kDa	MCC Details: [69912^scl^scl39170^scl39170.8.1_34^island_400^0^261]
mMC006603	NM_178708	A730042J05Rik	0.336956	0.0272516	RIKEN cDNA A730042J05 gene	MCC Details: [234069^scl^scl35084^scl35084.16.1_17^island_800^-26.8^809]
mMR029706	NM_146124	Arhgap1	0.353806	0.0273103	Rho GTPase activating protein 1	MCC Details: [228359^scl00^scl00228359^scl00228359.2_35^exon_400^-30^295]
mMC021717	NM_007586	Calb2	0.429898	0.0273103	calbindin 2	MCC Details: [12308^scl0^scl012308^scl012308.1_237^exon_400^0^93]
mMC019428	NM_013531	Gnb4	0.338456	0.0273103	guanine nucleotide binding protein, beta 4	MCC Details: [14696^scl0^scl014696^scl014696.1_75^exon_2400^-27.9^2255]
mMC009647	NM_180588	2700029E10Rik	0.478441	0.0276525	RIKEN cDNA 2700029E10 gene	MCC Details: [72549^scl^scl46123^scl46123.6.1_7^island_600^0^524]
mMC003825	NM_173364	Zfp445	0.355028	0.0276525	zinc finger protein 445	MCC Details: [235682^scl^scl35183^scl35183.1.1_59^island_600^-22.7^472]
mMC015317	NM_023781	1700020D05Rik	0.446711	0.027677	RIKEN cDNA 1700020D05 gene	MCC Details: [75555^scl^scl53499^scl53499.1.4_164^island_400^-18.4^167]
mMR026787	NM_027307	Golph2	0.407303	0.0276995	golgi phosphoprotein 2	MCC Details: [105348^scl00^scl00105348^scl00105348.2_131^exon_400^0^199]
mMA035319	NM_177133	E330018D03Rik	0.368322	0.0276999	Meningioma expressed antigen 5.	MCC Details: [^scl000^scl000506^scl000506.1_4^exon_9999999^-26.8^12]
mMC015555	NM_172902	D430020F16	0.29585	0.027812	hypothetical protein D430020F16	MCC Details: [244071^scl^scl32510^scl32510.13.1_228^island_400^0^103]
mMC005159	XM_486019	Gpr123	0.290136	0.0278204	G protein-coupled receptor 123	MCC Details: [52389^scl^scl31928^scl31928.9_451^exon_800^0^279]
mMC021954	NM_026795	1110025I09Rik	0.517758	0.0278438	RIKEN cDNA 1110025I09 gene	MCC Details: [68634^scl0^scl068634^scl068634.3_3^exon_400^-27.7^418]
mMR029325		Col6a3	0.464827	0.0278804	procollagen, type VI, alpha 3	MCC Details: [12835^scl00^scl0012835^scl0012835.1_152^exon_400^0^178]
mMC024922	NM_007664	Cdh2	0.460406	0.0278804	cadherin 2	MCC Details: [12558^scl0^scl012558^scl012558.4_4^exon_2000^-22.7^1926]
mMC023293	NM_146091	5730596K20Rik	0.399854	0.0278995	RIKEN cDNA 5730596K20 gene	MCC Details: [109168^scl0^scl0109168^scl0109168.12_22^exon_3600^-24.9^3508]
mMC004111	NM_009703	Araf1	0.578573	0.0279061	v-raf murine sarcoma 3611 viral oncogene homolog 1	MCC Details: [11836^scl^scl55017^scl55017.16.1_2^island_800^0^803]
mMA032174	NM_133978	Cklfsf7	0.292216	0.0280886	Mus musculus chemokine-like factor super family 7 (Cklfsf7), mRNA.	MCC Details: [^scl000^scl0003450^scl0003450.1_9^exon_9999999^0^20]
mMC023328	NM_177613	Cdc34	0.372244	0.028095	cell division cycle 34 homolog (S. cerevisiae)	MCC Details: [216150^scl0^scl0216150^scl0216150.5_158^exon_400^-72.49^172]
mMC007713	XM_483957	1810038L18Rik	0.345976	0.0281136	RIKEN cDNA 1810038L18 gene	MCC Details: [69181^scl^scl37453^scl37453.4_481^exon_800^0^249]
mMA034283	NM_145227	Oas2	0.285775	0.0281136	Mus musculus 2'-5' oligoadenylate synthetase 2 (Oas2), mRNA.	MCC Details: [^scl000^scl0003981^scl0003981.1_23^exon_9999999^-24.5^0]
mMC022310	NM_008775	Pafah1b2	0.573656	0.0281147	platelet-activating factor acetylhydrolase, isoform 1b, alpha2 subunit	MCC Details: [18475^scl0^scl018475^scl018475.1_53^exon_3200^-20^3077]
mMC013913	NM_172475	Frmd4a	0.382614	0.0281354	FERM domain containing 4A	MCC Details: [209630^scl^scl19736^scl19736.2.1_19^island_400^0^312]
mMC008170	NM_172471	Itih5	0.529181	0.0281399	inter-alpha (globulin) inhibitor H5	MCC Details: [209378^scl^scl21298^scl21298.12.88_101^island_800^0^625]
mMC023171	NM_146062	Pphln1	0.384162	0.0281399	periphilin 1	MCC Details: [223828^scl0^scl0223828^scl0223828.9_186^exon_2400^-22.1^2144]
mMC024673	XM_132975	C730024G19Rik	0.507061	0.0283212	RIKEN cDNA C730024G19 gene	MCC Details: [232566^scl0^scl0232566^scl0232566.1_101^exon_7600^-15.86^7429]
mMC025762	NM_031260	Mov10l1	0.280551	0.0283258	Moloney leukemia virus 10-like 1	MCC Details: [83456^scl0^scl083456^scl083456.10_6^exon_400^-26.2^360]
mMC024136	XM_483931	1700129L13Rik	0.353916	0.0283375	RIKEN cDNA 1700129L13 gene	MCC Details: [67933^scl0^scl067933^scl067933.1_19^exon_2000^0^1911]
mMA032338	NM_020560	Mrps31	0.293413	0.0284555	Mus musculus mitochondrial ribosomal protein S31 (Mrps31), mRNA.	MCC Details: [^scl000^scl000735^scl000735.1_34^exon_9999999^-24.4^40]
mMC011777	XM_485971	AI849286	0.288199	0.0284703	expressed sequence AI849286	MCC Details: [269966^scl^scl30948^scl30948.10_348^exon_800^-5.62^382]
mMC014122	XM_204283	2410003B16Rik	0.308737	0.028476	RIKEN cDNA 2410003B16 gene	MCC Details: [72333^scl^scl34770^scl34770.25_118^exon_800^0^612]
mMC019119	XM_181318	2310004N24Rik	0.32565	0.028518	RIKEN cDNA 2310004N24 gene	MCC Details: [69535^scl^scl40710^scl40710.6.1_96^island_600^0^409]
mMC024519	NM_023053	Twsg1	0.392731	0.028518	twisted gastrulation homolog 1 (Drosophila)	MCC Details: [65960^scl0^scl065960^scl065960.1_2^exon_2800^-19.8^2822]
mMA035497	AK079314		0.365124	0.0285602	Mus musculus 16 days neonate cerebellum cDNA, RIKEN full-length enriched library, clone:9630010G20 product:unknown EST, full insert sequence.	MCC Details: [^scl000^scl000520^scl000520.1_943^exon_9999999^0^1609]
mMC002710	NM_020570	Xrcc2	0.328052	0.0288267	X-ray repair complementing defective repair in Chinese hamster cells 2	MCC Details: [57434^scl^scl26778^scl26778.4_219^exon_800^0^511]
mMC024904		D930010H05Rik	0.350131	0.0288456	RIKEN cDNA D930010H05 gene	MCC Details: [320154^scl0^scl0320154^scl0320154.1_194^exon_2800^0^2536]
mMC026005	NM_139222	Defb15	0.44549	0.0288771	defensin beta 15	MCC Details: [246082^scl0^scl0246082^scl0246082.2_13^exon_400^-76.72^248]
mMA033384	NM_173876	Clcn3	0.46575	0.0289002	Mus musculus chloride channel 3 (Clcn3), transcript variant c, mRNA.	MCC Details: [^scl000^scl000703^scl000703.1_52^exon_9999999^-26^106]
mMA031862	BC067057	Grm1	0.279016	0.0289083	Mus musculus glutamate receptor, metabotropic 1, mRNA (cDNA clone MGC:91369 IMAGE:30544252), complete cds.	MCC Details: [^scl000^scl0003854^scl0003854.1_4^exon_9999999^-28.2^11]
mMC003040	NM_173015	5033413H12Rik	0.277082	0.0289602	RIKEN cDNA 5033413H12 gene	MCC Details: [270096^scl^scl33304^scl33304.1.1_129^island_400^0^202]
mMC014910	NM_008117	Gh	0.627259	0.0292099	growth hormone	MCC Details: [14599^scl^scl39450^scl39450.5.4_10^island_600^-26.4^529]
mMA032450	NM_029291	1700011I11Rik	0.364885	0.0293091	Mus musculus RIKEN cDNA 1700011I11 gene (1700011I11Rik), mRNA.	MCC Details: [^scl000^scl0001539^scl0001539.1_0^exon_9999999^-22.2^5]
mMA034874	NM_175121	Slc38a2	0.355344	0.0293952	Mus musculus solute carrier family 38, member 2 (Slc38a2), mRNA.	MCC Details: [^scl000^scl0002482^scl0002482.1_22^exon_9999999^-28.17^24]
mMC015837	NM_010119	Ehd1	0.299139	0.0293952	EH-domain containing 1	MCC Details: [13660^scl^scl52870^scl52870.7_104^exon_800^-13.18^626]
mMC011473	NM_010044	Dffa	0.370355	0.0294567	DNA fragmentation factor, alpha subunit	MCC Details: [13347^scl^scl24696^scl24696.6_92^exon_800^0^638]
mMR028193	NM_008302	Hspcb	0.474479	0.0294567	heat shock protein 1, beta	MCC Details: [15516^scl00^scl0015516^scl0015516.2_121^exon_400^-54.39^209]
mMR026462	NM_008651	Mybl1	0.401703	0.0294567	myeloblastosis oncogene-like 1	MCC Details: [17864^scl00^scl0017864^scl0017864.2_172^exon_400^0^158]
mMA035111			0.346504	0.0295163		MCC Details: [^scl000^scl0002487^scl0002487.1_316^exon_9999999^0^21]
mMA033331	AF416641	Ipas	0.420786	0.0295494	Mus musculus inhibitory PAS domain protein (Ipas) mRNA, complete cds.	MCC Details: [^scl000^scl000193^scl000193.1_228^exon_9999999^-24.4^2]
mMC015709	NM_178377	Commd10	0.316013	0.0295494	COMM domain containing 10	MCC Details: [69456^scl^scl51985^scl51985.8_140^exon_800^0^590]
mMC018671	NM_019427	Epb4.1l4b	0.390357	0.0295517	erythrocyte protein band 4.1-like 4b	MCC Details: [54357^scl^scl24298^scl24298.18_4^exon_1000^-34.25^926]
mMR029790	NM_172480	Mtrr	0.433968	0.0295517	5-methyltetrahydrofolate-homocysteine methyltransferase reductase	MCC Details: [210009^scl00^scl00210009^scl00210009.2_92^exon_1800^0^1638]
mMC003431	NM_013928	Schip1	0.496545	0.0296617	schwannomin interacting protein 1	MCC Details: [30953^scl^scl23105^scl23105.14.1_23^island_800^-25^677]
mMC002014	NM_146743	Olfr507	0.337673	0.0299167	olfactory receptor 507	MCC Details: [258738^scl^scl32214^scl32214.1.1_17^island_400^-27.6^314]
mMC016867		2810454L23Rik	0.495449	0.0299326	RIKEN cDNA 2810454L23 gene	MCC Details: [72803^scl^scl6831^scl6831.1.1_102^island_1000^-22.3^829]
mMR030855	NM_010700	Ldlr	0.608223	0.0299815	low density lipoprotein receptor	MCC Details: [16835^scl00^scl0016835^scl0016835.2_30^exon_400^0^300]
mMC002903	NM_020002	Rec8L1	0.274692	0.0300293	REC8-like 1 (yeast)	MCC Details: [56739^scl^scl46272^scl46272.20.1_37^island_400^-21.7^99]
mMC021955	NM_009825	Serpinh1	0.351597	0.0300331	serine (or cysteine) proteinase inhibitor, clade H, member 1	MCC Details: [12406^scl0^scl012406^scl012406.1_153^exon_400^0^177]
mMR030741	NM_009280	Ss18	0.616694	0.0300331	synovial sarcoma translocation, Chromosome 18	MCC Details: [268996^scl00^scl00268996^scl00268996.2_2^exon_2000^-30.81^1928]
mMC017997	NM_026469	1700025D03Rik	0.289256	0.0300467	RIKEN cDNA 1700025D03 gene	MCC Details: [67944^scl^scl53798^scl53798.2.109_205^island_400^-18.79^126]
mMC004520	NM_011984	Homer3	0.303278	0.0301468	homer homolog 3 (Drosophila)	MCC Details: [26558^scl^scl33731^scl33731.10_375^exon_800^0^355]
mMC002713	NM_012055	Asns	0.289882	0.0301912	asparagine synthetase	MCC Details: [27053^scl^scl29294^scl29294.14.1_194^island_400^-20.8^137]
mMC018445	NM_207205	Igsf3	0.405014	0.0302805	immunoglobulin superfamily, member 3	MCC Details: [78908^scl^scl22810^scl22810.11_304^exon_800^0^426]
mMA032285	NM_011607	Tnc	0.923009	0.0302898	Mus musculus tenascin C (Tnc), mRNA.	MCC Details: [^scl000^scl0002863^scl0002863.1_81^exon_9999999^-25.8^122]
mMC017907	NM_010451	Hoxa2	0.295683	0.0303321	homeo box A2	MCC Details: [15399^scl^scl29008^scl29008.2.1_47^island_800^0^684]
mMR028304	NM_013684	Tbp	0.296721	0.0303321	TATA box binding protein	MCC Details: [21374^scl00^scl0021374^scl0021374.2_33^exon_400^0^297]
mMR030308	NM_178667	A330080J22Rik	0.272646	0.0303321	RIKEN cDNA A330080J22 gene	MCC Details: [211586^scl00^scl00211586^scl00211586.2_45^exon_400^0^285]
mMC022235	NM_178364	Zfp369	0.49448	0.030355	zinc finger protein 369	MCC Details: [170936^scl0^scl0170936^scl0170936.4_0^exon_3200^-34.43^2767]
mMC001727		D5Ertd505e	0.285014	0.0304109	DNA segment, Chr 5, ERATO Doi 505 , expressed	MCC Details: [52485^scl^scl10074^scl10074.1.1_80^island_800^0^651]
mMC019477	NM_007487	Arl4	0.479011	0.0304109	ADP-ribosylation factor-like 4	MCC Details: [11861^scl0^scl011861^scl011861.1_30^exon_800^-19.6^750]
mMR027093	NM_025377	1110001A07Rik	0.396732	0.0304449	RIKEN cDNA 1110001A07 gene	MCC Details: [66140^scl00^scl0066140^scl0066140.1_151^exon_400^-22.5^179]
mMC003821		AW112037	0.280792	0.0304538	expressed sequence AW112037	MCC Details: [98667^scl^scl17048^scl17048.2_461^exon_800^0^269]
mMC023229	NM_027541	Prpf3	0.292712	0.0304677	PRP3 pre-mRNA processing factor 3 homolog (yeast)	MCC Details: [70767^scl0^scl070767^scl070767.1_256^exon_400^-50.06^23]
mMC017834		4930420N18Rik	0.374704	0.0305012	RIKEN cDNA 4930420N18 gene	MCC Details: [73952^scl^scl18023^scl18023.1.1_3^island_400^0^328]
mMC023600	NM_026451	1600012H06Rik	0.373896	0.0306611	RIKEN cDNA 1600012H06 gene	MCC Details: [67912^scl0^scl067912^scl067912.2_23^exon_2000^-26.3^1979]
mMC006116	NM_009337	Tcl1	0.569567	0.0307202	T-cell lymphoma breakpoint 1	MCC Details: [21432^scl^scl42088^scl42088.4_201^exon_800^0^529]
mMC014648	NM_008473	Krt2-1	0.373189	0.0307386	keratin complex 2, basic, gene 1	MCC Details: [16678^scl^scl46695^scl46695.7.50_23^island_1000^-33.5^965]
mMA033725	NM_172683	Pogz	0.394245	0.0308121	Mus musculus pogo transposable element with ZNF domain (Pogz), mRNA.	MCC Details: [^scl000^scl0002102^scl0002102.1_79^exon_9999999^-25.4^10]
mMC021760	NM_023377	Stard5	0.356807	0.0309401	StAR-related lipid transfer (START) domain containing 5	MCC Details: [170460^scl0^scl0170460^scl0170460.6_30^exon_1400^-25.8^1385]
mMC010696		2310051F07Rik	0.348855	0.0313837	RIKEN cDNA 2310051F07 gene	MCC Details: [108745^scl^scl9887^scl9887.1.1_12^island_400^0^319]
mMA035539	BC057377	Gga2	0.455766	0.0314531	Mus musculus golgi associated, gamma adaptin ear containing, ARF binding protein 2, mRNA (cDNA clone MGC:67474 IMAGE:5698559), complete cds.	MCC Details: [^scl000^scl000122^scl000122.1_10^exon_9999999^-25.4^60]
mMC021067	NM_009952	Creb1	0.443932	0.0315233	cAMP responsive element binding protein 1	MCC Details: [12912^scl0^scl012912^scl012912.7_30^exon_2000^-28.3^1936]
mMR030212	XM_134427	Inpp4b	0.406797	0.0315464	inositol polyphosphate-4-phosphatase, type II	MCC Details: [170962^scl00^scl00170962^scl00170962.1_230^exon_400^0^100]
mMC019948	NM_175565	Cdv3	0.411285	0.0315745	carnitine deficiency-associated gene expressed in ventricle 3	MCC Details: [321022^scl0^scl0321022^scl0321022.1_67^exon_400^-76.98^263]
mMC008264	NM_008621	Mpp1	0.353699	0.0315745	membrane protein, palmitoylated	MCC Details: [17524^scl^scl54123^scl54123.12_288^exon_800^0^442]
mMR030425	NM_024182	Riok3	0.358127	0.0315964	RIO kinase 3 (yeast)	MCC Details: [66878^scl00^scl0066878^scl0066878.2_2^exon_400^0^328]
mMA033799	NM_028031	Zdhhc13	0.344984	0.0316474	Mus musculus zinc finger, DHHC domain containing 13 (Zdhhc13), mRNA.	MCC Details: [^scl000^scl000214^scl000214.1_15^exon_9999999^-21.1^61]
mMC019811		D330004O07Rik	0.478773	0.0316474	RIKEN cDNA D330004O07 gene	MCC Details: [319397^scl0^scl0319397^scl0319397.2_115^exon_1200^-20.9^1015]
mMR026786	NM_198023	D12Wsu95e	0.333136	0.0316745	DNA segment, Chr 12, Wayne State University 95, expressed	MCC Details: [217864^scl00^scl00217864^scl00217864.2_195^exon_400^0^135]
mMC005342	NM_080855	Zcchc14	0.266998	0.0316914	zinc finger, CCHC domain containing 14	MCC Details: [142682^scl^scl33237^scl33237.1.1_308^island_400^0^23]
mMC006950		A430061O12Rik	0.338232	0.0316914	RIKEN cDNA A430061O12 gene	MCC Details: [319285^scl^scl23646^scl23646.1.3090_83^island_600^0^448]
mMC001625	NM_147221	Glis1	0.341615	0.0317477	GLIS family zinc finger 1	MCC Details: [230587^scl^scl25158^scl25158.13.1_97^island_400^-27.3^234]
mMA033193	AK042102		0.488692	0.0317751	Mus musculus 3 days neonate thymus cDNA, RIKEN full-length enriched library, clone:A630058G12 product:hypothetical protein, full insert sequence.	MCC Details: [^scl000^scl0002314^scl0002314.1_38^exon_9999999^-21.4^55]
mMC019032	NM_145990	Cdk5rap2	0.42921	0.0318802	CDK5 regulatory subunit associated protein 2	MCC Details: [214444^scl0^scl0214444^scl0214444.3_14^exon_400^-26.2^181]
mMC005737	NM_010867	Myom1	0.302311	0.031888	myomesin 1	MCC Details: [17929^scl^scl50523^scl50523.37.1_7^island_600^-26.36^605]
mMC023525	NM_013626	Pam	0.363943	0.0319075	peptidylglycine alpha-amidating monooxygenase	MCC Details: [18484^scl0^scl018484^scl018484.3_7^exon_2000^-20.6^1923]
mMC004266	NM_013852	Abcf3	0.346785	0.0320046	ATP-binding cassette, sub-family F (GCN20), member 3	MCC Details: [27406^scl^scl49339^scl49339.20_2^exon_1200^-17.7^1128]
mMC015134		4930511A02Rik	0.271902	0.0320577	RIKEN cDNA 4930511A02 gene	MCC Details: [74712^scl^scl43386^scl43386.4_522^exon_800^0^208]
mMC007950	XM_484623	A430107D22Rik	0.307545	0.0321129	RIKEN cDNA A430107D22 gene	MCC Details: [320484^scl^scl50062^scl50062.15.1_11^island_400^-26.4^320]
mMC018068	NM_027445	Rnf167	0.494432	0.0322286	ring finger protein 167	MCC Details: [70510^scl^scl41328^scl41328.5.1_14^island_1000^-23.7^892]
mMC025973	NM_182994	Arl5	0.266687	0.0322687	ADP-ribosylation factor-like 5	MCC Details: [75423^scl0^scl075423^scl075423.1_79^exon_1400^0^1251]
mMR030662	NM_001001798	Atp11c	0.345018	0.0322687	Atpase, class VI, type 11C	MCC Details: [320940^scl00^scl00320940^scl00320940.1_21^exon_400^0^309]
mMC020881	XM_147847	Spata13	0.273811	0.0323039	spermatogenesis associated 13	MCC Details: [219140^scl0^scl0219140^scl0219140.10_154^exon_400^0^176]
mMC016969	NM_019670	Diap3	0.333942	0.0323465	diaphanous homolog 3 (Drosophila)	MCC Details: [56419^scl^scl45257^scl45257.34.1_52^island_400^-34.03^206]
mMC011987	NM_030888	C1qtnf3	0.280845	0.0324211	C1q and tumor necrosis factor related protein 3	MCC Details: [81799^scl^scl48080^scl48080.5_118^exon_800^0^612]
mMC013627	XM_287054	1190002J23Rik	0.387261	0.0324211	RIKEN cDNA 1190002J23 gene	MCC Details: [68874^scl^scl15936^scl15936.4.1_73^island_400^-21.8^258]
mMC002596	NM_024245	Kif23	0.274193	0.0324211	kinesin family member 23	MCC Details: [71819^scl^scl35732^scl35732.23.1_51^island_400^-21.2^280]
mMR029142	NM_178364	Zfp369	0.358841	0.0328444	zinc finger protein 369	MCC Details: [170936^scl00^scl00170936^scl00170936.1_203^exon_400^-26.28^127]
mMR028383	NM_010905	Nfia	0.317675	0.0328656	nuclear factor I/A	MCC Details: [18027^scl00^scl0018027^scl0018027.1_124^exon_400^0^206]
mMA034243	NM_145604	D230025D16Rik	0.556727	0.0329565	Mus musculus RIKEN cDNA D230025D16 gene (D230025D16Rik), mRNA.	MCC Details: [^scl000^scl000593^scl000593.1_18^exon_9999999^-68.93^10]
mMR027811	NM_024431	Morf4l1	0.268641	0.032965	mortality factor 4 like 1	MCC Details: [21761^scl00^scl0021761^scl0021761.2_320^exon_400^-92.7^10]
mMC023893	NM_019746	Pdcd5	0.361729	0.0330028	programmed cell death 5	MCC Details: [56330^scl0^scl056330^scl056330.3_4^exon_400^-100.3^294]
mMC011930	NM_016860	Actr1a	0.306261	0.0330028	ARP1 actin-related protein 1 homolog A (yeast)	MCC Details: [54130^scl^scl52406^scl52406.11.1_60^island_1400^-33.81^1271]
mMR030765	NM_172516	Ripk5	0.388956	0.0330045	receptor interacting protein kinase 5	MCC Details: [213452^scl00^scl00213452^scl00213452.1_39^exon_400^0^291]
mMC002537	NM_016895	Ak2	0.353683	0.0330783	adenylate kinase 2	MCC Details: [11637^scl^scl24926^scl24926.6.1_18^island_1400^-23.1^1269]
mMA033906	NM_026171	Nvl	0.367222	0.0330783	Mus musculus nuclear VCP-like (Nvl), mRNA.	MCC Details: [^scl000^scl000899^scl000899.1_2^exon_9999999^-24.6^2]
mMC021066	NM_177698	D430018P08	0.432876	0.0331242	hypothetical protein D430018P08	MCC Details: [234353^scl0^scl0234353^scl0234353.2_20^exon_7600^-21.5^7537]
mMC017544	XM_130140	4933411C14Rik	0.31981	0.0331242	RIKEN cDNA 4933411C14 gene	MCC Details: [71103^scl^scl19546^scl19546.6.1_31^island_400^0^300]
mMC009792		4933424C08Rik	0.3935	0.0331242	RIKEN cDNA 4933424C08 gene	MCC Details: [71185^scl^scl24955^scl24955.1.123_63^island_400^0^268]
mMR026766	NM_033616	Csprs	0.303268	0.0331302	component of Sp100-rs	MCC Details: [114564^scl00^scl00114564^scl00114564.1_150^exon_400^-90.39^180]
mMA035209	AK014175		0.310409	0.033258	Mus musculus 13 days embryo head cDNA, RIKEN full-length enriched library, clone:3110043O21 product:unknown EST, full insert sequence.	MCC Details: [^scl000^scl0002644^scl0002644.1_1164^exon_9999999^0^548]
mMA033793	NM_028190	Luc7l	0.374336	0.0332662	Mus musculus Luc7 homolog (S. cerevisiae)-like (Luc7l), mRNA.	MCC Details: [^scl000^scl0001637^scl0001637.1_218^exon_9999999^-21^302]
mMC014546		D430047D06Rik	0.283762	0.0333242	RIKEN cDNA D430047D06 gene	MCC Details: [320716^scl^scl29055^scl29055.1_549^exon_800^0^181]
mMA033296	NM_024207	1110021N07Rik	0.36038	0.0334123	Mus musculus RIKEN cDNA 1110021N07 gene (1110021N07Rik), mRNA.	MCC Details: [^scl000^scl0002432^scl0002432.1_40^exon_9999999^-22.6^2]
mMR028957	XM_129375	Camsap1	0.276447	0.0335117	calmodulin regulated spectrin-associated protein 1	MCC Details: [227634^scl00^scl00227634^scl00227634.1_601^exon_400^-41.28^1329]
mMC025234		4930461P20Rik	0.329842	0.0335117	RIKEN cDNA 4930461P20 gene	MCC Details: [78121^scl0^scl078121^scl078121.4_47^exon_400^-24.1^283]
mMC014241	NM_026267	1200016B17Rik	0.694097	0.0335321	RIKEN cDNA 1200016B17 gene	MCC Details: [67602^scl^scl29535^scl29535.9_66^exon_800^0^664]
mMC010638	NM_133853	6530407C02Rik	0.414366	0.0336029	RIKEN cDNA 6530407C02 gene	MCC Details: [99470^scl^scl21721^scl21721.22_329^exon_800^0^401]
mMC021032		AA410130	0.373413	0.0336029	expressed sequence AA410130	MCC Details: [106491^scl0^scl0106491^scl0106491.3_131^exon_400^-17.82^199]
mMO036205	D13199	IGHD-3P	0.345126	0.0336029	Mus musculus DNA, immunoglobulin diversity region D1.	MCC Details: [^BCR_TCR^^IGHD-3P|D13199|Ig_heavy_diversity_3P_1^^^]
mMC002873	NM_011387	Slc10a1	0.293671	0.0336029	solute carrier family 10 (sodium/bile acid cotransporter family), member 1	MCC Details: [20493^scl^scl42286^scl42286.5.1_0^island_400^0^331]
mMC013948	NM_178645	Blmh	0.433673	0.0336029	bleomycin hydrolase	MCC Details: [104184^scl^scl41240^scl41240.13_70^exon_800^0^660]
mMC009085		E130120K24Rik	0.386366	0.0336417	RIKEN cDNA E130120K24 gene	MCC Details: [78556^scl^scl46414^scl46414.2.1_245^island_400^-22.2^18]
mMC025829		C530047H08Rik	0.28272	0.0336462	RIKEN cDNA C530047H08 gene	MCC Details: [319358^scl0^scl0319358^scl0319358.1_178^exon_400^-84.72^152]
mMR030849	NM_013791	Mkln1	0.356679	0.0336784	muskelin 1, intracellular mediator containing kelch motifs	MCC Details: [27418^scl00^scl0027418^scl0027418.2_245^exon_400^0^85]
mMC009156	NM_021788	Sap30	0.282378	0.0336784	sin3 associated polypeptide	MCC Details: [60406^scl^scl34795^scl34795.4.1_9^island_400^0^360]
mMC025240	NM_153387	D2Ertd435e	0.325291	0.0337759	DNA segment, Chr 2, ERATO Doi 435, expressed	MCC Details: [51885^scl0^scl051885^scl051885.18_22^exon_1000^0^908]
mMC016622		Cdkl5	0.326877	0.0338783	cyclin-dependent kinase-like 5	MCC Details: [382253^scl^scl53651^scl53651.15.1_42^island_400^-22.6^113]
mMC001801	NM_029103	Armet	0.328043	0.0338848	arginine-rich, mutated in early stage tumors	MCC Details: [74840^scl^scl35384^scl35384.3.9_24^island_800^-24.1^767]
mMC008044	XM_146393	Cilp2	0.288112	0.0338869	cartilage intermediate layer protein 2	MCC Details: [68709^scl^scl34719^scl34719.1.465_177^island_400^0^154]
mMC007079		5830426C09Rik	0.285912	0.0339198	RIKEN cDNA 5830426C09 gene	MCC Details: [78827^scl^scl23571^scl23571.1.2_45^island_400^0^286]
mMA034296	NM_027541	Prpf3	0.426001	0.0339584	Mus musculus PRP3 pre-mRNA processing factor 3 homolog (yeast) (Prpf3), mRNA.	MCC Details: [^scl000^scl0002058^scl0002058.1_19^exon_9999999^-24.7^58]
mMA033753	NM_018737	Ctps2	0.280293	0.0339584	Mus musculus cytidine 5'-triphosphate synthase 2 (Ctps2), mRNA.	MCC Details: [^scl000^scl0002896^scl0002896.1_27^exon_9999999^-26.3^136]
mMC012620	NM_172884	2900026A02Rik	0.333517	0.0339584	RIKEN cDNA 2900026A02 gene	MCC Details: [243219^scl^scl26201^scl26201.8.1_64^island_600^0^467]
mMR028344	NM_173185	Csnk1g1	0.341227	0.0339584	casein kinase 1, gamma 1	MCC Details: [214897^scl00^scl00214897^scl00214897.1_236^exon_400^0^94]
mMC021782	NM_026775	1110014C03Rik	0.432471	0.0339584	RIKEN cDNA 1110014C03 gene	MCC Details: [68581^scl0^scl068581^scl068581.2_286^exon_400^-92.6^44]
mMC021883	NM_198176	C78212	0.343143	0.0339786	expressed sequence C78212	MCC Details: [380601^scl0^scl0380601^scl0380601.1_239^exon_400^0^91]
mMR028951	NM_009016	Raet1a	0.422741	0.0340551	retinoic acid early transcript 1, alpha	MCC Details: [19368^scl00^scl0019368^scl0019368.1_14^exon_600^-28.29^516]
mMC016174		2900057E15Rik	0.412338	0.0341278	RIKEN cDNA 2900057E15 gene	MCC Details: [73021^scl^scl54511^scl54511.1.1_31^island_400^0^300]
mMC014288	NM_008592	Foxc1	0.403604	0.034145	forkhead box C1	MCC Details: [17300^scl^scl44941^scl44941.1_16^exon_800^0^714]
mMC020667	NM_008349	Il10rb	0.445692	0.0342076	interleukin 10 receptor, beta	MCC Details: [16155^scl0^scl016155^scl016155.8_10^exon_400^-24.3^272]
mMC016492	NM_146083	Sfrs7	0.405362	0.0342076	splicing factor, arginine/serine-rich 7	MCC Details: [225027^scl^scl49587^scl49587.9_193^exon_800^0^537]
mMA031269	AK051426		0.267038	0.0342735	Mus musculus 12 days embryo spinal ganglion cDNA, RIKEN full-length enriched library, clone:D130048F08 product:unknown EST, full insert sequence.	MCC Details: [^scl000^scl0003176^scl0003176.1_43^exon_9999999^0^24]
mMC011553	NM_138677	Edem1	0.349296	0.0343262	ER degradation enhancer, mannosidase alpha-like 1	MCC Details: [192193^scl^scl29663^scl29663.13_2^exon_800^0^728]
mMC001545	NM_053182	Pag	0.368687	0.0344671	phosphoprotein associated with glycosphingolipid-enriched microdomains	MCC Details: [94212^scl^scl22393^scl22393.11_509^exon_800^0^221]
mMC023258	NM_024182	Riok3	0.269915	0.0344827	RIO kinase 3 (yeast)	MCC Details: [66878^scl0^scl066878^scl066878.10_113^exon_1400^-23.7^1217]
mMC002500		4930518I15Rik	0.330084	0.0345719	RIKEN cDNA 4930518I15 gene	MCC Details: [74704^scl^scl18435^scl18435.1.124_32^island_400^0^299]
mMC012156	NM_009773	Bub1b	0.330758	0.0346063	budding uninhibited by benzimidazoles 1 homolog, beta (S. cerevisiae)	MCC Details: [12236^scl^scl20444^scl20444.23.1_130^island_400^-23.7^201]
mMC020639	XM_355574	Gnai1	0.479601	0.0346457	guanine nucleotide binding protein, alpha inhibiting 1	MCC Details: [14677^scl0^scl014677^scl014677.2_17^exon_400^-52.42^97]
mMR030229	NM_153526	Insig1	0.426662	0.0346457	insulin induced gene 1	MCC Details: [231070^scl00^scl00231070^scl00231070.1_184^exon_2200^0^1946]
mMA031548	NM_016881	Pmm2	0.272259	0.0347323	Mus musculus phosphomannomutase 2 (Pmm2), mRNA.	MCC Details: [^scl000^scl0001802^scl0001802.1_2^exon_9999999^-23.3^40]
mMC005510	XM_128578	Wfikkn1	0.330618	0.0348131	WAP, FS, Ig, KU, and NTR-containing protein 1	MCC Details: [215001^scl^scl50174^scl50174.1.1_122^island_400^0^209]
mMC004998	NM_026960	Gsdmdc1	0.329121	0.0348521	gasdermin domain containing 1	MCC Details: [69146^scl^scl47813^scl47813.3_78^exon_1400^-24.7^1252]
mMC021461	NM_025997	2610204K14Rik	0.419709	0.0348521	RIKEN cDNA 2610204K14 gene	MCC Details: [67148^scl0^scl067148^scl067148.6_4^exon_400^-100.8^379]
mMC002800	NM_023429	Ociad1	0.301094	0.0349593	OCIA domain containing 1	MCC Details: [68095^scl^scl27722^scl27722.12.1_0^island_800^0^781]
mMC023056	NM_016846	Rgl1	0.316987	0.0351771	ral guanine nucleotide dissociation stimulator,-like 1	MCC Details: [19731^scl0^scl019731^scl019731.1_197^exon_400^0^133]
mMC008749		1700018L02Rik	0.467904	0.0352526	RIKEN cDNA 1700018L02 gene	MCC Details: [67329^scl^scl53238^scl53238.1.1_140^island_400^0^191]
mMC020276	NM_016927	Pkd2l2	0.505512	0.0353328	polycystic kidney disease 2-like 2	MCC Details: [53871^scl0^scl053871^scl053871.15_94^exon_400^0^236]
mMC002905	NM_172787	L3mbtl3	0.299611	0.0354429	l(3)mbt-like 3 (Drosophila)	MCC Details: [237339^scl^scl38103^scl38103.23_32^exon_800^0^698]
mMC012890	NM_027395	Basp1	0.542025	0.0354827	brain abundant, membrane attached signal protein 1	MCC Details: [70350^scl^scl47358^scl47358.1_193^exon_800^0^537]
mMA033256	NM_023066	Asph	0.592482	0.0355409	Mus musculus aspartate-beta-hydroxylase (Asph), mRNA.	MCC Details: [^scl000^scl0002626^scl0002626.1_50^exon_9999999^-25.7^14]
mMC010980	XM_129445	Fnbp2	0.395519	0.0355566	formin binding protein 2	MCC Details: [14270^scl^scl16308^scl16308.29.1_88^island_400^-17.34^243]
mMR026423	NM_022018	Niban	0.302962	0.035591	niban protein	MCC Details: [63913^scl00^scl0063913^scl0063913.2_46^exon_400^0^284]
mMC007285	NM_030690	Rai14	0.293474	0.0356416	retinoic acid induced 14	MCC Details: [75646^scl^scl47392^scl47392.22_290^exon_800^0^440]
mMC007859	NM_172877	4732496O08Rik	0.346847	0.0357093	RIKEN cDNA 4732496O08 gene	MCC Details: [242736^scl^scl24729^scl24729.4_232^exon_800^0^498]
mMC005577	NM_025903	Ifrd2	0.410947	0.0357909	interferon-related developmental regulator 2	MCC Details: [15983^scl^scl36492^scl36492.10.1_4^island_600^-30.43^592]
mMC001991		1600010D10Rik	0.293736	0.035964	RIKEN cDNA 1600010D10 gene	MCC Details: [69782^scl^scl21640^scl21640.1_69^exon_800^0^661]
mMC015824		4930542N06Rik	0.383127	0.035964	RIKEN cDNA 4930542N06 gene	MCC Details: [75827^scl^scl27498^scl27498.2.1_121^island_400^0^210]
mMC017818	XM_129392	2610027F03Rik	0.330613	0.0359697	RIKEN cDNA 2610027F03 gene	MCC Details: [69904^scl^scl17553^scl17553.5.1_1^island_600^-25.1^530]
mMC024730	NM_017368	Cugbp1	0.320862	0.0361128	CUG triplet repeat, RNA binding protein 1	MCC Details: [13046^scl0^scl013046^scl013046.9_64^exon_2800^-25.4^2439]
mMA034197	NM_172699	C330039G02Rik	0.407616	0.0362118	Mus musculus RIKEN cDNA C330039G02 gene (C330039G02Rik), mRNA.	MCC Details: [^scl000^scl0002837^scl0002837.1_1^exon_9999999^-23.6^31]
mMC009588	NM_175436	Zfp526	0.314032	0.0362699	zinc finger protein 526	MCC Details: [210172^scl^scl32939^scl32939.3_406^exon_800^0^324]
mMC022219	NM_025888	2410004N11Rik	0.287024	0.0362749	RIKEN cDNA 2410004N11 gene	MCC Details: [66989^scl0^scl066989^scl066989.6_1^exon_1600^-65.63^1627]
mMC025263	NM_053158	Mrpl1	0.296241	0.0362798	mitochondrial ribosomal protein L1	MCC Details: [94061^scl0^scl094061^scl094061.9_0^exon_2400^-23.4^2319]
mMA032129	NM_145355	1700022N24Rik	0.263548	0.0362798	Mus musculus RIKEN cDNA 1700022N24 gene (1700022N24Rik), mRNA.	MCC Details: [^scl000^scl0001368^scl0001368.1_5^exon_9999999^-27.2^44]
mMR028850	NM_027096	2310032D16Rik	0.350763	0.0364458	RIKEN cDNA 2310032D16 gene	MCC Details: [74182^scl00^scl0074182^scl0074182.2_93^exon_600^0^437]
mMC026065	NM_023197	2310008H09Rik	0.525897	0.0365862	RIKEN cDNA 2310008H09 gene	MCC Details: [66356^scl0^scl066356^scl066356.1_13^exon_2000^0^1990]
mMC007977	NM_029128	Qtrtd1	0.263286	0.0365957	queuine tRNA-ribosyltransferase domain containing 1	MCC Details: [106248^scl^scl48463^scl48463.11_73^exon_800^0^657]
mMR030158	NM_025888	2410004N11Rik	0.330258	0.0365965	RIKEN cDNA 2410004N11 gene	MCC Details: [66989^scl00^scl0066989^scl0066989.1_76^exon_1400^-34.81^1254]
mMC003802	NM_175546	Wdfy2	0.262838	0.0366138	WD repeat and FYVE domain containing 2	MCC Details: [268752^scl^scl46205^scl46205.12_632^exon_800^0^98]
mMC016081	NM_175199	Hspa12a	0.404845	0.0366529	heat shock 70kDa protein 12A	MCC Details: [73442^scl^scl52332^scl52332.22_483^exon_800^0^247]
mMR027553	NM_030706	Trim2	0.617502	0.036742	tripartite motif protein 2	MCC Details: [80890^scl00^scl0080890^scl0080890.1_309^exon_400^0^21]
mMC005900	XM_485132	BC006779	0.536484	0.0368178	cDNA sequence BC006779	MCC Details: [229003^scl^scl18209^scl18209.11_224^exon_800^0^506]
mMC012260	XM_132499	Lmtk2	0.393706	0.0369017	lemur tyrosine kinase 2	MCC Details: [231876^scl^scl27002^scl27002.4_683^exon_800^0^47]
mMC024026	NM_009159	Sfrs5	0.255803	0.0369052	splicing factor, arginine/serine-rich 5 (SRp40, HRS)	MCC Details: [20384^scl0^scl020384^scl020384.11_30^exon_400^-94.2^330]
mMA031258	NM_172153	Mlr1	0.318486	0.0370977	Mlr1 protein.	MCC Details: [^scl000^scl0004008^scl0004008.1_5^exon_9999999^-22.4^19]
mMC019517	NM_177103	Senp5	0.351189	0.0371668	SUMO/sentrin specific protease 5	MCC Details: [320213^scl0^scl0320213^scl0320213.4_1^exon_1200^-32.11^1149]
mMC009129		AI597013	0.296184	0.0372138	expressed sequence AI597013	MCC Details: [100182^scl^scl24255^scl24255.28.1_66^island_400^-25.98^145]
mMC022271	NM_025841	Kdelr2	0.308903	0.037307	KDEL (Lys-Asp-Glu-Leu) endoplasmic reticulum protein retention receptor 2	MCC Details: [66913^scl0^scl066913^scl066913.5_18^exon_800^-20.8^807]
mMC008259		2310010G23Rik	0.375267	0.0373567	RIKEN cDNA 2310010G23 gene	MCC Details: [69591^scl^scl7191^scl7191.2.1_111^island_600^-24.6^380]
mMC005650	NM_133673	Tor1b	0.288598	0.0374467	torsin family 1, member B	MCC Details: [30934^scl^scl21081^scl21081.7_344^exon_800^0^386]
mMC005187	NM_011050	Pdcd4	0.332195	0.0376565	programmed cell death 4	MCC Details: [18569^scl^scl52979^scl52979.12_115^exon_800^0^615]
mMC013384	NM_053204	Rab6ip2	0.369087	0.0377031	Rab6 interacting protein 2	MCC Details: [111173^scl^scl28471^scl28471.19.10_24^island_600^-28.9^578]
mMC013959	NM_010875	Ncam1	0.624341	0.0377031	neural cell adhesion molecule 1	MCC Details: [17967^scl^scl35883^scl35883.23_148^exon_800^0^582]
mMC002641		2810427A07Rik	0.340911	0.0377806	RIKEN cDNA 2810427A07 gene	MCC Details: [72767^scl^scl50757^scl50757.1.1_240^island_400^-23.1^91]
mMC017576	NM_008397	Itga6	0.285269	0.037891	integrin alpha 6	MCC Details: [16403^scl^scl20797^scl20797.28_28^exon_800^0^702]
mMC007883	XM_203453	1500005K14Rik	0.3902	0.0379005	RIKEN cDNA 1500005K14 gene	MCC Details: [76566^scl^scl39926^scl39926.3_137^exon_800^0^593]
mMR027426	NM_147155	Tagap	0.300755	0.0379058	T-cell activation Rho GTPase-activating protein	MCC Details: [380608^scl00^scl00380608^scl00380608.1_88^exon_1800^-22.8^1642]
mMR026511	NM_145386	BC005655	0.314739	0.0381617	cDNA sequence BC005655	MCC Details: [212871^scl00^scl00212871^scl00212871.1_127^exon_400^-24.53^203]
mMC016251		D030036P13Rik	0.274626	0.0382733	RIKEN cDNA D030036P13 gene	MCC Details: [320105^scl^scl53993^scl53993.1_640^exon_800^0^90]
mMC004188	NM_015742	Myo9b	0.285489	0.0383828	myosin IXb	MCC Details: [17925^scl^scl33707^scl33707.42_67^exon_1200^-15.83^1063]
mMR026485	NM_010763	Man1b	0.380991	0.0384633	mannosidase 1, beta	MCC Details: [17156^scl00^scl0017156^scl0017156.2_32^exon_1600^0^1498]
mMC003419	NM_146165	Jtv1	0.421562	0.0385633	JTV1 gene	MCC Details: [231872^scl^scl25798^scl25798.3_114^exon_800^-30^616]
mMR028282	XM_129848	Lman2l	0.474903	0.0385633	lectin, mannose-binding 2-like	MCC Details: [214895^scl00^scl00214895^scl00214895.1_160^exon_1800^-20.49^1570]
mMR027336	NM_010244	Fv1	0.364265	0.0385633	Friend virus susceptibility 1	MCC Details: [14349^scl00^scl0014349^scl0014349.1_36^exon_1400^0^1294]
mMC002386	NM_175445	Rassf2	0.256479	0.0385633	Ras association (RalGDS/AF-6) domain family 2	MCC Details: [215653^scl^scl18632^scl18632.11_218^exon_800^0^512]
mMC008109	NM_009101	Rras	0.363614	0.0385633	Harvey rat sarcoma oncogene, subgroup R	MCC Details: [20130^scl^scl32699^scl32699.8.1_168^island_400^-16.7^161]
mMR027347		1600010F14Rik	0.405705	0.0387275	RIKEN cDNA 1600010F14 gene	MCC Details: [69783^scl00^scl0069783^scl0069783.1_171^exon_400^-27.2^18]
mMC017906	NM_009103	Rrm1	0.292014	0.0387798	ribonucleotide reductase M1	MCC Details: [20133^scl^scl32275^scl32275.19.1_102^island_600^0^429]
mMC011953	NM_027274	2810025M15Rik	0.279742	0.0388072	RIKEN cDNA 2810025M15 gene	MCC Details: [69953^scl^scl17336^scl17336.3.1_84^island_400^-31.94^247]
mMC024815	NM_011801	Cfdp1	0.260696	0.0388768	craniofacial development protein 1	MCC Details: [23837^scl0^scl023837^scl023837.2_17^exon_400^-29.73^328]
mMR031119	NM_029295	Cklf	0.368219	0.0389236	chemokine-like factor	MCC Details: [75458^scl00^scl0075458^scl0075458.1_287^exon_400^0^43]
mMC017378	NM_011672	Ufd1l	0.442114	0.0389357	ubiquitin fusion degradation 1 like	MCC Details: [22230^scl^scl49355^scl49355.14_64^exon_800^-11.69^666]
mMC014405	NM_178051	4933412H03Rik	0.389374	0.0389357	RIKEN cDNA 4933412H03 gene	MCC Details: [69821^scl^scl16462^scl16462.4_619^exon_800^0^111]
mMC022061	XM_355322	5930434B04Rik	0.313513	0.0389357	RIKEN cDNA 5930434B04 gene	MCC Details: [381356^scl0^scl0381356^scl0381356.3_15^exon_4000^-26.2^3925]
mMC010765	NM_009990	Cyln2	0.316005	0.0389357	cytoplasmic linker 2	MCC Details: [269713^scl^scl25944^scl25944.17_344^exon_800^0^386]
mMA034856	NM_025289	Tbrg1	0.442146	0.03894	Mus musculus transforming growth factor beta regulated gene 1 (Tbrg1), mRNA.	MCC Details: [^scl000^scl0003566^scl0003566.1_12^exon_9999999^-24.4^55]
mMR027710	NM_022312	Tnr	0.450313	0.0389749	tenascin R	MCC Details: [21960^scl00^scl0021960^scl0021960.2_23^exon_400^0^307]
mMO035941			0.34169	0.0389749		MCC Details: [^miRNA-TT^^mmu-miR-145.miRNA-Tagged-Template^^^]
mMR030233	NM_013635	Sypl	0.426749	0.0390618	synaptophysin-like protein	MCC Details: [19027^scl00^scl0019027^scl0019027.2_109^exon_400^-26.7^221]
mMR029072	NM_010937	Nras	0.454196	0.0391423	neuroblastoma ras oncogene	MCC Details: [18176^scl00^scl0018176^scl0018176.2_194^exon_400^0^136]
mMC024191	NM_011946	Map3k2	0.423282	0.0391584	mitogen activated protein kinase kinase kinase 2	MCC Details: [26405^scl0^scl026405^scl026405.19_9^exon_400^-29.29^407]
mMC012823	NM_019877	Copz2	0.332025	0.039184	coatomer protein complex, subunit zeta 2	MCC Details: [56358^scl^scl40975^scl40975.9.1_20^island_400^-24.5^311]
mMC024051	NM_175229	Srrm2	0.671025	0.0391888	serine/arginine repetitive matrix 2	MCC Details: [75956^scl0^scl075956^scl075956.2_376^exon_2000^0^1554]
mMC020874	NM_031391	Gtf2a1	0.371568	0.0392065	general transcription factor II A, 1	MCC Details: [83602^scl0^scl083602^scl083602.1_2^exon_1000^-92.5^1009]
mMR029546		B230219N05Rik	0.261631	0.0392689	RIKEN cDNA B230219N05 gene	MCC Details: [319320^scl00^scl00319320^scl00319320.1_314^exon_400^-15^16]
mMC024156	NM_017466	Ccrl2	0.289797	0.0392869	chemokine (C-C motif) receptor-like 2	MCC Details: [54199^scl0^scl054199^scl054199.2_32^exon_400^0^298]
mMC024970	NM_001003930	Rtn3	0.266539	0.0393248	reticulon 3	MCC Details: [20168^scl0^scl020168^scl020168.1_23^exon_1200^-20.7^1109]
mMC015629		C330006P03Rik	0.27714	0.0393727	RIKEN cDNA C330006P03 gene	MCC Details: [320588^scl^scl44527^scl44527.2.272_210^island_400^0^121]
mMC026236	NM_134046	2810429O05Rik	0.317744	0.0394592	RIKEN cDNA 2810429O05 gene	MCC Details: [52504^scl0^scl052504^scl052504.1_184^exon_2800^0^2546]
mMA034074	NM_029702	Arfrp1	0.332204	0.0394724	Mus musculus ADP-ribosylation factor related protein 1 (Arfrp1), mRNA.	MCC Details: [^scl000^scl0003291^scl0003291.1_0^exon_9999999^-26.98^1]
mMC018497	NM_080448	Srgap2	0.281725	0.0396737	SLIT-ROBO Rho GTPase activating protein 2	MCC Details: [259302^scl^scl28557^scl28557.1_516^exon_800^0^214]
mMC018531	NM_017479	Myst4	0.312728	0.0396812	MYST histone acetyltransferase monocytic leukemia 4	MCC Details: [54169^scl^scl46573^scl46573.18_129^exon_1600^-33.3^1401]
mMC004721	NM_008698	Nipsnap1	0.358614	0.0399793	4-nitrophenylphosphatase domain and non-neuronal SNAP25-like protein homolog 1 (C. elegans)	MCC Details: [18082^scl^scl41882^scl41882.13_532^exon_800^0^198]
mMA033864	NM_021336	Snrpa1	0.254702	0.040171	Mus musculus small nuclear ribonucleoprotein polypeptide A' (Snrpa1), mRNA.	MCC Details: [^scl000^scl000146^scl000146.1_5^exon_9999999^-28.1^5]
mMA031712	NM_175836	Spnb2	0.262101	0.0402682	Mus musculus spectrin beta 2 (Spnb2), transcript variant 1, mRNA.	MCC Details: [^scl000^scl0001563^scl0001563.1_89^exon_9999999^0^122]
mMA034462	AK030442		0.308469	0.0402682	Mus musculus adult male pituitary gland cDNA, RIKEN full-length enriched library, clone:5330412L12 product:chromobox homolog 5 (Drosophila HP1a), full insert sequence.	MCC Details: [^scl000^scl0002441^scl0002441.1_11^exon_9999999^-25.5^23]
mMC021260	NM_144922	Hnrpul1	0.412965	0.0403419	heterogeneous nuclear ribonucleoprotein U-like 1	MCC Details: [232989^scl0^scl0232989^scl0232989.3_1^exon_2800^-24.5^2747]
mMA035196	NM_146043	Spin	0.387869	0.0403617	Mus musculus spindlin (Spin), mRNA.	MCC Details: [^scl000^scl0003639^scl0003639.1_8^exon_9999999^-23.5^123]
mMC011072	NM_027405	1700020O03Rik	0.269406	0.0403848	RIKEN cDNA 1700020O03 gene	MCC Details: [70373^scl^scl3445^scl3445.3.1_52^island_400^0^279]
mMC006819	NM_023275	Rhoj	0.330372	0.0404152	ras homolog gene family, member J	MCC Details: [80837^scl^scl43090^scl43090.8_531^exon_800^0^199]
mMC000898	NM_008465	Kpna1	0.279845	0.0404236	karyopherin (importin) alpha 1	MCC Details: [16646^scl^scl49185^scl49185.16_349^exon_800^0^381]
mMC004046	NM_009682	Ap3s2	0.424344	0.0404315	adaptor-related protein complex 3, sigma 2 subunit	MCC Details: [11778^scl^scl31144^scl31144.7_115^exon_800^0^615]
mMC013946	NM_178912	C730036B14Rik	0.327792	0.0404315	RIKEN cDNA C730036B14 gene	MCC Details: [319573^scl^scl43171^scl43171.15.1601_56^island_400^0^275]
mMC014231	NM_011615	Dedd	0.383947	0.0405159	death effector domain-containing	MCC Details: [21945^scl^scl17231^scl17231.8.1_35^island_1000^-16.6^896]
mMC021671	NM_011655	Tubb5	0.449717	0.0406164	tubulin, beta 5	MCC Details: [22154^scl0^scl022154^scl022154.1_53^exon_1000^0^877]
mMA034952	NM_009054	Trim27	0.274883	0.0408	Mus musculus tripartite motif protein 27 (Trim27), mRNA.	MCC Details: [^scl000^scl0003726^scl0003726.1_69^exon_9999999^-24.5^141]
mMC024068	NM_027445	Rnf167	0.340942	0.0408	ring finger protein 167	MCC Details: [70510^scl0^scl070510^scl070510.9_205^exon_400^0^125]
mMA032621	NM_008249	Tfb2m	0.326986	0.0408301	Mus musculus transcription factor B2, mitochondrial (Tfb2m), mRNA.	MCC Details: [^scl000^scl000935^scl000935.1_50^exon_9999999^-94.3^31]
mMC004012	NM_025620	2210417D09Rik	0.26753	0.0409252	RIKEN cDNA 2210417D09 gene	MCC Details: [66532^scl^scl29348^scl29348.1.5_41^island_400^0^290]
mMC015434	NM_172913	Tnrc9	0.3163	0.041174	trinucleotide repeat containing 9	MCC Details: [244579^scl^scl34505^scl34505.6_160^exon_800^0^570]
mMC010288	NM_172301	Ccnb1	0.260332	0.0411808	cyclin B1	MCC Details: [268697^scl^scl43586^scl43586.8_295^exon_800^-32.39^435]
mMC017780	NM_001003960	Dnmt3b	0.284562	0.0411889	DNA methyltransferase 3B	MCC Details: [13436^scl^scl20092^scl20092.24_625^exon_800^0^105]
mMC019921		9530009M10Rik	0.417661	0.0414816	RIKEN cDNA 9530009M10 gene	MCC Details: [320856^scl0^scl0320856^scl0320856.1_4^exon_800^-23.6^726]
mMC008486		4930511J24Rik	0.357506	0.0415153	RIKEN cDNA 4930511J24 gene	MCC Details: [74714^scl^scl42774^scl42774.2.1_246^island_400^0^85]
mMC023129	NM_008482	Lamb1-1	0.411879	0.0415846	laminin B1 subunit 1	MCC Details: [16777^scl0^scl016777^scl016777.14_23^exon_400^-25.6^307]
mMR028442	NM_029766	2810047L02Rik	0.315501	0.041715	RIKEN cDNA 2810047L02 gene	MCC Details: [76843^scl00^scl0076843^scl0076843.1_137^exon_400^0^193]
mMC009390	NM_133815	Lbr	0.41138	0.0418092	lamin B receptor	MCC Details: [98386^scl^scl15828^scl15828.17_286^exon_800^0^444]
mMR030879	NM_001001335	BC052360	0.571403	0.0419501	cDNA sequence BC052360	MCC Details: [231999^scl00^scl00231999^scl00231999.2_275^exon_400^-100.1^55]
mMR030030	NM_009668	Bin1	0.346305	0.0420662	bridging integrator 1	MCC Details: [30948^scl00^scl0030948^scl0030948.2_12^exon_400^0^318]
mMC016681	NM_172403	2810021J22Rik	0.373987	0.0422244	RIKEN cDNA 2810021J22 gene	MCC Details: [69944^scl^scl41512^scl41512.6_258^exon_800^0^472]
mMR028555	NM_009308	Syt4	0.385763	0.0423263	synaptotagmin 4	MCC Details: [20983^scl00^scl0020983^scl0020983.2_127^exon_400^0^203]
mMR031095	NM_017479	Myst4	0.321536	0.0423631	MYST histone acetyltransferase monocytic leukemia 4	MCC Details: [54169^scl00^scl0054169^scl0054169.1_130^exon_1600^-33.3^1400]
mMC007545	NM_017463	Pbx2	0.265618	0.0424863	pre B-cell leukemia transcription factor 2	MCC Details: [18515^scl^scl50819^scl50819.9_414^exon_800^0^316]
mMC015871	NM_011957	Creb3l1	0.40411	0.0425138	cAMP responsive element binding protein 3-like 1	MCC Details: [26427^scl^scl18989^scl18989.11.1_5^island_800^-25.8^729]
mMC021097	XM_132325	AU042671	0.314736	0.0425387	expressed sequence AU042671	MCC Details: [269700^scl0^scl0269700^scl0269700.12_110^exon_400^0^220]
mMC023652	NM_175934	Ppp1r10	0.261623	0.0425448	protein phosphatase 1, regulatory subunit 10	MCC Details: [52040^scl0^scl052040^scl052040.1_8^exon_5600^0^5522]
mMO036409	K02158	IGKV3-7	0.480463	0.0425448	Mouse Ig germline kappa V-region 1.6kb-V-kappa, V-kappa-21 subgroup.	MCC Details: [^BCR_TCR^^IGKV3-7|K02158|Ig_kappa_variable_3-7_18^^^]
mMA033429	NM_030147	Brd8	0.312345	0.0425448	Mus musculus bromodomain containing 8 (Brd8), mRNA.	MCC Details: [^scl000^scl0002168^scl0002168.1_7^exon_9999999^-26.9^142]
mMA034231	NM_027445	5730408C10Rik	0.350003	0.0425734	Mus musculus RIKEN cDNA 5730408C10 gene (5730408C10Rik), mRNA.	MCC Details: [^scl000^scl0001587^scl0001587.1_50^exon_9999999^-23.5^6]
mMA033043	AK077034		0.338013	0.042596	Mus musculus adult male testis cDNA, RIKEN full-length enriched library, clone:4932418O06 product:guanine nucleotide releasing factor 2, full insert sequence.	MCC Details: [^scl000^scl0003243^scl0003243.1_66^exon_9999999^-24.1^20]
mMC017528		D630038D15Rik	0.315223	0.0426774	RIKEN cDNA D630038D15 gene	MCC Details: [97561^scl^scl36459^scl36459.1.1_251^island_400^-19.7^80]
mMR027590	NM_010949	Numb	0.300607	0.0428118	numb gene homolog (Drosophila)	MCC Details: [18222^scl00^scl0018222^scl0018222.2_126^exon_400^0^204]
mMC003328		3021401N23Rik	0.308876	0.0428118	RIKEN cDNA 3021401N23 gene	MCC Details: [70680^scl^scl43524^scl43524.1.1_69^island_400^0^262]
mMC016553		6330509M23Rik	0.305067	0.0428481	RIKEN cDNA 6330509M23 gene	MCC Details: [76155^scl^scl63^scl63.1.1_175^island_400^-17.9^156]
mMA034724	NM_008651	Mybl1	0.387934	0.0428939	Mus musculus myeloblastosis oncogene-like 1 (Mybl1), mRNA.	MCC Details: [^scl000^scl000755^scl000755.1_90^exon_9999999^0^20]
mMC021894	NM_025791	0610006I08Rik	0.332654	0.0430605	RIKEN cDNA 0610006I08 gene	MCC Details: [66836^scl0^scl066836^scl066836.1_32^exon_600^0^498]
mMC012782		4930596I21Rik	0.424359	0.0430605	RIKEN cDNA 4930596I21 gene	MCC Details: [78229^scl^scl17399^scl17399.2.1_4^island_400^-20.6^176]
mMA032234	BC054786	Myo1b	0.274321	0.0430605	Mus musculus myosin IB, mRNA (cDNA clone MGC:65616 IMAGE:6821232), complete cds.	MCC Details: [^scl000^scl000791^scl000791.1_2^exon_9999999^-27.6^15]
mMC002959	NM_019835	B4galt5	0.250106	0.0431671	UDP-Gal:betaGlcNAc beta 1,4-galactosyltransferase, polypeptide 5	MCC Details: [56336^scl^scl18306^scl18306.10.1_227^island_400^0^104]
mMC017374	XM_136364	C130085G02Rik	0.335155	0.0433479	RIKEN cDNA C130085G02 gene	MCC Details: [240892^scl^scl15995^scl15995.6_195^exon_800^0^535]
mMA032968	NM_029313	1700001C14Rik	0.357981	0.0433479	Mus musculus RIKEN cDNA 1700001C14 gene (1700001C14Rik), mRNA.	MCC Details: [^scl000^scl000725^scl000725.1_239^exon_9999999^-22.43^608]
mMC015395	NM_139144	Ogt	0.275271	0.043382	O-linked N-acetylglucosamine (GlcNAc) transferase (UDP-N-acetylglucosamine:polypeptide-N-acetylglucosaminyl transferase)	MCC Details: [108155^scl^scl54735^scl54735.22_173^exon_800^0^557]
mMC020378	NM_144881	Hhat	0.306238	0.0433832	hedgehog acyltransferase	MCC Details: [226861^scl0^scl0226861^scl0226861.1_24^exon_1400^-28.3^1306]
mMC024586	NM_013853	Abcf2	0.494098	0.0435507	ATP-binding cassette, sub-family F (GCN20), member 2	MCC Details: [27407^scl0^scl027407^scl027407.6_4^exon_1200^-31.7^1182]
mMC014250	NM_145931	Zc3hdc7	0.25028	0.0437513	zinc finger CCCH type domain containing 7	MCC Details: [106205^scl^scl48762^scl48762.26_5^exon_800^0^725]
mMC021291	XM_194334	0710005I19Rik	0.400815	0.0437727	RIKEN cDNA 0710005I19 gene	MCC Details: [71691^scl0^scl071691^scl071691.1_244^exon_400^0^86]
mMC021558	NM_022323	Moap1	0.310945	0.0437946	modulator of apoptosis 1	MCC Details: [64113^scl0^scl064113^scl064113.1_17^exon_600^-28.7^513]
mMR027161		BC002245	0.267891	0.0438967	cDNA sequence BC002245	MCC Details: [79561^scl00^scl0079561^scl0079561.1_125^exon_400^-66.59^205]
mMR030576	NM_182784	D6Ertd349e	0.273873	0.0438967	DNA segment, Chr 6, ERATO Doi 349, expressed	MCC Details: [232227^scl00^scl00232227^scl00232227.2_246^exon_400^0^84]
mMA032139	NM_030559	Vps16	0.242708	0.0439056	Mus musculus vacuolar protein sorting 16 (yeast) (Vps16), mRNA.	MCC Details: [^scl000^scl0003209^scl0003209.1_38^exon_9999999^0^62]
mMC016246	NM_172604	Scara3	0.371178	0.0440302	scavenger receptor class A, member 3	MCC Details: [219151^scl^scl45410^scl45410.6_648^exon_800^0^82]
mMC002009	NM_011161	Mapk11	0.310559	0.0440342	mitogen-activated protein kinase 11	MCC Details: [19094^scl^scl46857^scl46857.9.1_56^island_400^-26.3^139]
mMC024303	NM_148930	Rbm5	0.306563	0.0440364	RNA binding motif protein 5	MCC Details: [83486^scl0^scl083486^scl083486.1_170^exon_400^-20.8^160]
mMC003589	NM_026935	Sult1c2	0.324669	0.0440546	sulfotransferase family, cytosolic, 1C, member 2	MCC Details: [69083^scl^scl49794^scl49794.7.1_23^island_600^-25.6^508]
mMC010617	XM_134593	4932417I16Rik	0.321843	0.0440739	RIKEN cDNA 4932417I16 gene	MCC Details: [234740^scl^scl34302^scl34302.8.903_30^island_600^-17.5^583]
mMR026535	NM_175260	Myh10	0.415498	0.0440809	myosin heavy chain 10, non-muscle	MCC Details: [77579^scl00^scl0077579^scl0077579.2_42^exon_800^0^688]
mMA034269	NM_027506	Gulp1	0.50538	0.0441624	Mus musculus GULP, engulfment adaptor PTB domain containing 1 (Gulp1), mRNA.	MCC Details: [^scl000^scl000784^scl000784.1_43^exon_9999999^-20^218]
mMC020818	NM_011364	Sh2d1a	0.31433	0.0442258	SH2 domain protein 1A	MCC Details: [20400^scl0^scl020400^scl020400.3_29^exon_400^-21.7^380]
mMC019737	NM_019770	1110032D12Rik	0.28407	0.0442258	RIKEN cDNA 1110032D12 gene	MCC Details: [56334^scl0^scl056334^scl056334.4_3^exon_1400^-103.4^1346]
mMR028785		4930505N22Rik	0.296346	0.0442858	RIKEN cDNA 4930505N22 gene	MCC Details: [75056^scl00^scl0075056^scl0075056.1_241^exon_400^-31.1^89]
mMC020048		4833419F23Rik	0.356877	0.0444094	RIKEN cDNA 4833419F23 gene	MCC Details: [73915^scl0^scl073915^scl073915.3_17^exon_400^-24.8^318]
mMR027813	NM_013615	Odf2	0.509976	0.0444662	outer dense fiber of sperm tails 2	MCC Details: [18286^scl00^scl0018286^scl0018286.1_11^exon_400^0^319]
mMR030903	NM_009147	Sec23a	0.399702	0.0445332	SEC23A (S. cerevisiae)	MCC Details: [20334^scl00^scl0020334^scl0020334.2_256^exon_400^0^74]
mMC005246	NM_080510	Rnf36	0.517129	0.0445554	ring finger protein 36	MCC Details: [70928^scl^scl20368^scl20368.7.1_230^island_400^0^101]
mMR027844	NM_133733	9030425E11Rik	0.303965	0.0445867	RIKEN cDNA 9030425E11 gene	MCC Details: [71566^scl00^scl0071566^scl0071566.2_189^exon_400^0^141]
mMC003859	NM_016810	Gosr1	0.327906	0.0446618	golgi SNAP receptor complex member 1	MCC Details: [53334^scl^scl39911^scl39911.9_64^exon_800^0^666]
mMC001012	NM_016705	Kif21a	0.320727	0.0446618	kinesin family member 21A	MCC Details: [16564^scl^scl46838^scl46838.37_242^exon_800^0^488]
mMC009657	NM_011914	Whsc2	0.276997	0.0449492	Wolf-Hirschhorn syndrome candidate 2 (human)	MCC Details: [24116^scl^scl26712^scl26712.11_156^exon_800^0^574]
mMC016887	XM_485015	C630007C17Rik	0.251412	0.0449978	RIKEN cDNA C630007C17 gene	MCC Details: [241514^scl^scl20704^scl20704.5_69^exon_800^0^661]
mMR028550	NM_173189	Mcph1	0.248775	0.0450223	microcephaly, primary autosomal recessive 1	MCC Details: [244329^scl00^scl00244329^scl00244329.1_85^exon_400^0^245]
mMA034748	BC050948	Ate1	0.328021	0.0450223	Mus musculus arginine-tRNA-protein transferase 1, mRNA (cDNA clone MGC:63329 IMAGE:6826691), complete cds.	MCC Details: [^scl000^scl000201^scl000201.1_50^exon_9999999^-23.8^9]
mMC003543	NM_172589	Lhfpl2	0.314543	0.0450223	lipoma HMGIC fusion partner-like 2	MCC Details: [218454^scl^scl44517^scl44517.9_405^exon_800^0^325]
mMR028959	NM_023277	Jam3	0.263432	0.0450368	junction adhesion molecule 3	MCC Details: [83964^scl00^scl0083964^scl0083964.2_193^exon_400^0^137]
mMC006008	NM_007408	Adfp	0.458333	0.0450375	adipose differentiation related protein	MCC Details: [11520^scl^scl24151^scl24151.12.434_2^island_1200^-26.1^1225]
mMR029900	NM_021506	Sh3md2	0.497014	0.0450375	SH3 multiple domains 2	MCC Details: [59009^scl00^scl0059009^scl0059009.1_234^exon_400^0^96]
mMA033407	NM_009280	Ss18	0.395852	0.0450375	Mus musculus synovial sarcoma translocation, Chromosome 18 (Ss18), mRNA.	MCC Details: [^scl000^scl0002254^scl0002254.1_3^exon_9999999^0^20]
mMC011367	XM_133737	Sec23ip	0.301021	0.0450452	Sec23 interacting protein	MCC Details: [207352^scl^scl31996^scl31996.20.1_37^island_400^-16.4^294]
mMC022395	NM_009810	Casp3	0.349153	0.0450626	caspase 3, apoptosis related cysteine protease	MCC Details: [12367^scl0^scl012367^scl012367.6_5^exon_600^-15.38^601]
mMC005782		D430014P18Rik	0.2769	0.0451575	RIKEN cDNA D430014P18 gene	MCC Details: [320388^scl^scl51820^scl51820.12.1_5^island_400^-21.4^92]
mMR028701	NM_019770	1110032D12Rik	0.260367	0.0451575	RIKEN cDNA 1110032D12 gene	MCC Details: [56334^scl00^scl0056334^scl0056334.1_201^exon_400^-87.36^129]
mMR026532		2410039M03Rik	0.265891	0.0452093	RIKEN cDNA 2410039M03 gene	MCC Details: [70019^scl00^scl0070019^scl0070019.1_250^exon_400^-93.7^80]
mMA035329	NM_009048	Reps1	0.318099	0.0452971	Mus musculus RalBP1 associated Eps domain containing protein (Reps1), mRNA.	MCC Details: [^scl000^scl0003921^scl0003921.1_10^exon_9999999^-27.7^1]
mMC002150	NM_173189	Mcph1	0.349665	0.0452971	microcephaly, primary autosomal recessive 1	MCC Details: [244329^scl^scl34025^scl34025.12.1_4^island_1400^-24.4^1391]
mMC007131	NM_146074	Tfb1m	0.248942	0.04538	transcription factor B1, mitochondrial	MCC Details: [224481^scl^scl51160^scl51160.13.1_27^island_400^-21.9^202]
mMA034596	NM_027096	2310032D16Rik	0.346396	0.0454866	Mus musculus RIKEN cDNA 2310032D16 gene (2310032D16Rik), mRNA.	MCC Details: [^scl000^scl0003095^scl0003095.1_34^exon_9999999^-25.2^1]
mMC001993	NM_019795	Dnajc7	0.342276	0.0456119	DnaJ (Hsp40) homolog, subfamily C, member 7	MCC Details: [56354^scl^scl39557^scl39557.17.1_8^island_800^-25.2^723]
mMC012746		1600015H23Rik	0.372776	0.0456351	RIKEN cDNA 1600015H23 gene	MCC Details: [73248^scl^scl13898^scl13898.1.1_259^island_400^-26.5^24]
mMC012865	NM_176832	Spire1	0.350413	0.045646	spire homolog 1 (Drosophila)	MCC Details: [68166^scl^scl51317^scl51317.3.88_79^island_800^-25.1^648]
mMC020281	NM_010804	Mllt10	0.306824	0.0456846	myeloid/lymphoid or mixed lineage-leukemia translocation to 10 homolog (Drosophila)	MCC Details: [17354^scl0^scl017354^scl017354.18_45^exon_2800^0^2685]
mMC014380	NM_178686	AU016693	0.317934	0.0457477	expressed sequence AU016693	MCC Details: [225523^scl^scl51413^scl51413.22_393^exon_800^0^337]
mMA034131	NM_026412	D2Ertd750e	0.368411	0.0460682	Mus musculus DNA segment, Chr 2, ERATO Doi 750, expressed (D2Ertd750e), mRNA.	MCC Details: [^scl000^scl0003385^scl0003385.1_3^exon_9999999^-20.9^54]
mMR027585	NM_025950	Cdc37l1	0.332584	0.0460741	cell division cycle 37 homolog (S. cerevisiae)-like 1	MCC Details: [67072^scl00^scl0067072^scl0067072.1_237^exon_400^0^93]
mMA035454	NM_011123	Plp	0.315177	0.0460741	Mus musculus proteolipid protein (myelin) (Plp), mRNA.	MCC Details: [^scl000^scl0002983^scl0002983.1_33^exon_9999999^-25.13^2]
mMC023573	NM_011035	Pak1	0.653839	0.0462499	p21 (CDKN1A)-activated kinase 1	MCC Details: [18479^scl0^scl018479^scl018479.15_43^exon_1200^-23.7^1087]
mMA034995	NM_023057	AV006891	0.302373	0.0462669	MLTK alpha (Sterile-alpha motif and leucine zipper containing kinase AZK).	MCC Details: [^scl000^scl0003370^scl0003370.1_50^exon_9999999^-23.5^20]
mMO035744			0.258966	0.0463411		MCC Details: [^scl0000r^^scl000097.1_10_REVCOMP^^^]
mMA035026	NM_028398	2900006B13Rik	0.277021	0.0463593	Mus musculus RIKEN cDNA 2900006B13 gene (2900006B13Rik), mRNA.	MCC Details: [^scl000^scl0001456^scl0001456.1_13^exon_9999999^-26.6^5]
mMC005565	NM_009147	Sec23a	0.267275	0.0464128	SEC23A (S. cerevisiae)	MCC Details: [20334^scl^scl42425^scl42425.21_390^exon_800^0^340]
mMA034024	NM_172153	Mlr1	0.299371	0.0464128	Mlr1 protein.	MCC Details: [^scl000^scl0004212^scl0004212.1_738^exon_9999999^0^3340]
mMC004370		6330590E21Rik	0.285437	0.0464866	RIKEN cDNA 6330590E21 gene	MCC Details: [76195^scl^scl5549^scl5549.1.1_43^island_400^0^288]
mMC016403		4930517J16Rik	0.28653	0.0464907	RIKEN cDNA 4930517J16 gene	MCC Details: [74722^scl^scl25495^scl25495.1.1_6^island_400^-30.3^325]
mMR026291	NM_013768	Skb1	0.447161	0.0466297	SKB1 homolog (S. pombe)	MCC Details: [27374^scl00^scl0027374^scl0027374.2_29^exon_400^0^301]
mMA035169	NM_019778	Zfp288	0.269166	0.0466401	Mus musculus zinc finger and BTB domain containing 20 (Zbtb20), mRNA.	MCC Details: [^scl000^scl0001841^scl0001841.1_90^exon_9999999^-25.3^4]
mMC024110	NM_008692	Nfyc	0.292807	0.0467207	nuclear transcription factor-Y gamma	MCC Details: [18046^scl0^scl018046^scl018046.1_79^exon_600^-86.7^451]
mMC004855	NM_007944	Eps15-rs	0.458479	0.0469051	epidermal growth factor receptor pathway substrate 15, related sequence	MCC Details: [13859^scl^scl34655^scl34655.25.1_28^island_400^-25.2^303]
mMC009625	NM_001001326	St5	0.368326	0.0469834	suppression of tumorigenicity 5	MCC Details: [76954^scl^scl30833^scl30833.27_114^exon_800^-23.9^616]
mMC008687	NM_011869	Thrap4	0.246502	0.0471571	thyroid hormone receptor associated protein 4	MCC Details: [23989^scl^scl39617^scl39617.28.1_49^island_800^-15.5^682]
mMA034333	AB006034		0.309317	0.0471984	Mus musculus mRNA for 25-hydroxyvitamin D3 1alpha-hydroxylase, partial cds.	MCC Details: [^scl000^scl0003916^scl0003916.1_77^exon_9999999^-23.5^44]
mMC022997	NM_145534	Btbd3	0.282461	0.0472483	BTB (POZ) domain containing 3	MCC Details: [228662^scl0^scl0228662^scl0228662.5_115^exon_2800^0^2615]
mMO035780			0.304038	0.0472514		MCC Details: [^miRNA-TT^^mmu-miR-339.miRNA-Tagged-Template^^^]
mMC008445		Tssc8	0.317121	0.0473032	tumor-suppressing subchromosomal transferable fragment 8	MCC Details: [79200^scl^scl30457^scl30457.1.214_244^island_400^0^87]
mMA033328	AK044817		0.397752	0.0473218	Mus musculus 9.5 days embryo parthenogenote cDNA, RIKEN full-length enriched library, clone:B130005E08 product:similar to CYTOCHROME OXIDASE BIOGENESIS PROTEIN OXA1, MITOCHONDRIAL PRECURSOR (OXA1-LIKE PROTEIN) (OXA1HS) [Homo sapiens], full insert sequence.	MCC Details: [^scl000^scl000292^scl000292.1_12^exon_9999999^-24.1^62]
mMC022398	NM_053074	Nup62	0.317729	0.0473519	nucleoporin 62	MCC Details: [18226^scl0^scl018226^scl018226.2_9^exon_1200^0^1121]
mMC024578	NM_019785	Actr10	0.270321	0.0473825	ARP10 actin-related protein 10 homolog (S. cerevisiae)	MCC Details: [56444^scl0^scl056444^scl056444.13_2^exon_800^-23.8^759]
mMC016029	NM_009787	Cai	0.34675	0.0474044	calcium binding protein, intestinal	MCC Details: [12304^scl^scl29051^scl29051.11.1_27^island_800^-24.4^803]
mMA035653	AY040842		0.335486	0.0474044	Mus musculus clone H5.1 unknown mRNA.	MCC Details: [^scl000^scl0002103^scl0002103.1_184^exon_9999999^-73.33^1498]
mMC011692		AW125296	0.307215	0.0476632	expressed sequence AW125296	MCC Details: [100928^scl^scl26440^scl26440.1.1796_1^island_600^0^530]
mMC007558	NM_009775	Bzrp	0.25293	0.0479526	benzodiazepine receptor, peripheral	MCC Details: [12257^scl^scl47677^scl47677.6.2_17^island_600^-32.9^514]
mMR029931	NM_009387	Tk1	0.266177	0.0480676	thymidine kinase 1	MCC Details: [21877^scl00^scl0021877^scl0021877.1_66^exon_1400^-29.8^1163]
mMC014943	NM_008286	Hrh2	0.279949	0.0480676	histamine receptor H 2	MCC Details: [15466^scl^scl44760^scl44760.2.439_90^island_1400^0^1241]
mMC014703	XM_488662	A630043P06	0.304321	0.0482171	hypothetical protein A630043P06	MCC Details: [328187^scl^scl44287^scl44287.1.1_125^island_400^0^206]
mMA031251	NM_009952	Creb1	0.322415	0.0482577	Mus musculus cAMP responsive element binding protein 1 (Creb1), mRNA.	MCC Details: [^scl000^scl000820^scl000820.1_24^exon_9999999^-25.1^28]
mMA035473	NM_025533	Nosip	0.406554	0.048288	Mus musculus nitric oxide synthase interacting protein (Nosip), mRNA.	MCC Details: [^scl000^scl00064^scl00064.1_2^exon_9999999^-24.9^10]
mMC025894	NM_144847	BC011468	0.238456	0.0483216	cDNA sequence BC011468	MCC Details: [223649^scl0^scl0223649^scl0223649.1_255^exon_400^0^75]
mMC013713	NM_007484	Rhoc	0.45799	0.0483216	ras homolog gene family, member C	MCC Details: [11853^scl^scl22769^scl22769.5.2_16^island_800^-26.4^810]
mMA035578	BC035324	Kars	0.378288	0.0483942	Mus musculus lysyl-tRNA synthetase, mRNA (cDNA clone MGC:6923 IMAGE:2811286), complete cds.	MCC Details: [^scl000^scl000621^scl000621.1_0^exon_9999999^-26.6^110]
mMC018923	NM_145473	AI481750	0.297543	0.0484298	expressed sequence AI481750	MCC Details: [105859^scl^scl47700^scl47700.4_662^exon_800^0^68]
mMR028843	NM_172302	5730453I16Rik	0.464891	0.0484758	RIKEN cDNA 5730453I16 gene	MCC Details: [269061^scl00^scl00269061^scl00269061.2_126^exon_1600^-16.7^1404]
mMC011096	NM_009597	Accn2	0.316026	0.0484894	amiloride-sensitive cation channel 2, neuronal	MCC Details: [11419^scl^scl47526^scl47526.10_548^exon_800^0^182]
mMC012037	NM_016759	Rap2ip	0.24867	0.0485847	Rap2 interacting protein	MCC Details: [51799^scl^scl40861^scl40861.10.1_1^island_400^-23^422]
mMR027601	NM_011680	Usf2	0.506478	0.0486425	upstream transcription factor 2	MCC Details: [22282^scl00^scl0022282^scl0022282.1_25^exon_1000^0^905]
mMA031668	NM_013604	Mtx1	0.312709	0.0486448	Metaxin 1.	MCC Details: [^scl000^scl0002111^scl0002111.1_12^exon_9999999^-40.2^11]
mMC025625	NM_133362	Erdr1	0.290893	0.048645	erythroid differentiation regulator 1	MCC Details: [170942^scl0^scl0170942^scl0170942.1_210^exon_400^-109.64^12]
mMA034634	BC034507	BC034507	0.291325	0.0487902	Mus musculus cDNA sequence BC034507, mRNA (cDNA clone MGC:30495 IMAGE:4222393), complete cds.	MCC Details: [^scl000^scl0004206^scl0004206.1_0^exon_9999999^-87.57^4]
mMR028677	NM_172480	Mtrr	0.437323	0.0489386	5-methyltetrahydrofolate-homocysteine methyltransferase reductase	MCC Details: [210009^scl00^scl00210009^scl00210009.1_92^exon_1800^0^1638]
mMC025540	NM_009797	Capza1	0.24214	0.0490301	capping protein (actin filament) muscle Z-line, alpha 1	MCC Details: [12340^scl0^scl012340^scl012340.1_280^exon_400^-77.99^50]
mMC019396	NM_172438	Fmip	0.483627	0.049083	Fms interacting protein	MCC Details: [107829^scl0^scl0107829^scl0107829.17_13^exon_400^-24.3^400]
mMC025995	NM_199143	D6Ertd365e	0.2987	0.0492284	DNA segment, Chr 6, ERATO Doi 365, expressed	MCC Details: [52265^scl0^scl052265^scl052265.1_127^exon_400^-24.6^203]
mMC017808	NM_008651	Mybl1	0.618828	0.049243	myeloblastosis oncogene-like 1	MCC Details: [17864^scl^scl16999^scl16999.16_35^exon_800^0^695]
mMR029491	NM_019671	Net1	0.268907	0.0492559	neuroepithelial cell transforming gene 1	MCC Details: [56349^scl00^scl0056349^scl0056349.2_77^exon_400^0^253]
mMC011240		5730402E23Rik	0.520263	0.0495365	RIKEN cDNA 5730402E23 gene	MCC Details: [78087^scl^scl29097^scl29097.1.1_26^island_400^0^305]
mMC014750	NM_177005	5730455A04Rik	0.303967	0.0497143	RIKEN cDNA 5730455A04 gene	MCC Details: [319804^scl^scl27195^scl27195.11.1_4^island_1000^0^975]
mMA032606	NM_018759	Zfp326	0.309006	0.0497143	Mus musculus zinc finger protein 326 (Zfp326), mRNA.	MCC Details: [^scl000^scl0004188^scl0004188.1_86^exon_9999999^0^250]
mMC012963		A130013F12Rik	0.303115	0.0497143	RIKEN cDNA A130013F12 gene	MCC Details: [320308^scl^scl24085^scl24085.1.1_159^island_400^0^172]
mMC021985	NM_018737	Ctps2	0.484529	0.0497942	cytidine 5'-triphosphate synthase 2	MCC Details: [55936^scl0^scl055936^scl055936.21_139^exon_800^-23.84^582]
mMR029755	NM_178185	Hist1h2ao	0.243255	0.0499204	histone 1, H2ao	MCC Details: [319171^scl00^scl00319171^scl00319171.1_322^exon_400^-106.56^1]
mMR027102	NM_178214	Hist2h2be	0.285218	0.049922	histone 2, H2be	MCC Details: [319190^scl00^scl00319190^scl00319190.1_155^exon_400^-115.25^175]
mMC007401	NM_145365	Creb3l3	0.368535	0.0499892	cAMP responsive element binding protein 3-like 3	MCC Details: [208677^scl^scl37713^scl37713.12.428_61^island_400^-24.09^270]

## Sheet: lower in dicer NSCs
Supplementary Table 2: Limma analysis to identify genes with increased or decreased expression in Dicer-null NS cells compared with wild-type controls
GENES EXPRESSED AT LOWER LEVELS IN DICER NULL NS CELLS
Probe ID	Accession	Symbol	log Fold Change	adj. P. Val	Gene Product	Description
mMC006535	NM_177276	9330109E03Rik	-2.90265	3.91005e-06	RIKEN cDNA 9330109E03 gene	MCC Details: [320852^scl^scl28236^scl28236.1_38^exon_800^0^692]
mMC008894	NM_007987	Tnfrsf6	-2.30193	3.91005e-06	tumor necrosis factor receptor superfamily, member 6	MCC Details: [14102^scl^scl53195^scl53195.9.1_3^island_1000^-25.9^812]
mMC009515	NM_011880	Rgs7	-2.37909	3.91005e-06	regulator of G protein signaling 7	MCC Details: [24012^scl^scl15892^scl15892.18.1_65^island_600^-24.2^466]
mMC024847	NM_008073	Gabrg2	-2.64252	3.91005e-06	gamma-aminobutyric acid (GABA-A) receptor, subunit gamma 2	MCC Details: [14406^scl0^scl014406^scl014406.1_194^exon_2400^-20.48^2125]
mMC022030	NM_016886	Gria3	-2.61279	4.19917e-06	glutamate receptor, ionotropic, AMPA3 (alpha 3)	MCC Details: [53623^scl0^scl053623^scl053623.15_103^exon_400^-22.8^227]
mMC008161	NM_031185	Akap12	-2.34736	4.57801e-06	A kinase (PRKA) anchor protein (gravin) 12	MCC Details: [83397^scl^scl30597^scl30597.2_2^exon_1000^-15.78^928]
mMC005910	NM_010740	C1qr1	-2.16774	4.57801e-06	complement component 1, q subcomponent, receptor 1	MCC Details: [17064^scl^scl18542^scl18542.4.1_65^island_400^-19.8^266]
mMC004154	NM_019707	Cdh13	-2.07094	4.57801e-06	cadherin 13	MCC Details: [12554^scl^scl33262^scl33262.18_506^exon_800^0^224]
mMC020059	NM_133977	Trf	-4.66714	4.58648e-06	transferrin	MCC Details: [22041^scl0^scl022041^scl022041.3_13^exon_800^-24.4^775]
mMC025648	NM_029682	1700095N21Rik	-2.31399	6.66769e-06	RIKEN cDNA 1700095N21 gene	MCC Details: [76630^scl0^scl076630^scl076630.10_6^exon_400^-22.5^334]
mMC011589	NM_013884	Cspg5	-1.77475	6.66769e-06	chondroitin sulfate proteoglycan 5	MCC Details: [29873^scl^scl36437^scl36437.4.1700_28^island_400^-30^380]
mMR030664	NM_018784	Siat10	-1.75952	7.0757e-06	sialyltransferase 10 (alpha-2,3-sialyltransferase VI)	MCC Details: [54613^scl00^scl0054613^scl0054613.2_126^exon_400^0^204]
mMA035478	BC037659		-1.95868	9.38219e-06	Mus musculus heparan sulfate 6-O-sulfotransferase 2, mRNA (cDNA clone IMAGE:5356211), partial cds.	MCC Details: [^scl000^scl0002956^scl0002956.1_592^exon_9999999^0^432]
mMC021437	NM_145079	Ugt1a6	-1.91138	9.65766e-06	UDP glycosyltransferase 1 family, polypeptide A6	MCC Details: [94284^scl0^scl094284^scl094284.5_3^exon_400^-89.91^367]
mMC010794	NM_145984	D030028O16Rik	-1.58765	9.65766e-06	RIKEN cDNA D030028O16 gene	MCC Details: [213760^scl^scl49542^scl49542.15_45^exon_800^0^685]
mMA034103	NM_181409	BC051083	-2.17103	9.65766e-06	Mus musculus cDNA sequence BC051083 (BC051083), mRNA.	MCC Details: [^scl000^scl0001922^scl0001922.1_151^exon_9999999^-21.4^2]
mMA034102	AK039737		-1.9926	9.65766e-06	Mus musculus adult male spinal cord cDNA, RIKEN full-length enriched library, clone:A330101O20 product:protocadherin 7, full insert sequence.	MCC Details: [^scl000^scl0004082^scl0004082.1_371^exon_9999999^0^213]
mMC024489	NM_133220	Sgk3	-1.97848	9.65766e-06	serum/glucocorticoid regulated kinase 3	MCC Details: [170755^scl0^scl0170755^scl0170755.15_107^exon_2000^-22.6^1648]
mMC023453	NM_008745	Ntrk2	-1.60864	9.95757e-06	neurotrophic tyrosine kinase, receptor, type 2	MCC Details: [18212^scl0^scl018212^scl018212.12_31^exon_800^0^699]
mMC022073	NM_177259	C630028C02Rik	-1.85987	9.95757e-06	RIKEN cDNA C630028C02 gene	MCC Details: [320776^scl0^scl0320776^scl0320776.3_58^exon_400^-5.92^272]
mMC007248	NM_175324	5730439E10Rik	-1.51778	9.95757e-06	RIKEN cDNA 5730439E10 gene	MCC Details: [102632^scl^scl36531^scl36531.21.1_19^island_800^0^798]
mMC007487	NM_178598	Tagln2	-2.54425	9.95757e-06	transgelin 2	MCC Details: [21346^scl^scl17197^scl17197.4_15^exon_800^-24.7^715]
mMA033945	NM_019703	Pfkp	-1.67219	9.95757e-06	Mus musculus phosphofructokinase, platelet (Pfkp), mRNA.	MCC Details: [^scl000^scl0003623^scl0003623.1_49^exon_9999999^-25.5^34]
mMC002796	NM_010027	Ddt	-1.62687	9.95757e-06	D-dopachrome tautomerase	MCC Details: [13202^scl^scl37813^scl37813.3.1_14^island_600^-23.4^517]
mMC013253	XM_139187	Pcdh9	-2.88057	9.95757e-06	protocadherin 9	MCC Details: [211712^scl^scl45237^scl45237.1_212^exon_800^-14.7^518]
mMA033538	NM_013598	Kitl	-1.69766	9.95757e-06	Mast cell growth factor.	MCC Details: [^scl000^scl0003813^scl0003813.1_8^exon_9999999^-25.9^6]
mMA033764	NM_008364	Il1rap	-1.9568	9.95757e-06	Mus musculus interleukin 1 receptor accessory protein (Il1rap), mRNA.	MCC Details: [^scl000^scl0001899^scl0001899.1_913^exon_9999999^0^882]
mMC016798	NM_019498	Olfm1	-1.57629	1.00356e-05	olfactomedin 1	MCC Details: [56177^scl^scl21131^scl21131.9_1^exon_800^0^729]
mMA033222	NM_133220	Sgk3	-2.21894	1.32242e-05	Mus musculus serum/glucocorticoid regulated kinase 3 (Sgk3), mRNA.	MCC Details: [^scl000^scl000830^scl000830.1_6^exon_9999999^-22.4^0]
mMC006826	NM_027722	Nudt4	-1.96828	1.42533e-05	nudix (nucleoside diphosphate linked moiety X)-type motif 4	MCC Details: [71207^scl^scl37580^scl37580.8_154^exon_1200^-26.61^976]
mMA033831	NM_019498	Olfm1	-1.69446	1.42533e-05	Mus musculus olfactomedin 1 (Olfm1), mRNA.	MCC Details: [^scl000^scl0003387^scl0003387.1_1121^exon_9999999^0^218]
mMC019957	NM_021374	Rgs20	-2.08927	1.58672e-05	regulator of G-protein signaling 20	MCC Details: [58175^scl0^scl058175^scl058175.1_42^exon_800^-22.9^688]
mMA034772	NM_008855	Prkcb	-2.09444	1.6033e-05	Mus musculus protein kinase C, beta (Prkcb), mRNA.	MCC Details: [^scl000^scl000183^scl000183.1_192^exon_9999999^0^734]
mMC016371	XM_126120	Aldoc	-1.50046	1.64875e-05	aldolase 3, C isoform	MCC Details: [11676^scl^scl41206^scl41206.9_150^exon_800^0^580]
mMC006383		D930046M13Rik	-2.01002	1.67042e-05	RIKEN cDNA D930046M13 gene	MCC Details: [104880^scl^scl42943^scl42943.1.780_86^island_400^0^245]
mMC007671	NM_018826	Irx5	-1.73843	1.78426e-05	Iroquois related homeobox 5 (Drosophila)	MCC Details: [54352^scl^scl33507^scl33507.3_147^exon_800^0^583]
mMR030217	NM_177013	6332401O19Rik	-1.87684	2.07656e-05	RIKEN cDNA 6332401O19 gene	MCC Details: [319832^scl00^scl00319832^scl00319832.2_293^exon_400^0^37]
mMC005019	NM_013746	Plekhb1	-1.44324	2.14204e-05	pleckstrin homology domain containing, family B (evectins) member 1	MCC Details: [27276^scl^scl30978^scl30978.11_3^exon_800^0^727]
mMC015655	NM_010197	Fgf1	-1.40306	2.21239e-05	fibroblast growth factor 1	MCC Details: [14164^scl^scl51485^scl51485.9_146^exon_800^0^584]
mMC004677	NM_176930	C130076O07Rik	-1.26346	2.21239e-05	RIKEN cDNA C130076O07 gene	MCC Details: [319504^scl^scl43239^scl43239.32_393^exon_800^0^337]
mMR029903	NM_008364	Il1rap	-1.91446	2.39889e-05	interleukin 1 receptor accessory protein	MCC Details: [16180^scl00^scl0016180^scl0016180.1_9^exon_400^0^321]
mMR027462	NM_176930	C130076O07Rik	-1.76263	2.39889e-05	RIKEN cDNA C130076O07 gene	MCC Details: [319504^scl00^scl00319504^scl00319504.2_83^exon_400^0^247]
mMC025808	NM_010358	Gstm1	-1.45664	2.47105e-05	glutathione S-transferase, mu 1	MCC Details: [14862^scl0^scl014862^scl014862.2_242^exon_400^-66.65^88]
mMR027928	NM_019707	Cdh13	-1.52362	2.47105e-05	cadherin 13	MCC Details: [12554^scl00^scl0012554^scl0012554.2_76^exon_400^0^254]
mMC016587	XM_204114	Zswim5	-1.389	2.47543e-05	zinc finger, SWIM domain containing 5	MCC Details: [74464^scl^scl25060^scl25060.14_585^exon_800^0^145]
mMR028708	NM_178621	Phyhipl	-1.21382	2.47841e-05	phytanoyl-CoA hydroxylase interacting protein-like	MCC Details: [70911^scl00^scl0070911^scl0070911.2_221^exon_400^0^109]
mMC015127	NM_013494	Cpe	-1.32867	2.47841e-05	carboxypeptidase E	MCC Details: [12876^scl^scl34760^scl34760.11.1_14^island_800^-23.1^730]
mMC006253	NM_008751	Nxph1	-2.42203	2.47841e-05	neurexophilin 1	MCC Details: [18231^scl^scl30391^scl30391.3_48^exon_800^0^682]
mMC005127	NM_010211	Fhl1	-1.35213	2.47841e-05	four and a half LIM domains 1	MCC Details: [14199^scl^scl54919^scl54919.12_462^exon_800^0^268]
mMR027499	NM_018763	Chst2	-1.247	2.47841e-05	carbohydrate sulfotransferase 2	MCC Details: [54371^scl00^scl0054371^scl0054371.1_300^exon_400^0^30]
mMC008292	NM_019656	Tm4sf6	-1.25544	2.60756e-05	transmembrane 4 superfamily member 6	MCC Details: [56496^scl^scl53842^scl53842.9_93^exon_800^0^637]
mMC016669	NM_008804	Pde9a	-1.40548	2.60756e-05	phosphodiesterase 9A	MCC Details: [18585^scl^scl50877^scl50877.20.1_3^island_400^-21^328]
mMC007437	NM_173008	A430110N23	-1.28723	2.75044e-05	hypothetical protein A430110N23	MCC Details: [269855^scl^scl33123^scl33123.14.1_9^island_400^-23.98^368]
mMC026216	NM_178621	Phyhipl	-1.33025	2.75044e-05	phytanoyl-CoA hydroxylase interacting protein-like	MCC Details: [70911^scl0^scl070911^scl070911.1_5^exon_1200^-25.5^1125]
mMA031497	NM_007495	Astn1	-2.49948	2.82391e-05	Mus musculus astrotactin 1 (Astn1), mRNA.	MCC Details: [^scl000^scl000795^scl000795.1_2960^exon_9999999^0^241]
mMC022088	NM_009398	Tnfaip6	-1.44914	2.90775e-05	tumor necrosis factor alpha induced protein 6	MCC Details: [21930^scl0^scl021930^scl021930.6_4^exon_800^-23.5^726]
mMC011868	NM_007462	Apc	-1.19191	2.90775e-05	adenomatosis polyposis coli	MCC Details: [11789^scl^scl52128^scl52128.21_609^exon_800^0^121]
mMC019857	NM_007789	Cspg3	-1.4527	2.90775e-05	chondroitin sulfate proteoglycan 3	MCC Details: [13004^scl0^scl013004^scl013004.1_51^exon_2000^0^1879]
mMC010817	NM_029007	AW125753	-1.58106	2.98034e-05	expressed sequence AW125753	MCC Details: [105005^scl^scl42613^scl42613.3_51^exon_800^0^679]
mMC020088	NM_146095	Rorb	-1.31906	3.01177e-05	RAR-related orphan receptor beta	MCC Details: [225998^scl0^scl0225998^scl0225998.1_37^exon_1400^0^1293]
mMC014903	NM_007904	Ednrb	-1.56933	3.12917e-05	endothelin receptor type B	MCC Details: [13618^scl^scl45193^scl45193.8_18^exon_1200^0^1131]
mMR028227	NM_007606	Car3	-1.71057	3.18721e-05	carbonic anhydrase 3	MCC Details: [12350^scl00^scl0012350^scl0012350.1_39^exon_400^0^291]
mMC003978	NM_008741	Nsg2	-1.85527	3.18721e-05	neuron specific gene family member 2	MCC Details: [18197^scl^scl41730^scl41730.11_1^exon_800^0^729]
mMC024612	NM_007789	Cspg3	-1.69178	3.18721e-05	chondroitin sulfate proteoglycan 3	MCC Details: [21811^scl0^scl021811^scl021811.1_58^exon_400^-8.94^272]
mMC017387	NM_178681	Dgkb	-1.70897	3.24925e-05	diacylglycerol kinase, beta	MCC Details: [217480^scl^scl43262^scl43262.30_332^exon_800^0^398]
mMA034969	NM_182809	Ntrk3	-1.64451	3.24925e-05	Mus musculus neurotrophic tyrosine kinase, receptor, type 3 (Ntrk3), transcript variant 2, mRNA.	MCC Details: [^scl000^scl00042^scl00042.1_34^exon_9999999^-23.4^31]
mMC019508	NM_016900	Cav2	-2.39526	3.24925e-05	caveolin 2	MCC Details: [12390^scl0^scl012390^scl012390.4_46^exon_400^-19.3^284]
mMC010561	NM_027127	2310016C16Rik	-1.25481	3.81916e-05	RIKEN cDNA 2310016C16 gene	MCC Details: [69590^scl^scl43495^scl43495.3.1_6^island_600^0^538]
mMA033576	U10406		-1.38133	3.97576e-05	Mus musculus capping protein beta-subunit isoform 1 mRNA, complete cds.	MCC Details: [^scl000^scl0002786^scl0002786.1_3^exon_9999999^-26.1^40]
mMR028940	NM_138751	Tm4sf10	-1.1467	3.97576e-05	transmembrane 4 superfamily member 10	MCC Details: [192216^scl00^scl00192216^scl00192216.1_279^exon_400^0^51]
mMC002672	XM_205556	Lphn3	-1.11326	3.98736e-05	latrophilin 3	MCC Details: [319387^scl^scl27659^scl27659.20_2^exon_800^0^728]
mMA032652	NM_008165	Gria1	-1.34748	3.98736e-05	Mus musculus glutamate receptor, ionotropic, AMPA1 (alpha 1) (Gria1), mRNA.	MCC Details: [^scl000^scl0001582^scl0001582.1_20^exon_9999999^-47.65^25]
mMC017322	NM_016893	Fut8	-1.17105	4.01576e-05	fucosyltransferase 8	MCC Details: [53618^scl^scl43059^scl43059.15.1_19^island_1000^-24.8^923]
mMC026312	NM_009517	Wig1	-1.28384	4.25702e-05	wild-type p53-induced gene 1	MCC Details: [22401^scl0^scl022401^scl022401.2_30^exon_400^-22.3^390]
mMC024210	NM_001003948	AL024069	-1.65713	4.25702e-05	expressed sequence AL024069	MCC Details: [98496^scl0^scl098496^scl098496.1_28^exon_400^0^302]
mMC021192	NM_009738	Bche	-1.26026	4.25702e-05	butyrylcholinesterase	MCC Details: [12038^scl0^scl012038^scl012038.3_16^exon_400^-14^368]
mMC001731	NM_029879	D13Bwg1146e	-1.61519	4.25702e-05	DNA segment, Chr 13, Brigham & Women's Genetics 1146 expressed	MCC Details: [52882^scl^scl43542^scl43542.9_234^exon_800^0^496]
mMR026129	NM_008287	Hrsp12	-1.19109	4.35432e-05	heat-responsive protein 12	MCC Details: [15473^scl00^scl0015473^scl0015473.1_93^exon_600^-25.01^437]
mMC023666	NM_009572	Zhx1	-1.07857	4.35432e-05	zinc fingers and homeoboxes protein 1	MCC Details: [22770^scl0^scl022770^scl022770.1_29^exon_1600^-20^1551]
mMC014193	NM_181409	BC051083	-1.32317	4.37631e-05	cDNA sequence BC051083	MCC Details: [194126^scl^scl21819^scl21819.1_4^exon_800^0^726]
mMC006214		AW536289	-2.26662	4.46432e-05	expressed sequence AW536289	MCC Details: [104645^scl^scl40084^scl40084.1.1_6^island_400^0^325]
mMC012417	NM_008332	Ifit2	-1.09098	4.46432e-05	interferon-induced protein with tetratricopeptide repeats 2	MCC Details: [15958^scl^scl53193^scl53193.4_144^exon_800^0^586]
mMC015804	NM_181409	BC051083	-1.72174	4.74721e-05	cDNA sequence BC051083	MCC Details: [194126^scl^scl22869^scl22869.17.1_4^island_800^-24.1^820]
mMC018060	NM_010517	Igfbp4	-1.38357	4.74721e-05	insulin-like growth factor binding protein 4	MCC Details: [16010^scl^scl40921^scl40921.6_29^exon_800^0^701]
mMC014897	NM_080644	Cacng5	-1.164	4.78982e-05	calcium channel, voltage-dependent, gamma subunit 5	MCC Details: [140723^scl^scl39410^scl39410.8_331^exon_800^0^399]
mMC006244	NM_019946	Mgst1	-1.06748	4.78982e-05	microsomal glutathione S-transferase 1	MCC Details: [56615^scl^scl29411^scl29411.4.6_15^island_800^-26.1^773]
mMC018542	NM_007540	Bdnf	-2.09168	5.04356e-05	brain derived neurotrophic factor	MCC Details: [12064^scl^scl20503^scl20503.8_119^exon_800^0^611]
mMC004833	NM_010362	Gsto1	-1.31904	5.09685e-05	glutathione S-transferase omega 1	MCC Details: [14873^scl^scl53077^scl53077.5.8_20^island_600^-24.5^584]
mMA035074	NM_024200	Mfn1	-1.19083	5.09685e-05	Mus musculus mitofusin 1 (Mfn1), mRNA.	MCC Details: [^scl000^scl0001991^scl0001991.1_39^exon_9999999^-20.9^17]
mMC014160	NM_175508	D230012E17Rik	-1.73574	5.18037e-05	RIKEN cDNA D230012E17 gene	MCC Details: [241062^scl^scl16753^scl16753.12.1_7^island_400^-23.9^8]
mMC023441	NM_009121	Sat1	-1.87447	5.18037e-05	spermidine/spermine N1-acetyl transferase 1	MCC Details: [20229^scl0^scl020229^scl020229.1_41^exon_400^0^289]
mMR028139	NM_029947	Prdm8	-1.06894	5.18037e-05	PR domain containing 8	MCC Details: [77630^scl00^scl0077630^scl0077630.2_86^exon_400^0^244]
mMR026655	NM_175514	D430039N05Rik	-1.21212	5.18037e-05	RIKEN cDNA D430039N05 gene	MCC Details: [241520^scl00^scl00241520^scl00241520.2_184^exon_400^0^146]
mMC002574	NM_183171	Fez1	-1.05591	5.21038e-05	fasciculation and elongation protein zeta 1 (zygin I)	MCC Details: [235180^scl^scl37121^scl37121.13.1_3^island_400^-15.5^328]
mMC011647	NM_013415	Atp1b2	-1.16833	5.29016e-05	ATPase, Na+/K+ transporting, beta 2 polypeptide	MCC Details: [11932^scl^scl40029^scl40029.6_18^exon_800^0^712]
mMR027365	NM_145492	Zfp521	-1.1467	5.47596e-05	zinc finger protein 521	MCC Details: [225207^scl00^scl00225207^scl00225207.2_53^exon_400^0^277]
mMA031858	NM_183171	Fez1	-1.2351	5.47596e-05	Mus musculus fasciculation and elongation protein zeta 1 (zygin I) (Fez1), mRNA.	MCC Details: [^scl000^scl0003544^scl0003544.1_55^exon_9999999^-17^230]
mMC014370	NM_033080	D7Rp2e	-1.07282	5.47596e-05	DNA segment, Chr 7, Roswell Park 2 complex, expressed	MCC Details: [110959^scl^scl31469^scl31469.3.28_7^island_800^-22.7^724]
mMA035093	AK041064		-1.62178	5.63007e-05	Mus musculus adult male aorta and vein cDNA, RIKEN full-length enriched library, clone:A530077O14 product:CDNA FLJ10391 FIS, CLONE NT2RM4000139, MODERATELY SIMILAR TO R.NORVEGICUS TRG MRNA homolog [Homo sapiens], full insert sequence.	MCC Details: [^scl000^scl000840^scl000840.1_5^exon_9999999^-26.7^1]
mMC006228	NM_007631	Ccnd1	-1.34896	5.74168e-05	cyclin D1	MCC Details: [12443^scl^scl30437^scl30437.5_22^exon_1400^0^1308]
mMC003262	NM_008662	BC029719	-1.26985	5.77824e-05	cDNA sequence BC029719	MCC Details: [270179^scl^scl36667^scl36667.1.143_75^island_400^0^256]
mMC012204	NM_021301	Slc15a2	-1.74822	5.77824e-05	solute carrier family 15 (H+/peptide transporter), member 2	MCC Details: [57738^scl^scl48500^scl48500.22_173^exon_800^0^557]
mMR030640	NM_018760	Slc4a4	-1.47238	5.77824e-05	solute carrier family 4 (anion exchanger), member 4	MCC Details: [54403^scl00^scl0054403^scl0054403.2_10^exon_400^-4.36^320]
mMC005034	NM_018773	Scap2	-1.50173	5.86309e-05	src family associated phosphoprotein 2	MCC Details: [54353^scl^scl29011^scl29011.14.1_110^island_600^-25.76^421]
mMA031613			-1.0425	5.95934e-05		MCC Details: [^scl000^scl0002007^scl0002007.1_97^exon_9999999^-21.3^0]
mMC014465	NM_022432	Sirt2	-1.04158	6.04166e-05	sirtuin 2 (silent mating type information regulation 2, homolog) 2 (S. cerevisiae)	MCC Details: [64383^scl^scl32859^scl32859.16_106^exon_800^0^624]
mMC022651	NM_011594	Timp2	-1.21576	6.07521e-05	tissue inhibitor of metalloproteinase 2	MCC Details: [21858^scl0^scl021858^scl021858.1_100^exon_400^0^230]
mMC015857	NM_025980	Nrarp	-1.105	6.20783e-05	Notch-regulated ankyrin repeat protein	MCC Details: [67122^scl^scl21190^scl21190.1.266_56^island_400^0^275]
mMC002348	NM_008516	Lrrn1	-1.60934	6.20783e-05	leucine rich repeat protein 1, neuronal	MCC Details: [16979^scl^scl29678^scl29678.2_366^exon_800^0^364]
mMR026588	NM_030249	BC003236	-1.28512	6.20783e-05	cDNA sequence BC003236	MCC Details: [80281^scl00^scl0080281^scl0080281.1_168^exon_400^0^162]
mMR026722	XM_125716	4930404N11Rik	-1.1991	6.50596e-05	RIKEN cDNA 4930404N11 gene	MCC Details: [116970^scl00^scl00116970^scl00116970.1_109^exon_400^0^221]
mMC014274	NM_148938	Slc1a3	-1.25806	6.56966e-05	solute carrier family 1 (glial high affinity glutamate transporter), member 3	MCC Details: [20512^scl^scl47406^scl47406.11_619^exon_800^0^111]
mMR026547	NM_177256	Prdx6-rs1	-0.97878	6.57772e-05	peroxiredoxin 6, related sequence 1	MCC Details: [320769^scl00^scl00320769^scl00320769.2_0^exon_1400^-33.75^1330]
mMC019639		1110020P09Rik	-1.36557	6.57772e-05	RIKEN cDNA 1110020P09 gene	MCC Details: [68647^scl0^scl068647^scl068647.2_34^exon_400^-21.09^296]
mMC013968	NM_008908	Ppic	-1.01499	6.71686e-05	peptidylprolyl isomerase C	MCC Details: [19038^scl^scl51415^scl51415.5.1_5^island_800^-10.9^733]
mMA034824	NM_007904	Ednrb	-1.16374	6.82132e-05	Mus musculus endothelin receptor type B (Ednrb), mRNA.	MCC Details: [^scl000^scl000409^scl000409.1_39^exon_9999999^-19.6^58]
mMC018344	NM_177736	BC027309	-1.43174	6.82627e-05	cDNA sequence BC027309	MCC Details: [243371^scl^scl30087^scl30087.4.1_88^island_600^0^443]
mMC024056	NM_007453	Prdx6	-0.998914	6.82627e-05	peroxiredoxin 6	MCC Details: [11758^scl0^scl011758^scl011758.1_35^exon_1200^-34.2^1095]
mMC009197	XM_128418	Pacrg	-1.11191	6.82627e-05	Park2 co-regulated	MCC Details: [69310^scl^scl50311^scl50311.6.1_173^island_400^0^96]
mMC024025		2900056N03Rik	-1.03242	6.82627e-05	RIKEN cDNA 2900056N03 gene	MCC Details: [73003^scl0^scl073003^scl073003.5_5^exon_400^-20.5^325]
mMC021232	NM_010517	Igfbp4	-1.54466	6.82627e-05	insulin-like growth factor binding protein 4	MCC Details: [16010^scl0^scl016010^scl016010.7_252^exon_400^0^78]
mMC004580	XM_358362	Ptprz1	-1.01067	7.22317e-05	protein tyrosine phosphatase, receptor type Z, polypeptide 1	MCC Details: [19283^scl^scl30318^scl30318.32.1_9^island_800^-23.7^803]
mMC019354	NM_029880	Zadh1	-1.28966	7.5209e-05	zinc binding alcohol dehydrogenase, domain containing 1	MCC Details: [77219^scl0^scl077219^scl077219.10_12^exon_400^-24^86]
mMC004072	NM_178655	Ank2	-0.960808	7.65786e-05	ankyrin 2, brain	MCC Details: [109676^scl^scl21538^scl21538.56_207^exon_800^-3.6^523]
mMC009794	NM_010271	Gpd1	-1.01678	7.65786e-05	glycerol-3-phosphate dehydrogenase 1 (soluble)	MCC Details: [14555^scl^scl47523^scl47523.9_497^exon_800^0^233]
mMC015189	NM_023058	AW209059	-1.02892	7.65786e-05	expressed sequence AW209059	MCC Details: [268930^scl^scl51032^scl51032.9.1_155^island_400^-26.2^50]
mMR027123	NM_026829	Mthfs	-1.08893	7.65786e-05	5, 10-methenyltetrahydrofolate synthetase	MCC Details: [107885^scl00^scl00107885^scl00107885.1_210^exon_400^-78.39^120]
mMC002519		2310035N23Rik	-1.01022	7.97162e-05	RIKEN cDNA 2310035N23 gene	MCC Details: [69595^scl^scl6160^scl6160.2.1_284^island_400^-13.38^16]
mMA035191	NM_008364	Il1rap	-1.9041	7.97162e-05	Mus musculus interleukin 1 receptor accessory protein (Il1rap), mRNA.	MCC Details: [^scl000^scl0001813^scl0001813.1_42^exon_9999999^-26.3^38]
mMC019053	NM_080575	Acas2l	-1.28255	7.97162e-05	acetyl-Coenzyme A synthetase 2 (AMP forming)-like	MCC Details: [68738^scl0^scl068738^scl068738.1_270^exon_400^0^60]
mMC005887	NM_025817	1200009O22Rik	-0.924469	8.05504e-05	RIKEN cDNA 1200009O22 gene	MCC Details: [66873^scl^scl28988^scl28988.1_62^exon_800^0^668]
mMA035449	NM_019410	Pfn2	-1.10958	8.28085e-05	Mus musculus profilin 2 (Pfn2), mRNA.	MCC Details: [^scl000^scl0001986^scl0001986.1_111^exon_9999999^-21.5^86]
mMC020878	NM_008855	Prkcb1	-1.03942	8.29777e-05	protein kinase C, beta 1	MCC Details: [18751^scl0^scl018751^scl018751.17_49^exon_800^-19.6^681]
mMC021223	NM_010274	Gpd2	-1.42853	8.49435e-05	glycerol phosphate dehydrogenase 2, mitochondrial	MCC Details: [14571^scl0^scl014571^scl014571.1_22^exon_3200^-21.5^3132]
mMA032780	NM_009477	Upp1	-1.51193	8.73465e-05	Mus musculus uridine phosphorylase 1 (Upp1), mRNA.	MCC Details: [^scl000^scl0001473^scl0001473.1_76^exon_9999999^-24.5^2]
mMC002859		5033403E17Rik	-1.36962	8.73465e-05	RIKEN cDNA 5033403E17 gene	MCC Details: [75976^scl^scl13707^scl13707.1.1_0^island_400^0^331]
mMC004272	NM_013540	Gria2	-1.30931	8.93935e-05	glutamate receptor, ionotropic, AMPA2 (alpha 2)	MCC Details: [14800^scl^scl22034^scl22034.13_42^exon_1000^-21^888]
mMC002077	NM_174857	Mamdc2	-1.2718	9.00142e-05	MAM domain containing 2	MCC Details: [71738^scl^scl52647^scl52647.14.1_31^island_800^0^700]
mMA035582	AK129109	mKIAA0282	-1.25162	9.00142e-05	Mus musculus mRNA for mKIAA0282 protein.	MCC Details: [^scl000^scl0002358^scl0002358.1_1625^exon_9999999^0^215]
mMC014505	NM_013758	Add3	-1.06996	9.00142e-05	adducin 3 (gamma)	MCC Details: [27360^scl^scl52961^scl52961.19_173^exon_800^0^557]
mMC016834	NM_026470	Spata6	-0.947765	9.03478e-05	spermatogenesis associated 6	MCC Details: [67946^scl^scl25114^scl25114.13.1_11^island_800^-25.1^753]
mMA032805	NM_178688	Ablim1	-0.982019	9.41283e-05	Mus musculus actin-binding LIM protein 1 (Ablim1), mRNA.	MCC Details: [^scl000^scl000545^scl000545.1_8^exon_9999999^-27.3^0]
mMR027345	NM_016965	Nckap1	-0.922881	9.41283e-05	NCK-associated protein 1	MCC Details: [50884^scl00^scl0050884^scl0050884.1_187^exon_400^0^143]
mMA034823	BC038148		-1.40491	9.53697e-05	Mus musculus, Similar to Protein kinase C beta, clone IMAGE:1445957, mRNA.	MCC Details: [^scl000^scl000121^scl000121.1_106^exon_9999999^-22.6^0]
mMC003065	XM_129913	Dock10	-1.15949	9.53697e-05	dedicator of cytokinesis 10	MCC Details: [210293^scl^scl16565^scl16565.12_26^exon_800^-22.9^704]
mMC003495	NM_018734	Gbp4	-1.03164	9.66324e-05	guanylate nucleotide binding protein 4	MCC Details: [55932^scl^scl22518^scl22518.14.1_14^island_600^0^517]
mMC014871	NM_022004	Fxyd6	-1.06561	9.82588e-05	FXYD domain-containing ion transport regulator 6	MCC Details: [59095^scl^scl37011^scl37011.7_65^exon_800^-21.3^665]
mMC004074	NM_080639	Timp4	-1.52549	9.85775e-05	tissue inhibitor of metalloproteinase 4	MCC Details: [110595^scl^scl28526^scl28526.3_1^exon_800^-26^819]
mMC026021	NM_080456	Mrps6	-1.14639	9.9199e-05	mitochondrial ribosomal protein S6	MCC Details: [121022^scl0^scl0121022^scl0121022.3_149^exon_400^0^181]
mMC001719	NM_177256	Prdx6-rs1	-0.922133	9.99487e-05	peroxiredoxin 6, related sequence 1	MCC Details: [320769^scl^scl20713^scl20713.1.955_25^island_800^-31.89^706]
mMA032501	NM_016900	Cav2	-1.58478	0.000100681	Mus musculus caveolin 2 (Cav2), mRNA.	MCC Details: [^scl000^scl0001108^scl0001108.1_2^exon_9999999^-26^116]
mMR026539	NM_053185	Col4a6	-1.10294	0.000100681	procollagen, type IV, alpha 6	MCC Details: [94216^scl00^scl0094216^scl0094216.2_256^exon_400^0^74]
mMC008447	NM_010638	Bteb1	-0.948402	0.000100681	basic transcription element binding protein 1	MCC Details: [16601^scl^scl53274^scl53274.2_128^exon_800^0^602]
mMR026439	NM_011883	Rnf13	-1.09657	0.000100681	ring finger protein 13	MCC Details: [24017^scl00^scl0024017^scl0024017.2_52^exon_400^-20.2^278]
mMA033219	NM_016886	Gria3	-1.45031	0.000100681	Mus musculus glutamate receptor, ionotropic, AMPA3 (alpha 3) (Gria3), mRNA.	MCC Details: [^scl000^scl0002989^scl0002989.1_42^exon_9999999^-63.16^3]
mMC004031	NM_030249	BC003236	-1.1485	0.000100681	cDNA sequence BC003236	MCC Details: [80281^scl^scl21709^scl21709.7_173^exon_800^-20.4^557]
mMA035106	NM_013755	Gyg1	-1.03437	0.000101068	Mus musculus glycogenin 1 (Gyg1), mRNA.	MCC Details: [^scl000^scl0001989^scl0001989.1_47^exon_9999999^-26.9^10]
mMC025216	XM_486103	9430041O17Rik	-1.51379	0.000101068	RIKEN cDNA 9430041O17 gene	MCC Details: [234214^scl0^scl0234214^scl0234214.11_51^exon_1600^-15.54^1479]
mMC007531	NM_026892	1500010M16Rik	-0.913827	0.000101068	RIKEN cDNA 1500010M16 gene	MCC Details: [68969^scl^scl36337^scl36337.4.1_30^island_400^-13.5^390]
mMR030613	NM_013540	Gria2	-1.13045	0.000101068	glutamate receptor, ionotropic, AMPA2 (alpha 2)	MCC Details: [14800^scl00^scl0014800^scl0014800.2_192^exon_400^0^138]
mMC014032	NM_013932	Ddx25	-1.08594	0.000101068	DEAD (Asp-Glu-Ala-Asp) box polypeptide 25	MCC Details: [30959^scl^scl36044^scl36044.11.1_77^island_400^-21.9^193]
mMR027837	NM_029879	D13Bwg1146e	-0.913409	0.000102871	DNA segment, Chr 13, Brigham & Women's Genetics 1146 expressed	MCC Details: [52882^scl00^scl0052882^scl0052882.2_137^exon_400^0^193]
mMC011170		A430071A18Rik	-1.23198	0.000102871	RIKEN cDNA A430071A18 gene	MCC Details: [319454^scl^scl39253^scl39253.4.1_30^island_600^-28.4^542]
mMC015118	NM_146001	Hip1	-0.909366	0.000103319	huntingtin interacting protein 1	MCC Details: [215114^scl^scl25924^scl25924.32_40^exon_800^-19.75^690]
mMA033344	NM_026622	3110057O12Rik	-0.935333	0.000106256	Mus musculus RIKEN cDNA 3110057O12 gene (3110057O12Rik), mRNA.	MCC Details: [^scl000^scl0001917^scl0001917.1_7^exon_9999999^-101^24]
mMC016780	NM_133685	1700093E07Rik	-1.40384	0.000106256	RIKEN cDNA 1700093E07 gene	MCC Details: [106572^scl^scl49691^scl49691.9_66^exon_800^0^664]
mMC022149	NM_007606	Car3	-1.81563	0.000108342	carbonic anhydrase 3	MCC Details: [12350^scl0^scl012350^scl012350.2_21^exon_2800^-25.12^2792]
mMC021866	NM_009784	Cacna2d1	-0.941506	0.000108548	calcium channel, voltage-dependent, alpha2/delta subunit 1	MCC Details: [12293^scl0^scl012293^scl012293.44_74^exon_600^0^456]
mMA031307	AK032192		-1.20595	0.00010883	Mus musculus adult male olfactory brain cDNA, RIKEN full-length enriched library, clone:6430410F18 product:potassium inwardly-rectifying channel, subfamily J, member 16, full insert sequence.	MCC Details: [^scl000^scl0001431^scl0001431.1_2^exon_9999999^-26.2^5]
mMC010880		6330417G03Rik	-1.65496	0.00010883	RIKEN cDNA 6330417G03 gene	MCC Details: [70755^scl^scl20847^scl20847.1.1_254^island_400^0^77]
mMC020217	NM_013701	Ugt1a2	-0.90578	0.000109408	UDP-glucuronosyltransferase 1 family, member 2	MCC Details: [22236^scl0^scl022236^scl022236.6_124^exon_400^-79.92^194]
mMC009341		A230075M04Rik	-1.00104	0.000109408	RIKEN cDNA A230075M04 gene	MCC Details: [319661^scl^scl48110^scl48110.1.3_167^island_400^0^164]
mMC007146	NM_178110	6330414G21Rik	-1.05521	0.000109408	RIKEN cDNA 6330414G21 gene	MCC Details: [67525^scl^scl24927^scl24927.7_348^exon_800^0^382]
mMC007259	NM_022420	Gprc5b	-1.14291	0.000112524	G protein-coupled receptor, family C, group 5, member B	MCC Details: [64297^scl^scl30749^scl30749.5_442^exon_800^0^288]
mMC011354	NM_021460	Lip1	-0.938241	0.000112524	lysosomal acid lipase 1	MCC Details: [16889^scl^scl52537^scl52537.9_557^exon_800^0^173]
mMC017393	NM_027689	Rfx4	-0.901331	0.000113548	regulatory factor X, 4 (influences HLA class II expression)	MCC Details: [71137^scl^scl38612^scl38612.22.1_93^island_400^0^238]
mMA034934	NM_007987	Tnfrsf6	-1.60092	0.000117344	Mus musculus tumor necrosis factor receptor superfamily, member 6 (Tnfrsf6), mRNA.	MCC Details: [^scl000^scl000526^scl000526.1_12^exon_9999999^-23.7^27]
mMC003891	XM_485698	1110065D03Rik	-1.06962	0.000119594	RIKEN cDNA 1110065D03 gene	MCC Details: [68895^scl^scl26974^scl26974.4.1_24^island_600^0^530]
mMR030134	NM_177715	Kctd12	-1.35762	0.000120276	potassium channel tetramerisation domain containing 12	MCC Details: [239217^scl00^scl00239217^scl00239217.2_149^exon_400^0^181]
mMC019011	XM_203404	1700091G21Rik	-1.14168	0.0001204	RIKEN cDNA 1700091G21 gene	MCC Details: [78473^scl^scl40977^scl40977.18.1_213^island_400^-26.3^67]
mMR028965	NM_011546	Zfhx1a	-0.905467	0.000122104	zinc finger homeobox 1a	MCC Details: [21417^scl00^scl0021417^scl0021417.2_96^exon_400^0^234]
mMC016550	NM_027464	5730469M10Rik	-0.962484	0.000130681	RIKEN cDNA 5730469M10 gene	MCC Details: [70564^scl^scl45683^scl45683.9_474^exon_800^-24.5^256]
mMR028917	NM_010274	Gpd2	-1.38774	0.000134739	glycerol phosphate dehydrogenase 2, mitochondrial	MCC Details: [14571^scl00^scl0014571^scl0014571.1_161^exon_400^0^169]
mMC020388	NM_021390	Sall1	-0.919876	0.000136132	sal-like 1 (Drosophila)	MCC Details: [58198^scl0^scl058198^scl058198.1_0^exon_1000^-22.4^1014]
mMC006538	NM_008730	Nptx1	-1.39139	0.000136132	neuronal pentraxin 1	MCC Details: [18164^scl^scl39254^scl39254.5_649^exon_800^0^81]
mMC024457	NM_018859	Akr1e1	-1.05712	0.000136132	aldo-keto reductase family 1, member E1	MCC Details: [56043^scl0^scl056043^scl056043.1_7^exon_400^-25.4^389]
mMC023838	XM_146572	Sipa1l2	-0.846841	0.000136132	signal-induced proliferation-associated 1 like 2	MCC Details: [244668^scl0^scl0244668^scl0244668.1_1^exon_400^0^329]
mMC017696	NM_008556	Pea15	-1.13325	0.000136132	phosphoprotein enriched in astrocytes 15	MCC Details: [18611^scl^scl15925^scl15925.5_61^exon_800^0^669]
mMC009094	XM_205287	Pcdh19	-1.83218	0.000151747	protocadherin 19	MCC Details: [279653^scl^scl53845^scl53845.5.4_30^island_1000^-24.7^993]
mMC014036	NM_011448	Sox9	-1.009	0.000151747	SRY-box containing gene 9	MCC Details: [20682^scl^scl40760^scl40760.4_18^exon_800^-25.6^712]
mMR028285	NM_146001	Hip1	-0.911773	0.000151747	huntingtin interacting protein 1	MCC Details: [215114^scl00^scl00215114^scl00215114.2_315^exon_400^-14.6^15]
mMR030442	NM_007592	Car8	-1.5009	0.000151747	carbonic anhydrase 8	MCC Details: [12319^scl00^scl0012319^scl0012319.2_64^exon_400^0^266]
mMC013048	NM_016886	Gria3	-1.78538	0.000151747	glutamate receptor, ionotropic, AMPA3 (alpha 3)	MCC Details: [53623^scl^scl54967^scl54967.10.1218_2^island_1200^-19.5^1129]
mMC013367	NM_024219	Hsbp1	-0.827397	0.000152911	heat shock factor binding protein 1	MCC Details: [68196^scl^scl33261^scl33261.5_41^exon_800^0^689]
mMC011896	NM_015763	Lpin1	-1.03929	0.000152911	lipin 1	MCC Details: [14245^scl^scl42605^scl42605.25_108^exon_800^0^622]
mMR028941	NM_024244	1200015N20Rik	-0.959502	0.000152927	RIKEN cDNA 1200015N20 gene	MCC Details: [71721^scl00^scl0071721^scl0071721.2_141^exon_400^0^189]
mMC015368	NM_025815	Cpne8	-0.92777	0.000152927	copine VIII	MCC Details: [66871^scl^scl46842^scl46842.21.1_64^island_400^-25.21^267]
mMR026760	NM_025278	Gng12	-1.04632	0.000154662	guanine nucleotide binding protein (G protein), gamma 12	MCC Details: [14701^scl00^scl0014701^scl0014701.2_54^exon_400^0^276]
mMC017040	NM_183251	1810020D17Rik	-0.832329	0.000154669	RIKEN cDNA 1810020D17 gene	MCC Details: [66273^scl^scl31031^scl31031.8.1_28^island_600^-27.3^554]
mMA033873	NM_145079	Ugt1a6	-1.14207	0.000159104	Mus musculus UDP glycosyltransferase 1 family, polypeptide A6 (Ugt1a6), mRNA.	MCC Details: [^scl000^scl000929^scl000929.1_30^exon_9999999^-15.6^27]
mMR028254	NM_009154	Sema5a	-0.802757	0.000159267	sema domain, seven thrombospondin repeats (type 1 and type 1-like), transmembrane domain (TM) and short cytoplasmic domain, (semaphorin) 5A	MCC Details: [20356^scl00^scl0020356^scl0020356.1_230^exon_400^0^100]
mMC023795	NM_008445	Kif3c	-1.03135	0.000165376	kinesin family member 3C	MCC Details: [16570^scl0^scl016570^scl016570.2_240^exon_2800^-22.6^2490]
mMC015297		1110059G02Rik	-1.22655	0.000167497	RIKEN cDNA 1110059G02 gene	MCC Details: [68786^scl^scl9945^scl9945.1.1_54^island_400^0^277]
mMC024692	NM_007631	Ccnd1	-0.931454	0.000167497	cyclin D1	MCC Details: [12443^scl0^scl012443^scl012443.1_0^exon_1000^-20.9^930]
mMR031077	NM_025940	2610042L04Rik	-0.806892	0.0001682	RIKEN cDNA 2610042L04 gene	MCC Details: [67055^scl00^scl0067055^scl0067055.1_222^exon_400^-86.13^108]
mMR028876	NM_029815	Bcas1	-1.61989	0.000172527	breast carcinoma amplified sequence 1	MCC Details: [76960^scl00^scl0076960^scl0076960.2_269^exon_400^0^61]
mMR028906	NM_029555	Gstk1	-1.11193	0.000178228	glutathione S-transferase kappa 1	MCC Details: [76263^scl00^scl0076263^scl0076263.2_39^exon_400^-26.84^291]
mMA035297	AK037027		-0.843076	0.000178545	Mus musculus adult female vagina cDNA, RIKEN full-length enriched library, clone:9930039N15 product:hypothetical SAM domain (Sterile alpha motif)/Pleckstrin homology (PH) domain containing protein, full insert sequence.	MCC Details: [^scl000^scl0003954^scl0003954.1_18^exon_9999999^-23.3^95]
mMC007611	NM_024244	1200015N20Rik	-0.971677	0.000179915	RIKEN cDNA 1200015N20 gene	MCC Details: [71721^scl^scl38792^scl38792.14_646^exon_800^0^84]
mMC001908	NM_019445	Fmn2	-1.67463	0.000181344	formin 2	MCC Details: [54418^scl^scl17185^scl17185.20.1_57^island_600^-23.1^474]
mMC022694	NM_009673	Anxa5	-0.938323	0.00018192	annexin A5	MCC Details: [11747^scl0^scl011747^scl011747.1_83^exon_400^0^247]
mMC021930	NM_008377	Lrig1	-1.23607	0.000182194	leucine-rich repeats and immunoglobulin-like domains 1	MCC Details: [16206^scl0^scl016206^scl016206.3_54^exon_400^-25^276]
mMC025747	NM_007400	Adam12	-0.971552	0.000182993	a disintegrin and metalloproteinase domain 12 (meltrin alpha)	MCC Details: [11489^scl0^scl011489^scl011489.1_320^exon_400^-25^10]
mMC022313	NM_008696	Map4k4	-1.00774	0.000188879	mitogen-activated protein kinase kinase kinase kinase 4	MCC Details: [26921^scl0^scl026921^scl026921.33_0^exon_400^-19.8^330]
mMR028251	NM_011990	Slc7a11	-1.00694	0.000189489	solute carrier family 7 (cationic amino acid transporter, y+ system), member 11	MCC Details: [26570^scl00^scl0026570^scl0026570.2_279^exon_400^0^51]
mMA035009	AK085322		-1.05968	0.000189489	Mus musculus 0 day neonate kidney cDNA, RIKEN full-length enriched library, clone:D630011L08 product:unknown EST, full insert sequence.	MCC Details: [^scl000^scl0001786^scl0001786.1_59^exon_9999999^-24.2^16]
mMC014923	NM_134076	Abhd4	-0.910918	0.000189887	abhydrolase domain containing 4	MCC Details: [105501^scl^scl46309^scl46309.9_175^exon_800^0^555]
mMC018845	NM_183256	2310016M24Rik	-0.937511	0.00019032	RIKEN cDNA 2310016M24 gene	MCC Details: [66379^scl^scl47524^scl47524.3.1_1^island_800^-29.55^816]
mMC014347	NM_009851	Cd44	-1.09311	0.000193964	CD44 antigen	MCC Details: [12505^scl^scl18944^scl18944.17_277^exon_800^0^453]
mMR026806	NM_201642	Ugt1a10	-0.806516	0.000196357	UDP glycosyltransferase 1 family, polypeptide A10	MCC Details: [394432^scl00^scl00394432^scl00394432.2_137^exon_400^-79.92^193]
mMA032274	AK046469		-0.919051	0.000198699	Mus musculus adult male corpora quadrigemina cDNA, RIKEN full-length enriched library, clone:B230396K10 product:similar to SPERM ANTIGEN [Homo sapiens], full insert sequence.	MCC Details: [^scl000^scl0001454^scl0001454.1_1188^exon_9999999^0^325]
mMC024228	NM_030249	BC003236	-1.16611	0.000198956	cDNA sequence BC003236	MCC Details: [80281^scl0^scl080281^scl080281.1_104^exon_2000^-21.7^1826]
mMC016987	NM_021532	Dact1	-0.892521	0.00020251	dapper homolog 1, antagonist of beta-catenin (xenopus)	MCC Details: [59036^scl^scl43128^scl43128.4_203^exon_800^0^527]
mMA032951	AK002970		-0.996316	0.00020251	Mus musculus adult male brain cDNA, RIKEN full-length enriched library, clone:0710001M07 product:high mobility group nucleosomal binding domain 3, full insert sequence.	MCC Details: [^scl000^scl0003556^scl0003556.1_11^exon_9999999^-29^19]
mMR029032	NM_008155	Gpi1	-1.24249	0.00020251	glucose phosphate isomerase 1	MCC Details: [14751^scl00^scl0014751^scl0014751.2_19^exon_1400^0^1311]
mMC022594		3110054C06Rik	-1.26646	0.00020264	RIKEN cDNA 3110054C06 gene	MCC Details: [73228^scl0^scl073228^scl073228.3_238^exon_400^-17^92]
mMC007019	NM_172784	Lrp11	-1.42821	0.000208573	low density lipoprotein receptor-related protein 11	MCC Details: [237253^scl^scl39172^scl39172.7_550^exon_800^0^180]
mMR029094	NM_026812	1110033O09Rik	-1.05642	0.000212076	RIKEN cDNA 1110033O09 gene	MCC Details: [68695^scl00^scl0068695^scl0068695.1_200^exon_400^0^130]
mMC011484		9630007J19Rik	-0.816365	0.000212774	RIKEN cDNA 9630007J19 gene	MCC Details: [102493^scl^scl36699^scl36699.4_279^exon_800^0^451]
mMC018471	NM_008662	Myo6	-1.07394	0.00021494	myosin VI	MCC Details: [17920^scl^scl36669^scl36669.38.1_11^island_400^-23.5^55]
mMC014769	NM_011243	Rarb	-1.10132	0.000220176	retinoic acid receptor, beta	MCC Details: [218772^scl^scl45880^scl45880.8.1_22^island_400^-24^350]
mMC005020	NM_153107	Cpz	-1.06568	0.000221712	carboxypeptidase Z	MCC Details: [242939^scl^scl26695^scl26695.10.1_5^island_400^0^326]
mMC010174	XM_289885	0610005A07Rik	-1.37373	0.000222532	RIKEN cDNA 0610005A07 gene	MCC Details: [68312^scl^scl21665^scl21665.7.1_0^island_800^-24.42^723]
mMC013941	NM_018760	Slc4a4	-1.50886	0.000222532	solute carrier family 4 (anion exchanger), member 4	MCC Details: [54403^scl^scl27614^scl27614.5.1_16^island_400^-23.4^175]
mMR028198	NM_145470	Depdc6	-1.1091	0.000225789	DEP domain containing 6	MCC Details: [97998^scl00^scl0097998^scl0097998.1_210^exon_400^0^120]
mMC021368		1700019G06Rik	-1.54074	0.000230177	RIKEN cDNA 1700019G06 gene	MCC Details: [69404^scl0^scl069404^scl069404.1_18^exon_400^-23^245]
mMC024726	NM_027398	Kcnip1	-0.91161	0.000232328	Kv channel-interacting protein 1	MCC Details: [70357^scl0^scl070357^scl070357.1_0^exon_1200^-26.9^1186]
mMC019758	NM_007653	Cd63	-0.812213	0.000237567	Cd63 antigen	MCC Details: [12512^scl0^scl012512^scl012512.6_24^exon_400^-101.37^279]
mMC022296	NM_016743	Nell2	-1.45238	0.000239823	nel-like 2 homolog (chicken)	MCC Details: [54003^scl0^scl054003^scl054003.2_7^exon_2000^-26.1^1763]
mMC008168	XM_133283	1500005P14Rik	-0.813308	0.000245681	RIKEN cDNA 1500005P14 gene	MCC Details: [76686^scl^scl32820^scl32820.14.1_13^island_400^-24.2^395]
mMC005808	NM_025961	Gatm	-0.94699	0.00024784	glycine amidinotransferase (L-arginine:glycine amidinotransferase)	MCC Details: [67092^scl^scl18743^scl18743.9_129^exon_800^-15.7^601]
mMR026898	NM_009658	Akr1b3	-0.754813	0.000249641	aldo-keto reductase family 1, member B3 (aldose reductase)	MCC Details: [11677^scl00^scl0011677^scl0011677.2_223^exon_400^-93.3^107]
mMC013699	NM_008960	Pten	-0.847237	0.000253405	phosphatase and tensin homolog	MCC Details: [19211^scl^scl53204^scl53204.10_621^exon_800^0^109]
mMC022791	NM_177256	Prdx6-rs1	-0.853098	0.000253405	peroxiredoxin 6, related sequence 1	MCC Details: [320769^scl0^scl0320769^scl0320769.2_141^exon_400^-32.72^63]
mMR027206	NM_009263	Spp1	-1.0553	0.000253735	secreted phosphoprotein 1	MCC Details: [20750^scl00^scl0020750^scl0020750.1_112^exon_400^0^218]
mMC009532	NM_172504	4930509O22	-0.727023	0.000253735	hypothetical protein 4930509O22	MCC Details: [212225^scl^scl16802^scl16802.5.1_5^island_400^-11.51^326]
mMC006096	NM_139308	Stard7	-0.732886	0.000261972	START domain containing 7	MCC Details: [99138^scl^scl20327^scl20327.6_25^exon_800^0^705]
mMC008595	NM_011521	Sdc4	-1.05986	0.000264774	syndecan 4	MCC Details: [20971^scl^scl18363^scl18363.8_35^exon_800^0^695]
mMC004817	NM_026865	1700113I22Rik	-0.830775	0.000269845	RIKEN cDNA 1700113I22 gene	MCC Details: [73635^scl^scl39533^scl39533.9.1_23^island_400^-20.8^308]
mMC026029	NM_010008	Cyp2j6	-2.21326	0.000271261	cytochrome P450, family 2, subfamily j, polypeptide 6	MCC Details: [13110^scl0^scl013110^scl013110.1_37^exon_400^-22.4^293]
mMC017021	NM_018779	Pde3a	-1.27923	0.000271261	phosphodiesterase 3A, cGMP inhibited	MCC Details: [54611^scl^scl29395^scl29395.16_514^exon_800^0^216]
mMC012168	XM_129968	Plekhe1	-1.01989	0.000275921	pleckstrin homology domain containing, family E (with leucine rich repeats) member 1	MCC Details: [98432^scl^scl17585^scl17585.19_465^exon_800^0^265]
mMC009391	NM_021507	Sqrdl	-1.15579	0.000276987	sulfide quinone reductase-like (yeast)	MCC Details: [59010^scl^scl20357^scl20357.15.1_26^island_400^-22.5^305]
mMC006142	NM_008184	Gstm6	-1.42702	0.000276987	glutathione S-transferase, mu 6	MCC Details: [14867^scl^scl21666^scl21666.4.43_5^island_800^-29.7^744]
mMR031235	NM_009831	Ccng1	-0.737335	0.000280083	cyclin G1	MCC Details: [12450^scl00^scl0012450^scl0012450.2_17^exon_400^0^313]
mMR031191	NM_178688	Ablim1	-0.936585	0.000280083	actin-binding LIM protein 1	MCC Details: [226251^scl00^scl00226251^scl00226251.1_194^exon_400^0^136]
mMR027971	NM_181569	Mare	-0.801307	0.000280536	alpha globin regulatory element containing gene	MCC Details: [17168^scl00^scl0017168^scl0017168.2_280^exon_400^-22.8^50]
mMA031633	NM_019707	Cdh13	-0.746319	0.000281455	Mus musculus cadherin 13 (Cdh13), mRNA.	MCC Details: [^scl000^scl000615^scl000615.1_57^exon_9999999^0^0]
mMR029199	NM_008991	Abcd3	-0.795579	0.000281797	ATP-binding cassette, sub-family D (ALD), member 3	MCC Details: [19299^scl00^scl0019299^scl0019299.2_231^exon_400^0^99]
mMC023554	NM_008304	Sdc2	-1.04368	0.000282833	syndecan 2	MCC Details: [15529^scl0^scl015529^scl015529.6_196^exon_400^-12.98^134]
mMA035176	NM_008184	Gstm6	-1.27286	0.000282833	Mus musculus glutathione S-transferase, mu 6 (Gstm6), mRNA.	MCC Details: [^scl000^scl0002118^scl0002118.1_28^exon_9999999^-74.16^13]
mMR029035	NM_008155	Gpi1	-1.15304	0.00028507	glucose phosphate isomerase 1	MCC Details: [14751^scl00^scl0014751^scl0014751.2_296^exon_400^-91.56^34]
mMC011007	NM_018804	Syt11	-0.716633	0.00028834	synaptotagmin 11	MCC Details: [229521^scl^scl21963^scl21963.5_3^exon_1000^0^927]
mMC019870	NM_201641	Ugt1a13	-1.33997	0.000293302	UDP glycosyltransferase 1 family polypeptide A13	MCC Details: [394430^scl0^scl0394430^scl0394430.5_296^exon_400^-77.64^34]
mMC002088	NM_010169	F2r	-1.01732	0.000299637	coagulation factor II (thrombin) receptor	MCC Details: [14062^scl^scl43661^scl43661.2_29^exon_1000^0^901]
mMA033990	NM_175174	Klhl5	-1.012	0.000309618	Mus musculus kelch-like 5 (Drosophila) (Klhl5), mRNA.	MCC Details: [^scl000^scl0004165^scl0004165.1_41^exon_9999999^-24.3^72]
mMC016017	NM_146095	Rorb	-0.939383	0.000310547	RAR-related orphan receptor beta	MCC Details: [225998^scl^scl52670^scl52670.12.1_53^island_400^0^278]
mMC009566	NM_032000	Trps1	-0.772156	0.000311479	trichorhinophalangeal syndrome I (human)	MCC Details: [83925^scl^scl47219^scl47219.12_381^exon_800^0^349]
mMC014399		1110003F05Rik	-1.19539	0.000311479	RIKEN cDNA 1110003F05 gene	MCC Details: [66145^scl^scl50323^scl50323.1_312^exon_800^0^418]
mMC009745	NM_008926	Prkg2	-0.76808	0.000313097	protein kinase, cGMP-dependent, type II	MCC Details: [19092^scl^scl26341^scl26341.19_325^exon_800^-19.4^405]
mMC020530	XM_356552	B230396K10Rik	-0.879341	0.000313097	RIKEN cDNA B230396K10 gene	MCC Details: [319598^scl0^scl0319598^scl0319598.4_95^exon_600^0^435]
mMC010866	NM_010127	Pou6f1	-0.966924	0.000314028	POU domain, class 6, transcription factor 1	MCC Details: [19009^scl^scl46720^scl46720.13_574^exon_800^0^156]
mMC015490	NM_008772	P2ry1	-1.06127	0.00031557	purinergic receptor P2Y, G-protein coupled 1	MCC Details: [18441^scl^scl23142^scl23142.2.172_159^island_400^0^172]
mMC003210	NM_134094	Ncald	-0.702756	0.000316365	neurocalcin delta	MCC Details: [52589^scl^scl47279^scl47279.22_242^exon_800^0^488]
mMC007891	NM_021715	Chst7	-1.05615	0.0003188	carbohydrate (N-acetylglucosamino) sulfotransferase 7	MCC Details: [60322^scl^scl55027^scl55027.2.1_78^island_400^-16.3^253]
mMC019276	NM_008946	Psmb6	-0.691318	0.00032044	proteasome (prosome, macropain) subunit, beta type 6	MCC Details: [19175^scl0^scl019175^scl019175.6_47^exon_400^-53.85^241]
mMA032324	NM_177753	Sox21	-1.13113	0.000320502	Mus musculus SRY-box containing gene 21 (Sox21), mRNA.	MCC Details: [^scl000^scl000315^scl000315.1_237^exon_9999999^0^579]
mMC018275	NM_009302	Swap70	-0.773358	0.000322776	SWAP complex protein	MCC Details: [20947^scl^scl32195^scl32195.13_319^exon_800^0^411]
mMC006650	NM_147778	Commd3	-0.707105	0.000329952	COMM domain containing 3	MCC Details: [12238^scl^scl21248^scl21248.4.1_2^island_400^-24.4^330]
mMC011362	NM_009144	Sfrp2	-1.07645	0.000339384	secreted frizzled-related sequence protein 2	MCC Details: [20319^scl^scl23053^scl23053.4_260^exon_800^0^470]
mMC021090	NM_009187	Cox7a2l	-0.707328	0.000339384	cytochrome c oxidase subunit VIIa polypeptide 2-like	MCC Details: [20463^scl0^scl020463^scl020463.2_41^exon_400^-87.88^289]
mMC002587		3830612M24	-1.04023	0.000343142	hypothetical protein 3830612M24	MCC Details: [330635^scl^scl32148^scl32148.1.343_79^island_400^0^252]
mMC007164	XM_127934	1110020G09Rik	-1.03761	0.000344764	RIKEN cDNA 1110020G09 gene	MCC Details: [68646^scl^scl48097^scl48097.14_64^exon_800^0^666]
mMO035541	NM_010148	Epn2	-0.740146	0.000347496	Mus musculus epsin 2 (Epn2), mRNA.	MCC Details: [^scl0000^scl000079^scl000079.1_3^exon_99999999999999^-23^69]
mMR030527	NM_007631	Ccnd1	-1.02723	0.000350445	cyclin D1	MCC Details: [12443^scl00^scl0012443^scl0012443.2_42^exon_1200^0^1088]
mMR029661	NM_015819	Hs6st2	-0.84887	0.000351623	heparan sulfate 6-O-sulfotransferase 2	MCC Details: [50786^scl00^scl0050786^scl0050786.2_203^exon_400^0^127]
mMA035116	NM_133232	Pfkfb3	-0.724796	0.000353637	Mus musculus 6-phosphofructo-2-kinase/fructose-2,6-biphosphatase 3 (Pfkfb3), mRNA.	MCC Details: [^scl000^scl0003111^scl0003111.1_1260^exon_9999999^0^383]
mMC022625	NM_172563	Hlf	-1.0317	0.000354482	hepatic leukemia factor	MCC Details: [217082^scl0^scl0217082^scl0217082.1_89^exon_800^-19.4^641]
mMC005978	NM_177829	A230091H23	-0.947979	0.000371771	hypothetical protein A230091H23	MCC Details: [328971^scl^scl51875^scl51875.11.1_29^island_600^-26.8^540]
mMC002746	NM_019654	Socs5	-1.00954	0.000371771	suppressor of cytokine signaling 5	MCC Details: [56468^scl^scl50402^scl50402.5_409^exon_800^0^321]
mMC012294	NM_019406	Fnbp1	-0.71393	0.000387282	formin binding protein 1	MCC Details: [14269^scl^scl19460^scl19460.1.412_12^island_400^-21.5^353]
mMC020622	NM_008774	Pabpc1	-0.728044	0.000387282	poly A binding protein, cytoplasmic 1	MCC Details: [18458^scl0^scl018458^scl018458.3_17^exon_600^-83.08^542]
mMC004625	NM_008157	Gpr19	-0.877994	0.000387282	G protein-coupled receptor 19	MCC Details: [14760^scl^scl28296^scl28296.6_592^exon_800^0^138]
mMC004000	NM_001004468	Tacc2	-0.707037	0.000388865	transforming, acidic coiled-coil containing protein 2	MCC Details: [57752^scl^scl31989^scl31989.25.1_124^island_400^0^207]
mMC001979	NM_153529	Nrn1	-1.19263	0.000394321	neuritin 1	MCC Details: [68404^scl^scl44090^scl44090.4_104^exon_800^0^626]
mMR026203	NM_021881	Qk	-1.04241	0.000403926	quaking	MCC Details: [19317^scl00^scl0019317^scl0019317.2_19^exon_400^0^311]
mMC012323	NM_175274	Ttyh3	-0.787124	0.000411173	tweety homolog 3 (Drosophila)	MCC Details: [78339^scl^scl25830^scl25830.14_357^exon_800^0^373]
mMC004948	NM_019410	Pfn2	-1.05534	0.000424433	profilin 2	MCC Details: [18645^scl^scl22134^scl22134.5_174^exon_800^0^556]
mMC015937	NM_008343	Igfbp3	-0.816871	0.000428807	insulin-like growth factor binding protein 3	MCC Details: [16009^scl^scl40526^scl40526.6_232^exon_800^0^498]
mMC011608	NM_172890	Gabt4	-0.914431	0.000430632	gamma-aminobutyric acid (GABA-A) transporter 4	MCC Details: [243616^scl^scl29619^scl29619.14.1344_171^island_600^0^360]
mMA034918	AK036018		-0.974322	0.000431451	Mus musculus 16 days neonate cerebellum cDNA, RIKEN full-length enriched library, clone:9630027I02 product:ankyrin 2, neuronal long splice form homolog [Homo sapiens], full insert sequence.	MCC Details: [^scl000^scl0002091^scl0002091.1_237^exon_9999999^0^389]
mMC018312	NM_177100	C130071C03Rik	-1.02047	0.000435356	RIKEN cDNA C130071C03 gene	MCC Details: [320203^scl^scl44565^scl44565.1.1_177^island_400^0^154]
mMA035006	NM_008364	Il1rap	-0.997622	0.00043831	Mus musculus interleukin 1 receptor accessory protein (Il1rap), mRNA.	MCC Details: [^scl000^scl0001857^scl0001857.1_53^exon_9999999^-22^21]
mMC014566	NM_177586	Eif5a2	-0.719517	0.000439717	eukaryotic translation initiation factor 5A2	MCC Details: [208691^scl^scl23323^scl23323.5_161^exon_800^-33.5^569]
mMC007336	XM_134498	Neto2	-0.803674	0.000450025	neuropilin (NRP) and tolloid (TLL)-like 2	MCC Details: [74513^scl^scl34530^scl34530.10_50^exon_800^0^680]
mMC001129	XM_130163	Wwp1	-0.713853	0.000453361	WW domain containing E3 ubiquitin protein ligase 1	MCC Details: [107568^scl^scl24523^scl24523.27_25^exon_800^0^705]
mMA035186	NM_027127	2310016C16Rik	-0.699611	0.000456604	Mus musculus RIKEN cDNA 2310016C16 gene (2310016C16Rik), mRNA.	MCC Details: [^scl000^scl0003638^scl0003638.1_65^exon_9999999^-23.3^127]
mMC015476		D130004H04Rik	-0.799575	0.000459319	RIKEN cDNA D130004H04 gene	MCC Details: [100255^scl^scl24174^scl24174.2_631^exon_800^0^99]
mMC002111	NM_007868	Dmd	-0.898284	0.000459319	dystrophin, muscular dystrophy	MCC Details: [13405^scl^scl54811^scl54811.82_56^exon_800^0^674]
mMC010292	NM_016676	Rab10	-0.758083	0.000459319	RAB10, member RAS oncogene family	MCC Details: [19325^scl^scl42676^scl42676.6_93^exon_1600^0^1437]
mMC011395		2900019G14Rik	-1.09069	0.0004604	RIKEN cDNA 2900019G14 gene	MCC Details: [72932^scl^scl20556^scl20556.1_230^exon_800^-19.1^500]
mMC006715	NM_009627	Adm	-0.772744	0.000462683	adrenomedullin	MCC Details: [11535^scl^scl32193^scl32193.4_317^exon_800^0^413]
mMR026502	NM_175484	Coro2b	-0.795098	0.00046619	coronin, actin binding protein, 2B	MCC Details: [235431^scl00^scl00235431^scl00235431.2_16^exon_400^0^314]
mMC020746	NM_011361	Sgk	-0.948893	0.00046619	serum/glucocorticoid regulated kinase	MCC Details: [20393^scl0^scl020393^scl020393.12_71^exon_400^0^259]
mMC022776	NM_175393	4930555G01Rik	-0.980062	0.00046619	RIKEN cDNA 4930555G01 gene	MCC Details: [108978^scl0^scl0108978^scl0108978.6_16^exon_400^-80.05^404]
mMC022452	XM_149971	Grm5	-1.1985	0.000469546	glutamate receptor, metabotropic 5	MCC Details: [108071^scl0^scl0108071^scl0108071.1_257^exon_400^0^73]
mMR028660	NM_178655	Ank2	-0.714862	0.000476755	ankyrin 2, brain	MCC Details: [109676^scl00^scl00109676^scl00109676.2_66^exon_400^0^264]
mMO035718			-0.966603	0.000477791		MCC Details: [^scl0000r^^scl00006.1_238_REVCOMP^^^]
mMA032783	NM_015763	Lpin1	-0.78872	0.000477791	Mus musculus lipin 1 (Lpin1), transcript variant 2, mRNA.	MCC Details: [^scl000^scl0002350^scl0002350.1_4^exon_9999999^-24.7^25]
mMR030557	NM_007789	Cspg3	-1.54842	0.000503325	chondroitin sulfate proteoglycan 3	MCC Details: [13004^scl00^scl0013004^scl0013004.1_19^exon_400^0^311]
mMC013543	NM_024191	Arl2bp	-0.723651	0.000506207	ADP-ribosylation factor-like 2 binding protein	MCC Details: [107566^scl^scl33477^scl33477.9_38^exon_800^-13.12^692]
mMC014280	NM_029519	5830461H18Rik	-0.98583	0.000506207	RIKEN cDNA 5830461H18 gene	MCC Details: [76108^scl^scl45945^scl45945.2_83^exon_800^-16.94^647]
mMC026047	NM_009859	2010-09-07	-0.693778	0.000506698	septin 7	MCC Details: [235072^scl0^scl0235072^scl0235072.13_139^exon_400^-26.9^191]
mMC021091	NM_029555	Gstk1	-0.912172	0.000508743	glutathione S-transferase kappa 1	MCC Details: [76263^scl0^scl076263^scl076263.8_129^exon_400^-33.15^22]
mMR026988	NM_134161	Fut10	-0.770102	0.000515799	fucosyltransferase 10	MCC Details: [171167^scl00^scl00171167^scl00171167.2_95^exon_400^0^235]
mMC023915		C030032F19Rik	-1.37985	0.000521015	RIKEN cDNA C030032F19 gene	MCC Details: [77389^scl0^scl077389^scl077389.1_70^exon_400^-24.8^90]
mMC007867	NM_198003	1300003B13Rik	-0.986729	0.000526331	RIKEN cDNA 1300003B13 gene	MCC Details: [74149^scl^scl51045^scl51045.9.1_33^island_600^-8.53^498]
mMC018935	NM_009158	Mapk10	-0.653399	0.000531463	mitogen activated protein kinase 10	MCC Details: [26414^scl0^scl026414^scl026414.2_6^exon_1000^-24.4^966]
mMC006170	NM_013598	Kitl	-0.821976	0.000531829	kit ligand	MCC Details: [17311^scl^scl38489^scl38489.11_9^exon_1000^-22.1^994]
mMC022857	NM_009794	Capn2	-0.968104	0.000531829	calpain 2	MCC Details: [12334^scl0^scl012334^scl012334.3_9^exon_400^-29.1^176]
mMC014206		6330403L08Rik	-0.853298	0.000536747	RIKEN cDNA 6330403L08 gene	MCC Details: [70744^scl^scl10895^scl10895.1.1_41^island_400^-15.28^290]
mMA034220	CC325981		-0.733436	0.000544013	RRF537 BayGenomics Gene Trap Library pGT0Lxf Mus musculus cDNA, genomic survey sequence.	MCC Details: [^scl000^scl0003667^scl0003667.1_0^exon_9999999^-22.2^9]
mMC020111	XM_488744	Pvt1	-0.800097	0.000545356	plasmacytoma variant translocation 1	MCC Details: [19296^scl0^scl019296^scl019296.3_6^exon_4800^-22.14^4700]
mMC016783	NM_010604	Kcnj16	-0.791439	0.000548065	potassium inwardly-rectifying channel, subfamily J, member 16	MCC Details: [16517^scl^scl40763^scl40763.6_142^exon_800^0^588]
mMC017842	NM_011491	Stc2	-1.00858	0.00056039	stanniocalcin 2	MCC Details: [20856^scl^scl40396^scl40396.5_125^exon_800^0^605]
mMR028869	NM_027741	Mro	-0.76723	0.00056039	Maestro	MCC Details: [71263^scl00^scl0071263^scl0071263.2_208^exon_400^0^122]
mMR030364	NM_011436	Sorl1	-0.750152	0.00056683	sortilin-related receptor, LDLR class A repeats-containing	MCC Details: [20660^scl00^scl0020660^scl0020660.2_10^exon_400^0^320]
mMC013049	NM_176837	Arhgap18	-0.705347	0.00056683	Rho GTPase activating protein 18	MCC Details: [73910^scl^scl39065^scl39065.17_337^exon_800^0^393]
mMA032608	NM_194053	Rtn4	-0.713403	0.000566896	Mus musculus reticulon 4 (Rtn4), transcript variant 3, mRNA.	MCC Details: [^scl000^scl0001537^scl0001537.1_132^exon_9999999^-24.4^6]
mMC015633	NM_010145	Ephx1	-0.806736	0.000574901	epoxide hydrolase 1, microsomal	MCC Details: [13849^scl^scl15839^scl15839.11.1_64^island_600^-27.6^467]
mMC021817	NM_008360	Il18	-0.996564	0.000577357	interleukin 18	MCC Details: [16173^scl0^scl016173^scl016173.8_28^exon_400^-23.8^350]
mMR030584	NM_013685	Tcf4	-0.697703	0.000583309	transcription factor 4	MCC Details: [21413^scl00^scl0021413^scl0021413.1_300^exon_400^0^30]
mMA034049	NM_019517	Bace2	-0.871925	0.000589338	Mus musculus beta-site APP-cleaving enzyme 2 (Bace2), mRNA.	MCC Details: [^scl000^scl0001832^scl0001832.1_40^exon_9999999^-22.5^40]
mMC026408		1700048O20Rik	-0.857833	0.000589799	RIKEN cDNA 1700048O20 gene	MCC Details: [69430^scl0^scl069430^scl069430.3_20^exon_800^-18.3^739]
mMC010707	XM_358328	D19Wsu12e	-0.779847	0.000589799	DNA segment, Chr 19, Wayne State University 12, expressed	MCC Details: [226090^scl^scl52590^scl52590.16_341^exon_800^0^389]
mMC008301	NM_145369	Wfdc5	-0.761448	0.000597441	WAP four-disulfide core domain 5	MCC Details: [209232^scl^scl18372^scl18372.4.1_34^island_600^-22.4^497]
mMC003147	NM_011374	Siat8a	-1.01152	0.000598504	sialyltransferase 8 (alpha-2, 8-sialyltransferase) A	MCC Details: [20449^scl^scl28235^scl28235.6_672^exon_800^0^58]
mMC013483	NM_178731	Lrrtm4	-1.51842	0.000607374	leucine rich repeat transmembrane neuronal 4	MCC Details: [243499^scl^scl28818^scl28818.2.1_11^island_400^-24.9^154]
mMA034294	NM_008077	Gad1	-1.78466	0.000608418	Mus musculus glutamic acid decarboxylase 1 (Gad1), mRNA.	MCC Details: [^scl000^scl0003045^scl0003045.1_120^exon_9999999^-29.64^103]
mMC013541	NM_009794	Capn2	-0.857423	0.000611514	calpain 2	MCC Details: [12334^scl^scl15816^scl15816.17.1_28^island_1200^-12.6^1076]
mMC014167	NM_144823	Acsl6	-1.02262	0.000621375	acyl-CoA synthetase long-chain family member 6	MCC Details: [216739^scl^scl41558^scl41558.22.1_2^island_600^-28.48^518]
mMR028590	NM_009753	Bicd1	-1.15929	0.000623928	bicaudal D homolog 1 (Drosophila)	MCC Details: [12121^scl00^scl0012121^scl0012121.1_53^exon_400^0^277]
mMC005817	NM_019718	Arl3	-1.13142	0.000634291	ADP-ribosylation factor-like 3	MCC Details: [56350^scl^scl52400^scl52400.3.8_10^island_800^-21.3^709]
mMC013206	NM_010942	Nsg1	-0.909513	0.000634291	neuron specific gene family member 1	MCC Details: [18196^scl^scl26668^scl26668.5_235^exon_800^0^495]
mMC010163	NM_009367	Tgfb2	-1.02808	0.000634515	transforming growth factor, beta 2	MCC Details: [21808^scl^scl15790^scl15790.11_410^exon_800^0^320]
mMO036281	AF259071	TRAV4-1	-0.708975	0.00063609	Mus musculus T-cell receptor alpha locus BAC clone MBAC01 from 14D1-D2, complete sequence.	MCC Details: [^BCR_TCR^^TRAV4-1|AF259071|T_cell_receptor_alpha_variable_4-1_48^^^]
mMC020543	NM_008817	Peg3	-0.681481	0.00063609	paternally expressed 3	MCC Details: [18616^scl0^scl018616^scl018616.1_273^exon_400^-21.2^57]
mMC012424		2310051E17Rik	-0.82499	0.00063609	RIKEN cDNA 2310051E17 gene	MCC Details: [70273^scl^scl53272^scl53272.1_296^exon_800^0^434]
mMC007123	NM_008077	Gad1	-1.13301	0.00063609	glutamic acid decarboxylase 1	MCC Details: [14415^scl^scl20813^scl20813.21_155^exon_800^-11.39^575]
mMC022141	NM_008287	Hrsp12	-0.9439	0.000647159	heat-responsive protein 12	MCC Details: [15473^scl0^scl015473^scl015473.1_6^exon_400^-46.31^324]
mMC005906	NM_148941	Elovl4	-0.799577	0.000648815	elongation of very long chain fatty acids (FEN1/Elo2, SUR4/Elo3, yeast)-like 4	MCC Details: [83603^scl^scl35539^scl35539.6_411^exon_800^0^319]
mMC009190	NM_008071	Gabrb3	-1.33417	0.000648815	gamma-aminobutyric acid (GABA-A) receptor, subunit beta 3	MCC Details: [14402^scl^scl32600^scl32600.10_229^exon_800^0^501]
mMR030502		1810012N18Rik	-0.722041	0.000648815	RIKEN cDNA 1810012N18 gene	MCC Details: [69110^scl00^scl0069110^scl0069110.1_189^exon_1000^-25^741]
mMC002146	NM_016762	Matn2	-0.947327	0.000648815	matrilin 2	MCC Details: [17181^scl^scl48001^scl48001.19.1_15^island_400^-22.8^316]
mMC015491	NM_016913	Porcn	-1.18733	0.00065129	porcupine homolog (Drosophila)	MCC Details: [53627^scl^scl54429^scl54429.14.1_20^island_400^0^311]
mMR027153	NM_007736	Col4a5	-0.748992	0.00065129	procollagen, type IV, alpha 5	MCC Details: [12830^scl00^scl0012830^scl0012830.2_188^exon_400^0^142]
mMC009458	NM_009790	Calm1	-0.822408	0.00065129	calmodulin 1	MCC Details: [12313^scl^scl42871^scl42871.8_3^exon_800^-27.1^791]
mMA033653	NM_025935	Tbc1d7	-0.617502	0.00065129	Mus musculus TBC1 domain family, member 7 (Tbc1d7), mRNA.	MCC Details: [^scl000^scl0003678^scl0003678.1_3^exon_9999999^-27.6^8]
mMC025178	NM_026324	Kirrel3	-0.909997	0.000654653	kin of IRRE like 3 (Drosophila)	MCC Details: [67703^scl0^scl067703^scl067703.15_75^exon_600^-17.98^455]
mMR027315	NM_021377	Sorcs1	-0.719402	0.000657321	VPS10 domain receptor protein SORCS 1	MCC Details: [58178^scl00^scl0058178^scl0058178.1_82^exon_400^0^248]
mMC021575		Erbb2ip	-0.696311	0.000664498	Erbb2 interacting protein	MCC Details: [59079^scl0^scl059079^scl059079.1_41^exon_600^0^489]
mMR027050	NM_010358	Gstm1	-0.626324	0.000664498	glutathione S-transferase, mu 1	MCC Details: [14862^scl00^scl0014862^scl0014862.1_58^exon_1400^0^1159]
mMC012672	NM_001002268	Gpr126	-0.845821	0.000672416	G protein-coupled receptor 126	MCC Details: [215798^scl^scl38180^scl38180.4.1_30^island_1200^-24.5^1186]
mMC002696	NM_028407	2900054P12Rik	-0.802278	0.000681463	RIKEN cDNA 2900054P12 gene	MCC Details: [72972^scl^scl45714^scl45714.1_114^exon_800^0^616]
mMC005919	NM_026662	Prps2	-0.769443	0.000681463	phosphoribosyl pyrophosphate synthetase 2	MCC Details: [110639^scl^scl53577^scl53577.7_510^exon_800^0^220]
mMC022682	NM_009150	Selenbp1	-0.915628	0.000687475	selenium binding protein 1	MCC Details: [20341^scl0^scl020341^scl020341.12_22^exon_400^-89.51^361]
mMC014728		6330509M05Rik	-0.882576	0.000696142	RIKEN cDNA 6330509M05 gene	MCC Details: [102913^scl^scl7210^scl7210.1.1_253^island_400^0^78]
mMC001106	NM_134161	Fut10	-0.909673	0.000702248	fucosyltransferase 10	MCC Details: [171167^scl^scl33934^scl33934.6_92^exon_800^0^638]
mMR030715	NM_009367	Tgfb2	-0.829103	0.000702696	transforming growth factor, beta 2	MCC Details: [21808^scl00^scl0021808^scl0021808.2_65^exon_400^0^265]
mMR028825	NM_016743	Nell2	-0.828337	0.000715898	nel-like 2 homolog (chicken)	MCC Details: [54003^scl00^scl0054003^scl0054003.1_330^exon_400^0^0]
mMR026652	NM_028476	2610110G12Rik	-0.639694	0.000717429	RIKEN cDNA 2610110G12 gene	MCC Details: [73242^scl00^scl0073242^scl0073242.2_145^exon_400^0^185]
mMC016270	NM_145548	Cyp2j13	-0.786161	0.000728665	cytochrome P450, family 2, subfamily j, polypeptide 13	MCC Details: [230459^scl^scl24091^scl24091.9.1_43^island_400^-24.2^288]
mMC019195	NM_009727	Atp8a1	-0.872879	0.000741874	ATPase, aminophospholipid transporter (APLT), class I, type 8A, member 1	MCC Details: [11980^scl^scl26522^scl26522.39_597^exon_800^0^133]
mMA032880	NM_133764	0610006O14Rik	-1.04286	0.000743117	Mus musculus RIKEN cDNA 0610006O14 gene (0610006O14Rik), mRNA.	MCC Details: [^scl000^scl0001036^scl0001036.1_14^exon_9999999^-23.5^43]
mMC007870	NM_008875	Pld1	-0.65851	0.000746109	phospholipase D1	MCC Details: [18805^scl^scl23337^scl23337.33_353^exon_800^0^377]
mMC013050	NM_031159	Apobec1	-1.19675	0.000785926	apolipoprotein B editing complex 1	MCC Details: [11810^scl^scl28441^scl28441.10_311^exon_800^0^419]
mMC007537	NM_011529	Tank	-0.715714	0.000787262	TRAF family member-associated Nf-kappa B activator	MCC Details: [21353^scl^scl20876^scl20876.12.1_41^island_800^0^690]
mMR030280	NM_032000	Trps1	-0.742464	0.000787262	trichorhinophalangeal syndrome I (human)	MCC Details: [83925^scl00^scl0083925^scl0083925.1_57^exon_400^0^273]
mMC016355	NM_021504	Ngly1	-0.888384	0.000788815	N-glycanase 1	MCC Details: [59007^scl^scl46611^scl46611.12.1_17^island_800^-19^764]
mMC005384	NM_009155	Sepp1	-1.10992	0.00079422	selenoprotein P, plasma, 1	MCC Details: [20363^scl^scl48140^scl48140.10_39^exon_800^0^691]
mMC008805	NM_145568	AA792894	-1.00635	0.00079422	EST AA792894	MCC Details: [57896^scl^scl29903^scl29903.3_37^exon_800^0^693]
mMC022090	NM_019949	Ube2l6	-0.669105	0.000801602	ubiquitin-conjugating enzyme E2L 6	MCC Details: [56791^scl0^scl056791^scl056791.4_30^exon_800^-12.8^762]
mMR027678	NM_145823	Pitpnc1	-0.79602	0.000807521	phosphatidylinositol transfer protein, cytoplasmic 1	MCC Details: [71795^scl00^scl0071795^scl0071795.2_10^exon_1000^-26.2^920]
mMR030906	NM_033080	D7Rp2e	-0.83606	0.000807521	DNA segment, Chr 7, Roswell Park 2 complex, expressed	MCC Details: [110959^scl00^scl00110959^scl00110959.1_154^exon_400^0^176]
mMC006130	NM_177618	BC030477	-0.686331	0.000816199	cDNA sequence BC030477	MCC Details: [216881^scl^scl41318^scl41318.13.1_30^island_400^-14.3^385]
mMC017775	NM_015749	Tcn2	-0.717017	0.000820009	transcobalamin 2	MCC Details: [21452^scl^scl40593^scl40593.13.11_2^island_1000^-18.3^754]
mMR027680	NM_024454	Rab21	-0.755146	0.000823768	RAB21, member RAS oncogene family	MCC Details: [216344^scl00^scl00216344^scl00216344.2_121^exon_400^0^209]
mMR027945	NM_013670	Snrpn	-0.64534	0.000837622	small nuclear ribonucleoprotein N	MCC Details: [20646^scl00^scl0020646^scl0020646.1_10^exon_1400^-21.87^1239]
mMC004009	NM_013872	Pmm1	-1.53057	0.000850313	phosphomannomutase 1	MCC Details: [29858^scl^scl46927^scl46927.7.227_16^island_600^-26.8^571]
mMC025929		1500041B16Rik	-0.85284	0.000850313	RIKEN cDNA 1500041B16 gene	MCC Details: [70255^scl0^scl070255^scl070255.1_21^exon_1200^-24.3^1139]
mMC017519	NM_173414	6030463G20Rik	-1.1151	0.000850313	RIKEN cDNA 6030463G20 gene	MCC Details: [236285^scl^scl55051^scl55051.5.1_194^island_400^0^137]
mMC001092	NM_145823	Pitpnc1	-0.661494	0.000850313	phosphatidylinositol transfer protein, cytoplasmic 1	MCC Details: [71795^scl^scl39417^scl39417.12_309^exon_800^0^421]
mMR027413	NM_178793	9430093N24Rik	-1.61778	0.000850313	RIKEN cDNA 9430093N24 gene	MCC Details: [320924^scl00^scl00320924^scl00320924.1_16^exon_400^0^314]
mMC001050	XM_288949	Fmnl2	-1.11431	0.000850313	formin-like 2	MCC Details: [71409^scl^scl20917^scl20917.35_21^exon_800^0^709]
mMC008279	NM_010570	Irs1	-0.768081	0.000850313	insulin receptor substrate 1	MCC Details: [16367^scl^scl16555^scl16555.3_197^exon_800^0^533]
mMC022569	NM_011285	Rpgr	-0.657023	0.000850313	retinitis pigmentosa GTPase regulator	MCC Details: [19893^scl0^scl019893^scl019893.2_25^exon_1200^-23.3^1180]
mMC013763	NM_011638	Tfrc	-0.622248	0.000852702	transferrin receptor	MCC Details: [22042^scl^scl49235^scl49235.18_0^exon_800^0^730]
mMA034757	NM_010902	Nfe2l2	-0.713277	0.000863604	Mus musculus nuclear factor, erythroid derived 2, like 2 (Nfe2l2), mRNA.	MCC Details: [^scl000^scl0003297^scl0003297.1_15^exon_9999999^-24.7^5]
mMR026733	XM_131166	Agl	-0.620933	0.000863604	amylo-1,6-glucosidase, 4-alpha-glucanotransferase	MCC Details: [77559^scl00^scl0077559^scl0077559.1_65^exon_400^0^265]
mMC023477		2600011C06Rik	-0.655275	0.000863604	RIKEN cDNA 2600011C06 gene	MCC Details: [67039^scl0^scl067039^scl067039.8_50^exon_400^-20.5^280]
mMR030007	NM_201645	Ugt1a1	-0.73986	0.000864421	UDP-glucuronosyltransferase 1 family, member 1	MCC Details: [394436^scl00^scl00394436^scl00394436.1_157^exon_400^-79.92^173]
mMC024297	NM_148937	Plcd4	-0.976283	0.000878518	phospholipase C, delta 4	MCC Details: [18802^scl0^scl018802^scl018802.16_14^exon_400^-16^354]
mMC002312	NM_018886	Lgals8	-0.687007	0.000879878	lectin, galactose binding, soluble 8	MCC Details: [56048^scl^scl44288^scl44288.11_154^exon_800^-24.94^576]
mMA032935	NM_008577	Slc3a2	-0.596615	0.000882259	Mus musculus solute carrier family 3 (activators of dibasic and neutral amino acid transport), member 2 (Slc3a2), mRNA.	MCC Details: [^scl000^scl000473^scl000473.1_5^exon_9999999^-26.01^9]
mMC011760	NM_133764	0610006O14Rik	-0.93471	0.000882259	RIKEN cDNA 0610006O14 gene	MCC Details: [76252^scl^scl30088^scl30088.4_382^exon_800^0^348]
mMA031729	NM_018764	Pcdh7	-1.2933	0.000885938	Mus musculus protocadherin 7 (Pcdh7), mRNA.	MCC Details: [^scl000^scl0003957^scl0003957.1_291^exon_9999999^-3.39^114]
mMC006178	NM_009029	Rb1	-0.792388	0.000887998	retinoblastoma 1	MCC Details: [19645^scl^scl45319^scl45319.27_70^exon_800^0^660]
mMC002199	NM_176933	Dusp4	-1.18175	0.00088964	dual specificity phosphatase 4	MCC Details: [319520^scl^scl279^scl279.1.1_54^island_400^0^277]
mMR026931	NM_175642	Bai3	-0.685148	0.000903186	brain-specific angiogenesis inhibitor 3	MCC Details: [210933^scl00^scl00210933^scl00210933.2_330^exon_400^0^0]
mMR029301	NM_008828	Pgk1	-0.607815	0.000914232	phosphoglycerate kinase 1	MCC Details: [18655^scl00^scl0018655^scl0018655.1_119^exon_400^-13^211]
mMC010751	NM_025378	Ifitm3	-0.655908	0.00091428	interferon induced transmembrane protein 3	MCC Details: [66141^scl^scl30506^scl30506.2_36^exon_800^-28.85^694]
mMC004343	NM_013680	Syn1	-0.632989	0.00091428	synapsin I	MCC Details: [20964^scl^scl54358^scl54358.13_95^exon_800^-24.2^635]
mMC018280		8030443G20Rik	-0.894258	0.000917096	RIKEN cDNA 8030443G20 gene	MCC Details: [77173^scl^scl24003^scl24003.6.1_4^island_400^0^244]
mMC020493	NM_145464	Sox21	-0.828417	0.000917096	SRY-box containing gene 21	MCC Details: [223227^scl0^scl0223227^scl0223227.1_10^exon_400^0^323]
mMA034128	NM_024436	Rab22a	-0.774393	0.000920558	Mus musculus RAB22A, member RAS oncogene family (Rab22a), mRNA.	MCC Details: [^scl000^scl0003284^scl0003284.1_1^exon_9999999^-21.6^11]
mMR028376	NM_019737	B4galt6	-0.617108	0.000920558	UDP-Gal:betaGlcNAc beta 1,4-galactosyltransferase, polypeptide 6	MCC Details: [56386^scl00^scl0056386^scl0056386.2_68^exon_400^0^262]
mMA031854	BC055725		-0.688132	0.000920558	Mus musculus cDNA clone IMAGE:6401289, partial cds.	MCC Details: [^scl000^scl0002916^scl0002916.1_10^exon_9999999^-22.6^120]
mMC005287	NM_023794	Etv5	-0.711931	0.000922526	ets variant gene 5	MCC Details: [104156^scl^scl48642^scl48642.15_70^exon_1000^-33.52^860]
mMC000809	NM_022023	Gmfb	-0.705144	0.000932283	glia maturation factor, beta	MCC Details: [63985^scl^scl45654^scl45654.8_50^exon_800^0^680]
mMC011773		C530050I23Rik	-0.837114	0.000937221	RIKEN cDNA C530050I23 gene	MCC Details: [320660^scl^scl45236^scl45236.1_85^exon_1000^0^845]
mMC002893	NM_026122	Hmgn3	-1.02388	0.000937279	high mobility group nucleosomal binding domain 3	MCC Details: [94353^scl^scl35543^scl35543.6_17^exon_800^0^713]
mMC013505	NM_016967	Olig2	-1.13393	0.000953632	oligodendrocyte transcription factor 2	MCC Details: [50913^scl^scl48884^scl48884.2_65^exon_800^0^665]
mMC011880		4833411I10Rik	-0.877222	0.000967024	RIKEN cDNA 4833411I10 gene	MCC Details: [74583^scl^scl18543^scl18543.1.1_55^island_400^0^276]
mMR030978	NM_029239	Prkcn	-0.588228	0.000976223	protein kinase C, nu	MCC Details: [75292^scl00^scl0075292^scl0075292.1_77^exon_400^0^253]
mMA034403	NM_011529	Tank	-0.663245	0.000976223	Mus musculus TRAF family member-associated Nf-kappa B activator (Tank), mRNA.	MCC Details: [^scl000^scl0003225^scl0003225.1_73^exon_9999999^-23.18^5]
mMC013964	NM_145130	Grcc3f	-0.613923	0.000979197	gene rich cluster, C3f gene	MCC Details: [14792^scl^scl29521^scl29521.11_18^exon_800^-20.5^682]
mMC010501	NM_177013	6332401O19Rik	-0.692823	0.000979197	RIKEN cDNA 6332401O19 gene	MCC Details: [319832^scl^scl29230^scl29230.1_365^exon_800^0^365]
mMC012525	NM_177715	Kctd12	-1.02221	0.000979197	potassium channel tetramerisation domain containing 12	MCC Details: [239217^scl^scl45198^scl45198.1_186^exon_800^0^544]
mMC014495	NM_008185	Gstt1	-0.6673	0.00100322	glutathione S-transferase, theta 1	MCC Details: [14871^scl^scl37811^scl37811.6.1_5^island_600^-25.12^526]
mMC016119	NM_133807	AA959742	-0.573981	0.00100868	expressed sequence AA959742	MCC Details: [98238^scl^scl41025^scl41025.7_232^exon_800^0^498]
mMC025487	NM_025736	4921531G14Rik	-0.579618	0.00101438	RIKEN cDNA 4921531G14 gene	MCC Details: [66736^scl0^scl066736^scl066736.10_19^exon_400^-58.66^392]
mMC002057	NM_054041	Antxr1	-0.941865	0.00101482	anthrax toxin receptor 1	MCC Details: [69538^scl^scl28741^scl28741.20.2224_6^island_400^0^325]
mMC010577	NM_009127	Scd1	-0.926683	0.00102223	stearoyl-Coenzyme A desaturase 1	MCC Details: [20249^scl^scl52445^scl52445.7_23^exon_800^0^707]
mMC011594	NM_178114	AI415330	-0.820801	0.00102597	expressed sequence AI415330	MCC Details: [105827^scl^scl46785^scl46785.2.1_0^island_400^-23.6^135]
mMC010887		9430080K19Rik	-0.596651	0.00102959	RIKEN cDNA 9430080K19 gene	MCC Details: [68120^scl^scl18038^scl18038.1.15_227^island_400^0^104]
mMC025219	NM_177589	A730098P15	-0.916789	0.00105686	hypothetical protein A730098P15	MCC Details: [209012^scl0^scl0209012^scl0209012.1_266^exon_400^0^64]
mMC018653	NM_007915	Ei24	-0.605835	0.00107377	etoposide induced 2.4 mRNA	MCC Details: [13663^scl^scl36033^scl36033.13_6^exon_800^-13.84^724]
mMR027393		LOC215866	-0.628604	0.00107458	hypothetical protein LOC215866	MCC Details: [215866^scl00^scl00215866^scl00215866.1_0^exon_400^-89.3^330]
mMC025791	NM_172290	Hnt	-1.06578	0.00107569	neurotrimin	MCC Details: [235106^scl0^scl0235106^scl0235106.2_40^exon_800^-27.4^690]
mMR028617	NM_019584	Becn1	-0.600016	0.00108494	beclin 1 (coiled-coil, myosin-like BCL2-interacting protein)	MCC Details: [56208^scl00^scl0056208^scl0056208.2_9^exon_400^0^321]
mMC012005	NM_016968	Olig1	-1.08299	0.00108563	oligodendrocyte transcription factor 1	MCC Details: [50914^scl^scl48883^scl48883.1.23_254^island_400^0^77]
mMR030756	NM_145542	Ahcyl1	-0.578324	0.00108563	S-adenosylhomocysteine hydrolase-like 1	MCC Details: [229709^scl00^scl00229709^scl00229709.2_323^exon_400^0^7]
mMC010238	NM_023824	Paqr4	-0.561511	0.00108563	progestin and adipoQ receptor family member IV	MCC Details: [76498^scl^scl50233^scl50233.3_39^exon_800^0^691]
mMR029796	NM_015763	Lpin1	-0.803336	0.00109025	lipin 1	MCC Details: [14245^scl00^scl0014245^scl0014245.2_37^exon_400^0^293]
mMC004095	NM_010295	Gclc	-0.761037	0.00112866	glutamate-cysteine ligase, catalytic subunit	MCC Details: [14629^scl^scl36686^scl36686.18.1_100^island_600^-13^431]
mMR027629	NM_008149	Gpam	-0.791182	0.00113558	glycerol-3-phosphate acyltransferase, mitochondrial	MCC Details: [14732^scl00^scl0014732^scl0014732.2_168^exon_400^0^162]
mMC011180	NM_009167	Shc3	-0.607337	0.00115705	src homology 2 domain-containing transforming protein C3	MCC Details: [20418^scl^scl43982^scl43982.12.1_68^island_400^-25^104]
mMR029856		Maf	-0.785174	0.00115705	avian musculoaponeurotic fibrosarcoma (v-maf) AS42 oncogene homolog	MCC Details: [17132^scl00^scl0017132^scl0017132.1_105^exon_400^0^225]
mMC021249	NM_175277	1810056O20Rik	-0.839596	0.00115779	RIKEN cDNA 1810056O20 gene	MCC Details: [78653^scl0^scl078653^scl078653.2_11^exon_400^-66.91^354]
mMC005764	NM_013654	Ccl7	-0.588303	0.0011593	chemokine (C-C motif) ligand 7	MCC Details: [20306^scl^scl41159^scl41159.3.1_10^island_600^0^489]
mMC007938	NM_181815	4930534B04Rik	-0.823582	0.00116263	RIKEN cDNA 4930534B04 gene	MCC Details: [75216^scl^scl42191^scl42191.8.1_132^island_400^0^199]
mMR027963	NM_177025	Cobll1	-0.620313	0.00117152	Cobl-like 1	MCC Details: [319876^scl00^scl00319876^scl00319876.2_224^exon_400^0^106]
mMR028209	NM_007669	Cdkn1a	-0.732717	0.00117426	cyclin-dependent kinase inhibitor 1A (P21)	MCC Details: [12575^scl00^scl0012575^scl0012575.2_206^exon_400^0^124]
mMC018437	NM_021495	Pvrl3	-0.87125	0.0011853	poliovirus receptor-related 3	MCC Details: [58998^scl^scl48431^scl48431.13.1_5^island_800^-22.7^768]
mMC012627	NM_008832	Phka1	-0.997788	0.00123413	phosphorylase kinase alpha 1	MCC Details: [18679^scl^scl53966^scl53966.33.1_30^island_600^-26.5^543]
mMA032264	NM_009831	Ccng1	-0.789213	0.00124342	Mus musculus cyclin G1 (Ccng1), mRNA.	MCC Details: [^scl000^scl0001479^scl0001479.1_77^exon_9999999^-22.3^48]
mMA034989	NM_025953	1700019N12Rik	-0.548943	0.00124685	Mus musculus RIKEN cDNA 1700019N12 gene (1700019N12Rik), mRNA.	MCC Details: [^scl000^scl000514^scl000514.1_121^exon_9999999^0^39]
mMC014644		Abcc4	-0.734663	0.00124692	ATP-binding cassette, sub-family C (CFTR/MRP), member 4	MCC Details: [239273^scl^scl45160^scl45160.32_9^exon_800^0^721]
mMC003206		4632434I11Rik	-0.639783	0.00124845	RIKEN cDNA 4632434I11 gene	MCC Details: [74041^scl^scl31044^scl31044.8_330^exon_800^0^400]
mMC006651		5930412G12Rik	-0.651306	0.00125242	RIKEN cDNA 5930412G12 gene	MCC Details: [319616^scl^scl26003^scl26003.6.1_21^island_400^-28.5^92]
mMC022171	NM_013602	Mt1	-0.679212	0.00125729	metallothionein 1	MCC Details: [17748^scl0^scl017748^scl017748.3_145^exon_400^-19.9^9]
mMC019234	NM_008249	Tfb2m	-0.954762	0.0012645	transcription factor B2, mitochondrial	MCC Details: [15278^scl0^scl015278^scl015278.1_322^exon_400^-86.3^8]
mMR026700	NM_009794	Capn2	-0.550022	0.00127556	calpain 2	MCC Details: [12334^scl00^scl0012334^scl0012334.2_163^exon_400^0^167]
mMC014273	NM_016977	Mc4r	-0.559307	0.00127556	melanocortin 4 receptor	MCC Details: [17202^scl^scl14872^scl14872.1.1_153^island_400^0^178]
mMC021039	NM_018760	Slc4a4	-1.85725	0.00127556	solute carrier family 4 (anion exchanger), member 4	MCC Details: [54403^scl0^scl054403^scl054403.19_44^exon_400^-21.1^159]
mMA034386	NM_177547	Sgk3	-0.720829	0.00128867	Mus musculus serum/glucocorticoid regulated kinase 3 (Sgk3), mRNA.	MCC Details: [^scl000^scl000865^scl000865.1_443^exon_9999999^-18.7^190]
mMC020695	NM_024457	Rap1b	-0.854493	0.00129996	RAS related protein 1b	MCC Details: [215449^scl0^scl0215449^scl0215449.1_111^exon_400^-30.16^219]
mMC007705	NM_023876	Elp4	-0.733157	0.0013032	elongation protein 4 homolog (S. cerevisiae)	MCC Details: [77766^scl^scl18902^scl18902.11_4^exon_800^0^726]
mMC013391	NM_007689	Chad	-0.728719	0.00130686	chondroadherin	MCC Details: [12643^scl^scl41026^scl41026.4.1_104^island_400^0^227]
mMC010224	NM_175405	A930024E05Rik	-0.686497	0.00130878	RIKEN cDNA A930024E05 gene	MCC Details: [109202^scl^scl27251^scl27251.3.1_4^island_800^-23.7^753]
mMC016052	XM_143254	Igsf10	-0.956942	0.00130878	immunoglobulin superfamily, member 10	MCC Details: [242050^scl^scl12700^scl12700.1.1_30^island_400^0^301]
mMC010697	NM_027257	2610036N15Rik	-0.784025	0.00132094	RIKEN cDNA 2610036N15 gene	MCC Details: [69917^scl^scl37365^scl37365.9.1_0^island_600^-13.8^534]
mMC008508	NM_008913	Ppp3ca	-0.548257	0.00132404	protein phosphatase 3, catalytic subunit, alpha isoform	MCC Details: [19055^scl^scl22567^scl22567.17_121^exon_800^0^609]
mMC014739	NM_008904	Ppargc1a	-0.669506	0.00132404	peroxisome proliferative activated receptor, gamma, coactivator 1 alpha	MCC Details: [19017^scl^scl26595^scl26595.14.1_90^island_600^0^441]
mMC024017	NM_009296	Supt4h	-0.546926	0.00134	suppressor of Ty 4 homolog (S. cerevisiae)	MCC Details: [20922^scl0^scl020922^scl020922.5_83^exon_400^-98.6^219]
mMC020328	NM_023732	Abcb6	-0.795605	0.00134	ATP-binding cassette, sub-family B (MDR/TAP), member 6	MCC Details: [74104^scl0^scl074104^scl074104.1_75^exon_400^-25.7^201]
mMA032085	NM_134103	Il1rap	-1.3169	0.00134	Mus musculus interleukin 1 receptor accessory protein (Il1rap), mRNA.	MCC Details: [^scl000^scl0001789^scl0001789.1_298^exon_9999999^-16.4^349]
mMR026718	NM_172290	Hnt	-0.726414	0.00134	neurotrimin	MCC Details: [76119^scl00^scl0076119^scl0076119.1_273^exon_400^0^57]
mMA031798	NM_010298	Glrb	-0.936201	0.00134433	Mus musculus glycine receptor, beta subunit (Glrb), mRNA.	MCC Details: [^scl000^scl0002020^scl0002020.1_150^exon_9999999^-24.4^73]
mMC005270		Itpr5	-0.864887	0.00135072	inositol 1,4,5-triphosphate receptor 5	MCC Details: [16442^scl^scl28200^scl28200.33_77^exon_800^0^653]
mMA031816	NM_133220	Sgk3	-0.595668	0.00136699	Mus musculus serum/glucocorticoid regulated kinase 3 (Sgk3), mRNA.	MCC Details: [^scl000^scl000900^scl000900.1_4^exon_9999999^-26.74^22]
mMC019928	XM_149430	1110019J04Rik	-0.577926	0.0013784	RIKEN cDNA 1110019J04 gene	MCC Details: [68512^scl0^scl068512^scl068512.1_6^exon_400^-53.4^324]
mMC025506		A130082F03Rik	-0.745639	0.00138096	RIKEN cDNA A130082F03 gene	MCC Details: [319718^scl0^scl0319718^scl0319718.1_66^exon_600^0^464]
mMC014295	NM_011883	Rnf13	-0.870498	0.00141072	ring finger protein 13	MCC Details: [24017^scl^scl23172^scl23172.13.4_66^island_600^-19.8^465]
mMC015948		A230055J12Rik	-0.750567	0.00141178	RIKEN cDNA A230055J12 gene	MCC Details: [320314^scl^scl27652^scl27652.1_133^exon_800^0^597]
mMC008627	NM_030209	1810049K24Rik	-0.778847	0.00143387	RIKEN cDNA 1810049K24 gene	MCC Details: [78892^scl^scl33251^scl33251.17_389^exon_800^0^341]
mMC024319	NM_130885	Oxr1	-0.921346	0.00143608	oxidation resistance 1	MCC Details: [170719^scl0^scl0170719^scl0170719.14_114^exon_400^0^216]
mMC025229	XM_129913	Dock10	-0.633384	0.00143608	dedicator of cytokinesis 10	MCC Details: [210293^scl0^scl0210293^scl0210293.1_0^exon_600^-25.8^530]
mMR030044	NM_009721	Atp1b1	-0.747735	0.00145064	ATPase, Na+/K+ transporting, beta 1 polypeptide	MCC Details: [11931^scl00^scl0011931^scl0011931.2_36^exon_400^0^294]
mMR030909	NM_026514	Cdc42ep3	-0.701315	0.00145782	CDC42 effector protein (Rho GTPase binding) 3	MCC Details: [260409^scl00^scl00260409^scl00260409.2_193^exon_400^0^137]
mMC022142	NM_175936	AJ543404	-0.707981	0.00146796	cDNA sequence AJ543404	MCC Details: [216144^scl0^scl0216144^scl0216144.6_59^exon_600^-13.08^471]
mMR028771	NM_031258	Chrdl1	-1.37234	0.00146796	chordin-like 1	MCC Details: [83453^scl00^scl0083453^scl0083453.1_271^exon_400^0^59]
mMR029574	NM_007560	Bmpr1b	-0.703445	0.00148076	bone morphogenetic protein receptor, type 1B	MCC Details: [12167^scl00^scl0012167^scl0012167.1_33^exon_400^0^297]
mMC025753	NM_025275	X83328	-0.546604	0.00148076	EST X83328	MCC Details: [13929^scl0^scl013929^scl013929.8_8^exon_1600^-25.14^1600]
mMC019366	NM_028375	2900027G03Rik	-0.99254	0.00148665	RIKEN cDNA 2900027G03 gene	MCC Details: [72865^scl0^scl072865^scl072865.1_125^exon_600^-24.9^405]
mMC012415	XM_204439	Lrch2	-1.27249	0.00149939	leucine-rich repeats and calponin homology (CH) domain containing 2	MCC Details: [210297^scl^scl53744^scl53744.22_242^exon_800^0^488]
mMA034990	NM_212444	Gyk	-0.704735	0.00150799	Mus musculus glycerol kinase (Gyk), transcript variant 2, mRNA.	MCC Details: [^scl000^scl0002927^scl0002927.1_17^exon_9999999^-25.6^0]
mMC018944	NM_025418	1110059P08Rik	-0.711497	0.00150799	RIKEN cDNA 1110059P08 gene	MCC Details: [66201^scl^scl38177^scl38177.6.1_4^island_800^-25.4^809]
mMA032761	NM_009982	Ctsc	-0.786813	0.00150799	Mus musculus cathepsin C (Ctsc), mRNA.	MCC Details: [^scl000^scl000253^scl000253.1_401^exon_9999999^0^444]
mMC017190	NM_133945	Vrk3	-0.566284	0.00150799	vaccinia related kinase 3	MCC Details: [101568^scl^scl32705^scl32705.18.1_85^island_400^-24.5^196]
mMC023296	NM_024275	Map4k5	-0.628617	0.00151884	mitogen-activated protein kinase kinase kinase kinase 5	MCC Details: [399510^scl0^scl0399510^scl0399510.1_27^exon_600^-17.88^503]
mMC006410	NM_022316	Smoc1	-0.896742	0.00153699	SPARC related modular calcium binding 1	MCC Details: [64075^scl^scl43019^scl43019.15_590^exon_800^0^140]
mMC015406	NM_025610	Asrgl1	-1.4563	0.00153961	asparaginase like 1	MCC Details: [66514^scl^scl52766^scl52766.8_107^exon_800^0^623]
mMC000887	NM_009676	Aox1	-1.28962	0.00154282	aldehyde oxidase 1	MCC Details: [11761^scl^scl17939^scl17939.35.1_294^island_400^-21.53^37]
mMC021281	NM_007697	Chl1	-0.704058	0.00155861	cell adhesion molecule with homology to L1CAM	MCC Details: [12661^scl0^scl012661^scl012661.19_57^exon_4400^-24.8^4125]
mMC006288		C030002B11Rik	-0.823589	0.00157288	RIKEN cDNA C030002B11 gene	MCC Details: [78540^scl^scl38357^scl38357.2.167_180^island_400^0^151]
mMA033548	NM_025935	Tbc1d7	-0.534905	0.00159099	Mus musculus TBC1 domain family, member 7 (Tbc1d7), mRNA.	MCC Details: [^scl000^scl0003709^scl0003709.1_47^exon_9999999^-25.6^21]
mMC010699	NM_015786	Hist1h1c	-0.546159	0.00161528	histone 1, H1c	MCC Details: [50708^scl^scl44989^scl44989.1_487^exon_800^0^243]
mMR026375	NM_011085	Pik3r1	-0.549451	0.00161759	phosphatidylinositol 3-kinase, regulatory subunit, polypeptide 1 (p85 alpha)	MCC Details: [18708^scl00^scl0018708^scl0018708.1_307^exon_400^-12.6^23]
mMC015227	NM_011632	Traf3	-0.650975	0.00161861	Tnf receptor-associated factor 3	MCC Details: [22031^scl^scl42756^scl42756.16.1_0^island_400^0^331]
mMC016273		AW536289	-1.00149	0.00163298	expressed sequence AW536289	MCC Details: [104645^scl^scl41434^scl41434.1.2_29^island_400^0^302]
mMC016635	NM_146090	Zadh2	-0.620606	0.00163298	zinc binding alcohol dehydrogenase, domain containing 2	MCC Details: [225791^scl^scl51719^scl51719.2_118^exon_800^0^612]
mMR029334	NM_008448	Kif5b	-0.523686	0.00164812	kinesin family member 5B	MCC Details: [16573^scl00^scl0016573^scl0016573.1_8^exon_600^-27.38^522]
mMC002335	NM_026416	S100a16	-0.907292	0.00165123	S100 calcium binding protein A16	MCC Details: [67860^scl^scl22945^scl22945.5.27_48^island_600^0^483]
mMC003046	NM_011361	Sgk	-0.813666	0.00167274	serum/glucocorticoid regulated kinase	MCC Details: [20393^scl^scl39091^scl39091.7.1_0^island_400^-24.8^335]
mMC013886	NM_009831	Ccng1	-0.521633	0.00168105	cyclin G1	MCC Details: [12450^scl^scl40331^scl40331.6_57^exon_800^-23.4^673]
mMC021755	NM_028979	Cyp2j9	-0.822186	0.00168619	cytochrome P450, family 2, subfamily j, polypeptide 9	MCC Details: [74519^scl0^scl074519^scl074519.1_143^exon_400^0^187]
mMA034253	NM_019656	Tm4sf6	-1.36899	0.00169327	Mus musculus transmembrane 4 superfamily member 6 (Tm4sf6), mRNA.	MCC Details: [^scl000^scl0002946^scl0002946.1_2^exon_9999999^-21.18^63]
mMC011228	NM_009007	Rac1	-0.555777	0.00170791	RAS-related C3 botulinum substrate 1	MCC Details: [19353^scl^scl25801^scl25801.8_88^exon_1200^0^1042]
mMR026489	NM_175429	Kctd12b	-0.723812	0.00170796	potassium channel tetramerisation domain containing 12b	MCC Details: [207474^scl00^scl00207474^scl00207474.1_146^exon_400^0^184]
mMR028908	NM_008960	Pten	-1.15582	0.00170832	phosphatase and tensin homolog	MCC Details: [19211^scl00^scl0019211^scl0019211.1_81^exon_400^0^249]
mMC008300	NM_025386	Fbxo36	-0.675441	0.00170963	F-box only protein 36	MCC Details: [66153^scl^scl17733^scl17733.6.1_38^island_400^-26.4^293]
mMA031630	NM_175473	Fras1	-0.569773	0.00174559	Mus musculus Fraser syndrome 1 homolog (human) (Fras1), mRNA.	MCC Details: [^scl000^scl0004114^scl0004114.1_16^exon_9999999^-4.6^61]
mMC023971	NM_008885	Pmp22	-0.78893	0.00174559	peripheral myelin protein	MCC Details: [18858^scl0^scl018858^scl018858.5_31^exon_400^0^299]
mMC002039	NM_029610	4930404J24Rik	-0.683398	0.00174787	RIKEN cDNA 4930404J24 gene	MCC Details: [73919^scl^scl32132^scl32132.6.1_26^island_800^-22.6^743]
mMC012268	NM_008066	Gabra2	-1.19383	0.00176255	gamma-aminobutyric acid (GABA-A) receptor, subunit alpha 2	MCC Details: [14395^scl^scl26509^scl26509.12_48^exon_800^0^682]
mMC019851	NM_008133	Glud1	-0.684223	0.00176989	glutamate dehydrogenase 1	MCC Details: [14661^scl0^scl014661^scl014661.15_41^exon_400^0^289]
mMC017898	NM_028044	Cnn3	-0.513682	0.00177005	calponin 3, acidic	MCC Details: [71994^scl^scl22674^scl22674.5.18_162^island_600^-6^369]
mMC019438	NM_008125	Gjb2	-0.530202	0.00177005	gap junction membrane channel protein beta 2	MCC Details: [14619^scl0^scl014619^scl014619.1_28^exon_400^-23.7^347]
mMR030790	NM_009025	Rasa3	-0.684501	0.00177005	RAS p21 protein activator 3	MCC Details: [19414^scl00^scl0019414^scl0019414.2_254^exon_400^0^76]
mMR029963	NM_172677	Ythdf3	-0.748582	0.00177005	YTH domain family 3	MCC Details: [229096^scl00^scl00229096^scl00229096.1_119^exon_400^0^211]
mMA035014	NM_198090 XM_359263	2610510D13Rik	-0.745097	0.00177005	Mus musculus RIKEN cDNA 2610510D13 gene (2610510D13Rik), transcript variant a, mRNA.	MCC Details: [^scl000^scl0003070^scl0003070.1_323^exon_9999999^-85.8^1014]
mMC009839	NM_021431	Nudt11	-0.653005	0.00177955	nudix (nucleoside diphosphate linked moiety X)-type motif 11	MCC Details: [58242^scl^scl55059^scl55059.2_77^exon_800^0^653]
mMC021449		A930005H10Rik	-0.543834	0.00178407	RIKEN cDNA A930005H10 gene	MCC Details: [68161^scl0^scl068161^scl068161.2_48^exon_400^-12.5^282]
mMA033093	NM_011529	Tank	-0.766828	0.00178431	Mus musculus TRAF family member-associated Nf-kappa B activator (Tank), mRNA.	MCC Details: [^scl000^scl0003091^scl0003091.1_92^exon_9999999^0^553]
mMC007784	NM_173740	Maoa	-0.785554	0.00178484	monoamine oxidase A	MCC Details: [17161^scl^scl55032^scl55032.7_30^exon_1200^-22.2^1169]
mMR030566	NM_011693	Vcam1	-0.979665	0.00179349	vascular cell adhesion molecule 1	MCC Details: [22329^scl00^scl0022329^scl0022329.2_144^exon_400^0^186]
mMC014033	XM_194370	Adamtsl3	-0.809566	0.00179895	ADAMTS-like 3	MCC Details: [269959^scl^scl32450^scl32450.10_102^exon_800^0^628]
mMC008494	NM_025624	2510048O06Rik	-0.579886	0.00180784	RIKEN cDNA 2510048O06 gene	MCC Details: [66537^scl^scl26959^scl26959.5.1_79^island_800^-27.6^636]
mMC009131	NM_197979	1110020P15Rik	-0.591809	0.00181585	RIKEN cDNA 1110020P15 gene	MCC Details: [66152^scl^scl40580^scl40580.5.1_111^island_1000^-28.9^783]
mMC013700	NM_177388	Slc41a2	-0.883327	0.00182179	solute carrier family 41, member 2	MCC Details: [338365^scl^scl37681^scl37681.14_50^exon_800^0^680]
mMA031793	NM_022424	Fndc4	-0.820284	0.00182277	mRNA, complete cds, clone:1-73 (6330410H20Rik protein) (RIKEN cDNA 2810430J06 gene).	MCC Details: [^scl000^scl0004192^scl0004192.1_19^exon_9999999^-29.2^39]
mMC010854	NM_025842	Vps28	-0.533886	0.00183649	vacuolar protein sorting 28 (yeast)	MCC Details: [66914^scl^scl47036^scl47036.7.1_29^island_400^0^302]
mMC023572		Cdh10	-1.53652	0.00185177	cadherin 10	MCC Details: [12551^scl0^scl012551^scl012551.6_46^exon_400^-23^284]
mMC016281	NM_144817	Camk1g	-0.730067	0.00186381	calcium/calmodulin-dependent protein kinase I gamma	MCC Details: [215303^scl^scl15741^scl15741.13.1_12^island_600^-22.36^548]
mMC005324	NM_001001986	8430427H17Rik	-0.581601	0.00187503	RIKEN cDNA 8430427H17 gene	MCC Details: [241733^scl^scl18481^scl18481.8_539^exon_800^0^191]
mMC025102	XM_284697	6330441O12Rik	-0.547804	0.0018755	RIKEN cDNA 6330441O12 gene	MCC Details: [319621^scl0^scl0319621^scl0319621.1_105^exon_400^0^225]
mMC003863	NM_016843	Sca10	-0.556532	0.00188293	spinocerebellar ataxia 10 homolog (human)	MCC Details: [54138^scl^scl47657^scl47657.13.70_30^island_800^-22.9^727]
mMA034034	NM_010685	Lamp2	-0.668236	0.00188293	Mus musculus lysosomal membrane glycoprotein 2 (Lamp2), mRNA.	MCC Details: [^scl000^scl0002992^scl0002992.1_44^exon_9999999^0^394]
mMC021381	NM_009128	Scd2	-0.536705	0.00188536	stearoyl-Coenzyme A desaturase 2	MCC Details: [20250^scl0^scl020250^scl020250.10_235^exon_400^0^95]
mMC025819	NM_009976	Cst3	-0.610112	0.00189027	cystatin C	MCC Details: [13010^scl0^scl013010^scl013010.2_9^exon_400^-23^343]
mMA033302	NM_007941	Epim	-0.587857	0.00190374	Mus musculus epimorphin (Epim), mRNA.	MCC Details: [^scl000^scl0004109^scl0004109.1_27^exon_9999999^0^28]
mMC021026	NM_025411	1110049F12Rik	-0.7659	0.00190374	RIKEN cDNA 1110049F12 gene	MCC Details: [66193^scl0^scl066193^scl066193.1_138^exon_400^-23.9^192]
mMR026920	NM_027756	Mfap3l	-1.07475	0.00190374	microfibrillar-associated protein 3-like	MCC Details: [71306^scl00^scl0071306^scl0071306.2_309^exon_400^0^21]
mMR029006	NM_008194	Gyk	-0.716685	0.00190374	glycerol kinase	MCC Details: [14933^scl00^scl0014933^scl0014933.2_154^exon_400^0^176]
mMC017955	NM_026640	4632417K18Rik	-0.944227	0.00190374	RIKEN cDNA 4632417K18 gene	MCC Details: [107373^scl^scl53341^scl53341.4_558^exon_800^0^172]
mMC023446	NM_175032	A830023L05	-0.528318	0.00190382	hypothetical protein A830023L05	MCC Details: [270049^scl0^scl0270049^scl0270049.2_30^exon_400^-26^373]
mMC014803	NM_010360	Gstm5	-0.582141	0.0019231	glutathione S-transferase, mu 5	MCC Details: [14866^scl^scl22733^scl22733.6.2_0^island_600^-25.04^495]
mMC023319	NM_021377	Sorcs1	-0.854076	0.00192877	VPS10 domain receptor protein SORCS 1	MCC Details: [58178^scl0^scl058178^scl058178.4_12^exon_4400^-24.9^4374]
mMC023123	NM_023324	Peli1	-0.722041	0.00192877	pellino 1	MCC Details: [67245^scl0^scl067245^scl067245.8_3^exon_1400^-21.63^1327]
mMC009570	NM_008991	Abcd3	-0.586817	0.00192877	ATP-binding cassette, sub-family D (ALD), member 3	MCC Details: [19299^scl^scl21582^scl21582.24_10^exon_1000^-23.7^1014]
mMC018571	NM_053178	Lpd	-0.60054	0.00193208	lipidosin	MCC Details: [94180^scl^scl35836^scl35836.16.1_27^island_600^-25.2^594]
mMA033038	NM_024191	Arl2bp	-0.568087	0.00193208	Mus musculus ADP-ribosylation factor-like 2 binding protein (Arl2bp), mRNA.	MCC Details: [^scl000^scl000628^scl000628.1_299^exon_9999999^-15.1^762]
mMC012914	NM_011436	Sorl1	-1.08044	0.00193457	sortilin-related receptor, LDLR class A repeats-containing	MCC Details: [20660^scl^scl35985^scl35985.47_66^exon_800^0^664]
mMA032654	NM_009194	Slc12a2	-0.811336	0.00194066	Mus musculus solute carrier family 12, member 2 (Slc12a2), mRNA.	MCC Details: [^scl000^scl0002250^scl0002250.1_47^exon_9999999^-23.5^6]
mMC020204	NM_001002268	Gpr126	-0.727394	0.00194882	G protein-coupled receptor 126	MCC Details: [215798^scl0^scl0215798^scl0215798.3_151^exon_400^-20.3^179]
mMC018331		9930009M05Rik	-0.62302	0.00195424	RIKEN cDNA 9930009M05 gene	MCC Details: [319502^scl^scl22201^scl22201.1.665_48^island_600^0^483]
mMC003522	NM_021390	Sall1	-0.644005	0.00198254	sal-like 1 (Drosophila)	MCC Details: [58198^scl^scl34507^scl34507.6.1_110^island_400^0^221]
mMR030947	NM_023844	Jam2	-0.599395	0.00199456	junction adhesion molecule 2	MCC Details: [67374^scl00^scl0067374^scl0067374.1_279^exon_400^0^51]
mMC005486	XM_132086	Rab28	-0.870448	0.00200821	RAB28, member RAS oncogene family	MCC Details: [100972^scl^scl26652^scl26652.5.3_3^island_1000^-23.6^1024]
mMR029850	NM_031174	Dscam	-0.790152	0.00202017	Down syndrome cell adhesion molecule	MCC Details: [13508^scl00^scl0013508^scl0013508.1_59^exon_400^0^271]
mMC012660	XM_135000	6430514L14Rik	-0.66069	0.00202017	RIKEN cDNA 6430514L14 gene	MCC Details: [76886^scl^scl35652^scl35652.15_474^exon_800^0^256]
mMC001694	NM_009344	Phlda1	-0.519348	0.00202017	pleckstrin homology-like domain, family A, member 1	MCC Details: [21664^scl^scl38444^scl38444.3.1_70^island_600^0^461]
mMC004037	NM_007426	Agpt2	-0.52192	0.00204901	angiopoietin 2	MCC Details: [11601^scl^scl35042^scl35042.9.1_7^island_400^-25.6^328]
mMC004328	NM_009285	Stc1	-1.29232	0.00206568	stanniocalcin 1	MCC Details: [20855^scl^scl46141^scl46141.4_0^exon_800^-11.2^730]
mMA035064	NM_133748	Insig2	-0.687109	0.00207461	Mus musculus insulin induced gene 2 (Insig2), mRNA.	MCC Details: [^scl000^scl000986^scl000986.1_622^exon_9999999^0^475]
mMA035383	NM_009806	Cask	-0.707136	0.00207911	Mus musculus calcium/calmodulin-dependent serine protein kinase (Cask), mRNA.	MCC Details: [^scl000^scl0002933^scl0002933.1_845^exon_9999999^0^386]
mMR028905	NM_007437	Aldh3a2	-0.525536	0.00210171	aldehyde dehydrogenase family 3, subfamily A2	MCC Details: [11671^scl00^scl0011671^scl0011671.2_159^exon_400^0^171]
mMC016793		2900060P06Rik	-0.692283	0.00210171	RIKEN cDNA 2900060P06 gene	MCC Details: [72959^scl^scl16835^scl16835.1.213_142^island_400^0^189]
mMA032310	NM_009441	Ttc3	-0.522529	0.00210171	Mus musculus tetratricopeptide repeat domain 3 (Ttc3), mRNA.	MCC Details: [^scl000^scl0001824^scl0001824.1_10^exon_9999999^-23.6^6]
mMA035237	NM_026164	1200006O19Rik	-0.611742	0.00210171	Mus musculus RIKEN cDNA 1200006O19 gene (1200006O19Rik), mRNA.	MCC Details: [^scl000^scl0002371^scl0002371.1_10^exon_9999999^-25.79^70]
mMC007236	NM_009801	Car2	-0.628188	0.00210814	carbonic anhydrase 2	MCC Details: [12349^scl^scl23378^scl23378.7_207^exon_800^-22^523]
mMA034951	NM_018854	0610009H04Rik	-0.655296	0.0021211	Mus musculus RIKEN cDNA 0610009H04 gene (0610009H04Rik), mRNA.	MCC Details: [^scl000^scl0001329^scl0001329.1_110^exon_9999999^-25.5^49]
mMR030569	NM_028048	1810012H11Rik	-0.641134	0.00212909	RIKEN cDNA 1810012H11 gene	MCC Details: [71998^scl00^scl0071998^scl0071998.2_125^exon_400^0^205]
mMC003905	NM_053084	Trim32	-0.67756	0.00212909	tripartite motif protein 32	MCC Details: [69807^scl^scl25352^scl25352.3_37^exon_800^0^693]
mMC014808	NM_013479	Bcl2l10	-0.546241	0.00213641	Bcl2-like 10	MCC Details: [12049^scl^scl36697^scl36697.2.1_3^island_800^0^790]
mMC003968	NM_022007	Fxyd7	-0.548534	0.0021645	FXYD domain-containing ion transport regulator 7	MCC Details: [57780^scl^scl31501^scl31501.6.1_29^island_400^-29.1^352]
mMC019305	NM_172339	Snapc4	-0.657652	0.00217308	small nuclear RNA activating complex, polypeptide 4	MCC Details: [227644^scl0^scl0227644^scl0227644.2_60^exon_400^-1.55^255]
mMC021462	XM_484933	Pcp4l1	-0.945269	0.00217308	Purkinje cell protein 4-like 1	MCC Details: [66425^scl0^scl066425^scl066425.1_159^exon_400^0^171]
mMC006514	NM_023910	0610009M14Rik	-0.64703	0.00217494	RIKEN cDNA 0610009M14 gene	MCC Details: [78829^scl^scl27096^scl27096.8.1_1^island_800^0^751]
mMR027335	NM_053207	Egln1	-0.508031	0.00218049	EGL nine homolog 1 (C. elegans)	MCC Details: [112405^scl00^scl00112405^scl00112405.2_28^exon_1000^-25.4^902]
mMC009539	NM_144902	Slc35a3	-0.739797	0.00218847	solute carrier family 35 (UDP-N-acetylglucosamine (UDP-GlcNAc) transporter), member 3	MCC Details: [229782^scl^scl21606^scl21606.12_118^exon_800^0^612]
mMC019249	NM_011937	Gnpda1	-0.656413	0.00223876	glucosamine-6-phosphate deaminase 1	MCC Details: [26384^scl0^scl026384^scl026384.2_40^exon_400^-106.3^290]
mMR029727	NM_153089	Ppp1r16b	-0.871823	0.00224463	protein phosphatase 1, regulatory (inhibitor) subunit 16B	MCC Details: [228852^scl00^scl00228852^scl00228852.2_173^exon_400^-13.3^157]
mMR001512	NM_176841	A430106J12Rik	-0.784765	0.00224463	Mus musculus RIKEN cDNA A430106J12 gene (A430106J12Rik), mRNA.	PC Details: [scl00]
mMC023445	NM_008828	Pgk1	-0.574994	0.00224478	phosphoglycerate kinase 1	MCC Details: [18655^scl0^scl018655^scl018655.12_25^exon_400^-102.2^309]
mMC003886	NM_178682	4933426M11Rik	-0.629551	0.00226831	RIKEN cDNA 4933426M11 gene	MCC Details: [217684^scl^scl43022^scl43022.7_1^exon_800^0^729]
mMR001508	NM_011986	Ncdn	-0.477287	0.00226889	Mus musculus neurochondrin (Ncdn), mRNA.	PC Details: [scl00]
mMC021028	NM_033175	Sprrl1	-0.651336	0.00227079	small proline rich-like 1	MCC Details: [94060^scl0^scl094060^scl094060.3_223^exon_400^-54.59^107]
mMC011145	NM_001004359	Gprasp1	-0.56634	0.0022741	G protein-coupled receptor associated sorting protein 1	MCC Details: [67298^scl^scl54622^scl54622.12_49^exon_800^0^681]
mMC019447	NM_027707	4933421G18Rik	-0.668722	0.0022741	RIKEN cDNA 4933421G18 gene	MCC Details: [71175^scl0^scl071175^scl071175.1_21^exon_3200^-20.8^3189]
mMC009507	NM_183254	1700025K23Rik	-0.925044	0.0022741	RIKEN cDNA 1700025K23 gene	MCC Details: [66337^scl^scl38049^scl38049.5.1_21^island_600^-24^510]
mMC003061	NM_029614	2310046G15Rik	-0.554385	0.0022741	RIKEN cDNA 2310046G15 gene	MCC Details: [76453^scl^scl31061^scl31061.7_464^exon_800^0^266]
mMC017288	NM_146047	C130052I12Rik	-0.516958	0.0022741	RIKEN cDNA C130052I12 gene	MCC Details: [218335^scl^scl44632^scl44632.16.1_30^island_400^-25.6^398]
mMC010025		1810007I17Rik	-0.648351	0.00229991	RIKEN cDNA 1810007I17 gene	MCC Details: [69056^scl^scl13455^scl13455.1.1_184^island_400^-21.9^147]
mMR030969	NM_172398	2310005E10Rik	-0.653043	0.00232721	RIKEN cDNA 2310005E10 gene	MCC Details: [67861^scl00^scl0067861^scl0067861.2_64^exon_400^0^266]
mMC001003	NM_027153	Pir	-0.633435	0.00232937	pirin	MCC Details: [69656^scl^scl54488^scl54488.12.1_33^island_800^-25^614]
mMC001926	NM_007499	Atm	-0.620585	0.00234227	ataxia telangiectasia mutated homolog (human)	MCC Details: [11920^scl^scl35851^scl35851.64.1_128^island_400^0^203]
mMC007414	XM_485055	4930578F03Rik	-0.728648	0.0023601	RIKEN cDNA 4930578F03 gene	MCC Details: [75894^scl^scl20389^scl20389.12_2^exon_800^-19.4^728]
mMC013465		2010309L07Rik	-0.749261	0.00236324	RIKEN cDNA 2010309L07 gene	MCC Details: [66485^scl^scl7952^scl7952.1.1_18^island_400^0^313]
mMA035439	AJ564976	PCDHX	-0.79773	0.00236642	Mus musculus mRNA for protocadherin (PCDHX gene).	MCC Details: [^scl000^scl0002882^scl0002882.1_77^exon_9999999^-23.7^3]
mMC009996	NM_007666	Cdh6	-0.747183	0.00238838	cadherin 6	MCC Details: [12563^scl^scl47372^scl47372.13.1_82^island_400^-26^249]
mMC017212	NM_146067	C530044N13Rik	-0.497708	0.00240243	RIKEN cDNA C530044N13 gene	MCC Details: [223978^scl^scl48750^scl48750.6_548^exon_800^0^182]
mMC010087	NM_145220	Dip3b	-0.73145	0.00240682	Dip3 beta	MCC Details: [216190^scl^scl37679^scl37679.21_483^exon_800^-13.6^247]
mMC009550		2010001A14Rik	-0.6199	0.00240682	RIKEN cDNA 2010001A14 gene	MCC Details: [76516^scl^scl40195^scl40195.1.56_13^island_600^-26^555]
mMC017158	XM_355454	8430436L14Rik	-0.745982	0.00240682	RIKEN cDNA 8430436L14 gene	MCC Details: [71560^scl^scl23140^scl23140.3.1397_82^island_400^-16.7^189]
mMC010600		1110046J11Rik	-0.475657	0.0024406	RIKEN cDNA 1110046J11 gene	MCC Details: [68812^scl^scl1329^scl1329.1.1_99^island_400^0^232]
mMC021131	NM_031258	Chrdl1	-1.83971	0.0024406	chordin-like 1	MCC Details: [83453^scl0^scl083453^scl083453.1_277^exon_2400^-19.56^2053]
mMC016794	NM_025314	Hars2	-0.660282	0.00244061	histidyl tRNA synthetase 2	MCC Details: [66044^scl^scl20190^scl20190.8.1_11^island_400^-25.5^391]
mMC009205	XM_485608	1810013D10Rik	-0.655069	0.00244499	RIKEN cDNA 1810013D10 gene	MCC Details: [66278^scl^scl27816^scl27816.7.1_36^island_800^-27.4^695]
mMC003300	NM_019406	Fnbp1	-0.633513	0.00246673	formin binding protein 1	MCC Details: [14269^scl^scl19459^scl19459.18_395^exon_800^0^335]
mMC012716	NM_207583	6430517E21Rik	-0.509038	0.00246938	RIKEN cDNA 6430517E21 gene	MCC Details: [240843^scl^scl16080^scl16080.8.1_118^island_400^0^213]
mMC010680		C130006E23	-1.02941	0.00246998	hypothetical protein C130006E23	MCC Details: [331563^scl^scl54515^scl54515.1_197^exon_800^0^533]
mMC007208	NM_145491	Rhoq	-0.638344	0.00246998	ras homolog gene family, member Q	MCC Details: [104215^scl^scl50407^scl50407.7.1_46^island_400^-20.4^130]
mMR026866	NM_010488	Elavl4	-0.809844	0.00248888	ELAV (embryonic lethal, abnormal vision, Drosophila)-like 4 (Hu antigen D)	MCC Details: [15572^scl00^scl0015572^scl0015572.1_330^exon_400^0^0]
mMC012385	NM_175642	Bai3	-0.767448	0.00249742	brain-specific angiogenesis inhibitor 3	MCC Details: [210933^scl^scl16911^scl16911.32.1_67^island_600^0^464]
mMR028575	NM_175540	Eda2r	-0.575584	0.0025002	ectodysplasin A2 isoform receptor	MCC Details: [245527^scl00^scl00245527^scl00245527.2_2^exon_400^0^328]
mMC024800	XM_358349	Atp11b	-0.914232	0.00250728	ATPase, Class VI, type 11B	MCC Details: [76295^scl0^scl076295^scl076295.3_96^exon_400^-19^234]
mMC008360		2700033N17Rik	-0.520264	0.00250776	RIKEN cDNA 2700033N17 gene	MCC Details: [72603^scl^scl18836^scl18836.2.1_39^island_400^0^292]
mMC001717	NM_146089	Ccdc5	-0.561824	0.00250854	coiled-coil domain containing 5	MCC Details: [225745^scl^scl51245^scl51245.13.1_81^island_400^-21.5^110]
mMR029793	NM_172458	9030612M13Rik	-0.4906	0.00252707	RIKEN cDNA 9030612M13 gene	MCC Details: [208292^scl00^scl00208292^scl00208292.2_202^exon_400^-21.06^128]
mMA031818	NM_009667	Ampd3	-1.19592	0.00252707	Mus musculus AMP deaminase 3 (Ampd3), mRNA.	MCC Details: [^scl000^scl000235^scl000235.1_47^exon_9999999^-23^13]
mMR027771	NM_080637	Nme5	-0.876789	0.00252707	expressed in non-metastatic cells 5	MCC Details: [75533^scl00^scl0075533^scl0075533.2_243^exon_400^0^87]
mMA034985	NM_031174	Dscam	-0.857336	0.00252707	Mus musculus Down syndrome cell adhesion molecule (Dscam), mRNA.	MCC Details: [^scl000^scl0001803^scl0001803.1_9^exon_9999999^-21.5^81]
mMR029459	NM_007727	Cntn1	-0.826655	0.00252707	contactin 1	MCC Details: [12805^scl00^scl0012805^scl0012805.2_145^exon_400^0^185]
mMC024431		1190002F15Rik	-0.502035	0.00253146	RIKEN cDNA 1190002F15 gene	MCC Details: [381822^scl0^scl0381822^scl0381822.1_19^exon_400^-27.1^271]
mMA033278	AK035807		-0.782178	0.00253206	Mus musculus 16 days neonate cerebellum cDNA, RIKEN full-length enriched library, clone:9630005P16 product:tripartite motif protein 9, full insert sequence.	MCC Details: [^scl000^scl0002353^scl0002353.1_840^exon_9999999^0^207]
mMC002324	NM_025468	1810029G24Rik	-0.811272	0.00255368	RIKEN cDNA 1810029G24 gene	MCC Details: [66286^scl^scl51843^scl51843.7.3_62^island_400^-20.98^255]
mMC006558	NM_175398	6530418L21Rik	-0.596857	0.00257431	RIKEN cDNA 6530418L21 gene	MCC Details: [109050^scl^scl22758^scl22758.4_383^exon_800^0^347]
mMC007717	NM_172865	Manea	-0.606315	0.00257996	mannosidase, endo-alpha	MCC Details: [242362^scl^scl24488^scl24488.5_361^exon_800^0^369]
mMC009812	NM_033075	D17H6S56E-5	-0.702929	0.00259025	DNA segment, Chr 17, human D6S56E 5	MCC Details: [110956^scl^scl50002^scl50002.3_113^exon_1400^0^1217]
mMC025984		2010107H07Rik	-0.472251	0.00259025	RIKEN cDNA 2010107H07 gene	MCC Details: [66487^scl0^scl066487^scl066487.1_1^exon_400^-24.31^329]
mMC017897	NM_173866	Gpt2	-0.660216	0.00260031	glutamic pyruvate transaminase (alanine aminotransferase) 2	MCC Details: [108682^scl^scl33556^scl33556.12_71^exon_800^0^659]
mMR030011	NM_026013	2610318G18Rik	-0.492628	0.00260205	RIKEN cDNA 2610318G18 gene	MCC Details: [67171^scl00^scl0067171^scl0067171.2_285^exon_400^0^45]
mMR030590	NM_183028	A030012M09Rik	-0.526072	0.00260205	RIKEN cDNA A030012M09 gene	MCC Details: [319263^scl00^scl00319263^scl00319263.2_175^exon_2200^-23.97^1955]
mMC003624	NM_177118	A830073O21Rik	-0.811597	0.00260465	RIKEN cDNA A830073O21 gene	MCC Details: [320262^scl^scl32535^scl32535.4_60^exon_800^0^670]
mMC017726	NM_029398	Tmem14a	-0.608202	0.00260465	transmembrane protein 14A	MCC Details: [75712^scl^scl18125^scl18125.3.1_16^island_800^-23.4^765]
mMC015539	NM_080857	Asb13	-0.584509	0.00262012	ankyrin repeat and SOCS box-containing protein 13	MCC Details: [142688^scl^scl45109^scl45109.6_127^exon_800^0^603]
mMA033497	NM_016893	Fut8	-0.713897	0.00262309	Mus musculus fucosyltransferase 8 (Fut8), mRNA.	MCC Details: [^scl000^scl0002414^scl0002414.1_6^exon_9999999^-26.8^19]
mMR030541	NM_010660	Krt1-10	-0.599359	0.00262309	keratin complex 1, acidic, gene 10	MCC Details: [16661^scl00^scl0016661^scl0016661.2_148^exon_400^0^182]
mMC014247	NM_021897	Trp53inp1	-0.771385	0.0026239	transformation related protein 53 inducible nuclear protein 1	MCC Details: [60599^scl^scl25678^scl25678.6_114^exon_800^0^616]
mMC008640	NM_007727	Cntn1	-0.668833	0.00262775	contactin 1	MCC Details: [12805^scl^scl47598^scl47598.31_288^exon_800^0^442]
mMC012433	NM_145545	9830147J24Rik	-0.743094	0.0026305	RIKEN cDNA 9830147J24 gene	MCC Details: [229900^scl^scl22519^scl22519.12.1_40^island_1000^0^891]
mMC021080	NM_028500	Calr3	-0.537851	0.00263051	calreticulin 3	MCC Details: [73316^scl0^scl073316^scl073316.1_23^exon_400^-29.9^376]
mMC004575	NM_028634	Pgea1	-0.664214	0.00265693	PKD2 interactor, golgi and endoplasmic reticulum associated 1	MCC Details: [73739^scl^scl47741^scl47741.5.1_17^island_800^-24.6^704]
mMC016445	NM_009834	Ccrn4l	-0.652541	0.00265693	CCR4 carbon catabolite repression 4-like (S. cerevisiae)	MCC Details: [12457^scl^scl23222^scl23222.4_222^exon_800^0^508]
mMC022512	NM_011937	Gnpda1	-0.6513	0.0026578	glucosamine-6-phosphate deaminase 1	MCC Details: [26384^scl0^scl026384^scl026384.8_46^exon_2400^-25.9^2098]
mMR026602	NM_033576	Pcdhgb4	-0.574561	0.0026578	protocadherin gamma subfamily B, 4	MCC Details: [93701^scl00^scl0093701^scl0093701.1_57^exon_400^-31.36^273]
mMA032622	AK046688		-0.527671	0.00266083	Mus musculus 4 days neonate male adipose cDNA, RIKEN full-length enriched library, clone:B430312B09 product:unclassifiable, full insert sequence.	MCC Details: [^scl000^scl0002515^scl0002515.1_15^exon_9999999^-27^17]
mMR029117	NM_007615	Catns	-0.563642	0.00270801	catenin src	MCC Details: [12388^scl00^scl0012388^scl0012388.2_252^exon_400^0^78]
mMC022406		2010001H16Rik	-0.584899	0.00270801	RIKEN cDNA 2010001H16 gene	MCC Details: [69825^scl0^scl069825^scl069825.1_31^exon_400^-22.4^137]
mMC012974	NM_010363	Gstz1	-0.584811	0.00270801	glutathione transferase zeta 1 (maleylacetoacetate isomerase)	MCC Details: [14874^scl^scl42938^scl42938.12_138^exon_800^0^592]
mMO035766			-0.516346	0.00273378		MCC Details: [^scl0000r^^scl000061.1_90_REVCOMP^^^]
mMC003173	NM_025706	Tbc1d15	-0.475878	0.00274145	TBC1 domain family, member 15	MCC Details: [66687^scl^scl37489^scl37489.16_225^exon_800^-34.98^505]
mMC012228	XM_129208	5033428B15Rik	-0.456963	0.00274145	RIKEN cDNA 5033428B15 gene	MCC Details: [76002^scl^scl52736^scl52736.7.1_56^island_400^0^275]
mMA035107	NM_019926	Mtm1	-0.548919	0.00274145	Mus musculus X-linked myotubular myopathy gene 1 (Mtm1), mRNA.	MCC Details: [^scl000^scl0002967^scl0002967.1_21^exon_9999999^-26^4]
mMC005240	NM_207223	Centb5	-0.486917	0.00274145	centaurin, beta 5	MCC Details: [140500^scl^scl24609^scl24609.23_97^exon_800^0^633]
mMA032850	NM_027101	2610028L19Rik	-0.49973	0.00277403	Mus musculus RIKEN cDNA 2610028L19 gene (2610028L19Rik), mRNA.	MCC Details: [^scl000^scl0002272^scl0002272.1_96^exon_9999999^-24.4^15]
mMO035471	NM_138314	Nme7	-0.477353	0.00279686	Mus musculus non-metastatic cells 7, protein expressed in (Nme7), mRNA.	MCC Details: [^scl0000^scl000061^scl000061.1_90^exon_99999999999999^-22.9^27]
mMC004840		1700060J05Rik	-0.512473	0.00280802	RIKEN cDNA 1700060J05 gene	MCC Details: [73391^scl^scl24323^scl24323.2.1_88^island_400^0^243]
mMR028815	NM_019712	Rbx1	-0.527793	0.00282086	ring-box 1	MCC Details: [56438^scl00^scl0056438^scl0056438.1_154^exon_400^0^176]
mMC018411	XM_132218	2310002F18Rik	-0.608998	0.00283457	RIKEN cDNA 2310002F18 gene	MCC Details: [71883^scl^scl26322^scl26322.8.1_52^island_1000^-21.31^879]
mMA031812	NM_019703	Pfkp	-0.473491	0.00283743	Mus musculus phosphofructokinase, platelet (Pfkp), mRNA.	MCC Details: [^scl000^scl0003729^scl0003729.1_9^exon_9999999^-26.6^87]
mMC000923	NM_054077	Prelp	-0.454959	0.00284056	proline arginine-rich end leucine-rich repeat	MCC Details: [116847^scl^scl16279^scl16279.4_434^exon_800^0^296]
mMR030524	NM_033590	Pcdhga7	-0.5388	0.00285125	protocadherin gamma subfamily A, 7	MCC Details: [93715^scl00^scl0093715^scl0093715.1_57^exon_400^-31.36^273]
mMC001065	XM_127139	Eml1	-0.665341	0.00285275	echinoderm microtubule associated protein like 1	MCC Details: [68519^scl^scl42796^scl42796.25_96^exon_800^0^634]
mMA031917	NM_010771	Matr3	-0.46463	0.00285275	MKIAA0723 protein (Fragment).	MCC Details: [^scl000^scl0002269^scl0002269.1_18^exon_9999999^-21^80]
mMA032446	NM_028063	Trmt1	-0.672362	0.00285878	Mus musculus tRNA (5-methylaminomethyl-2-thiouridylate)-methyltransferase 1 (Trmt1), mRNA.	MCC Details: [^scl000^scl0002584^scl0002584.1_7^exon_9999999^-22.12^30]
mMC006971	NM_007495	Astn1	-0.833326	0.00291054	astrotactin 1	MCC Details: [11899^scl^scl17333^scl17333.26_0^exon_1600^-19.2^1630]
mMC002109	NM_007697	Chl1	-0.528054	0.00291861	cell adhesion molecule with homology to L1CAM	MCC Details: [12661^scl^scl29688^scl29688.29.1_3^island_1600^-25.3^1487]
mMR027635	NM_183178	Fsd1	-0.811608	0.00292149	fibronectin type 3 and SPRY domain-containing protein	MCC Details: [93745^scl00^scl0093745^scl0093745.1_205^exon_400^0^125]
mMA034796	BC030447		-0.527043	0.00293445	Mus musculus DNA segment, Chr 3, ERATO Doi 194, expressed, mRNA (cDNA clone IMAGE:5400637), containing frame-shift errors.	MCC Details: [^scl000^scl0002016^scl0002016.1_29^exon_9999999^-22.7^18]
mMC011620	XM_132099	Centd1	-0.84568	0.00294196	centaurin, delta 1	MCC Details: [212285^scl^scl26570^scl26570.35_194^exon_800^-1.72^536]
mMO036029			-0.45446	0.00294196		MCC Details: [^scl0000r^^scl000057.1_28_REVCOMP^^^]
mMC025336		D630029K19Rik	-0.615984	0.00294196	RIKEN cDNA D630029K19 gene	MCC Details: [229227^scl0^scl0229227^scl0229227.1_8^exon_2400^-19.7^2322]
mMC016695	NM_019571	Tm4sf9	-0.472364	0.00296998	transmembrane 4 superfamily member 9	MCC Details: [56224^scl^scl22536^scl22536.12_30^exon_1600^-20.9^1528]
mMC025152	NM_025326	0610011I04Rik	-0.677282	0.00296998	RIKEN cDNA 0610011I04 gene	MCC Details: [66058^scl0^scl066058^scl066058.8_40^exon_400^-25.3^270]
mMC016906	NM_009982	Ctsc	-0.698732	0.00296998	cathepsin C	MCC Details: [13032^scl^scl32422^scl32422.10_62^exon_800^0^668]
mMC013902	NM_145144	2810003C17Rik	-0.484932	0.00298306	RIKEN cDNA 2810003C17 gene	MCC Details: [108897^scl^scl21068^scl21068.9_287^exon_800^0^443]
mMC023155	NM_025681	Lix1	-0.835011	0.00298306	limb expression 1 homolog (chicken)	MCC Details: [66643^scl0^scl066643^scl066643.1_7^exon_2800^-26^2773]
mMC015885	XM_484173	9030205A07Rik	-0.588301	0.00298347	RIKEN cDNA 9030205A07 Gene	MCC Details: [217843^scl^scl42844^scl42844.21.1_76^island_400^0^255]
mMC018852	NM_134096	AW049604	-0.603058	0.00298477	expressed sequence AW049604	MCC Details: [106014^scl^scl47637^scl47637.6_660^exon_800^0^70]
mMC013310	NM_028724	Rin2	-1.1116	0.00300082	Ras and Rab interactor 2	MCC Details: [74030^scl^scl20180^scl20180.20_84^exon_800^-24.92^646]
mMC025656	NM_018788	Extl3	-0.621576	0.00300371	exostoses (multiple)-like 3	MCC Details: [54616^scl0^scl054616^scl054616.1_2^exon_400^0^328]
mMA032190	CC326350		-0.591233	0.00300575	RRI484 BayGenomics Gene Trap Library pGT0Lxf Mus musculus cDNA, genomic survey sequence.	MCC Details: [^scl000^scl0002765^scl0002765.1_0^exon_9999999^-25^0]
mMC001873		LOC98434	-0.680943	0.00302316	hypothetical LOC98434	MCC Details: [98434^scl^scl15963^scl15963.1.277_98^island_400^-9.67^233]
mMC019702	NM_025512	2310008M20Rik	-0.665761	0.00302323	RIKEN cDNA 2310008M20 gene	MCC Details: [66361^scl0^scl066361^scl066361.1_72^exon_400^-65.3^258]
mMA032848	BC019668	Taf12	-0.501248	0.00302783	Mus musculus TAF12 RNA polymerase II, TATA box binding protein (TBP)-associated factor, mRNA (cDNA clone MGC:30438 IMAGE:3493047), complete cds.	MCC Details: [^scl000^scl0002627^scl0002627.1_6^exon_9999999^-106.2^13]
mMC011946	NM_025613	Cri1	-0.547982	0.00302783	CREBBP/EP300 inhibitory protein 1	MCC Details: [58521^scl^scl20341^scl20341.2.61_4^island_800^0^727]
mMC021060	NM_011486	Stat3	-0.530216	0.00302783	signal transducer and activator of transcription 3	MCC Details: [20848^scl0^scl020848^scl020848.1_5^exon_3200^-23.7^3139]
mMC017947	NM_011264	Rev3l	-0.448447	0.00306508	REV3-like, catalytic subunit of DNA polymerase zeta RAD54 like (S. cerevisiae)	MCC Details: [19714^scl^scl39007^scl39007.33.260_3^island_800^-21.8^787]
mMA031944	NM_025387	Tmem14c	-0.515602	0.00306776	Mus musculus transmembrane protein 14C (Tmem14c), mRNA.	MCC Details: [^scl000^scl0003742^scl0003742.1_4^exon_9999999^-73.66^3]
mMC025869	NM_009272	Srm	-0.474227	0.00307895	spermidine synthase	MCC Details: [20810^scl0^scl020810^scl020810.7_29^exon_400^-54.7^333]
mMC014654	NM_010195	Gpr49	-0.811628	0.00307895	G protein-coupled receptor 49	MCC Details: [14160^scl^scl37484^scl37484.18.1_30^island_800^-26^792]
mMC020963	XM_484001	C130096N06Rik	-0.598353	0.00308636	RIKEN cDNA C130096N06 gene	MCC Details: [320220^scl0^scl0320220^scl0320220.4_27^exon_800^-22.9^802]
mMC012572	NM_027992	2310036D22Rik	-0.898691	0.00309659	RIKEN cDNA 2310036D22 gene	MCC Details: [71900^scl^scl30378^scl30378.11_478^exon_800^0^252]
mMR030953	NM_033583	Pcdhgc5	-0.736857	0.00310074	protocadherin gamma subfamily C, 5	MCC Details: [93708^scl00^scl0093708^scl0093708.1_44^exon_400^-25.16^286]
mMC009552	XM_131857	2610109H07Rik	-0.626994	0.00312005	RIKEN cDNA 2610109H07 gene	MCC Details: [70433^scl^scl23524^scl23524.7_137^exon_800^0^593]
mMC007694	NM_026402	Apg3l	-0.533638	0.0031206	APG3 autophagy 3-like (S. cerevisiae)	MCC Details: [67841^scl^scl49065^scl49065.9.1_50^island_1200^0^1081]
mMC023549	NM_013896	Timm10	-0.500334	0.00317712	translocase of inner mitochondrial membrane 10 homolog (yeast)	MCC Details: [30056^scl0^scl030056^scl030056.1_208^exon_400^-17.3^122]
mMC017967	NM_019423	Elovl2	-1.0197	0.00317991	elongation of very long chain fatty acids (FEN1/Elo2, SUR4/Elo3, yeast)-like 2	MCC Details: [54326^scl^scl44057^scl44057.9_18^exon_1000^-23.8^912]
mMC012671	NM_031156	Ide	-0.50828	0.00318309	insulin degrading enzyme	MCC Details: [15925^scl^scl52522^scl52522.27_217^exon_800^0^513]
mMC021945	XM_128178	Sfrs2ip	-0.471053	0.00323668	splicing factor, arginine/serine-rich 2, interacting protein	MCC Details: [72193^scl0^scl072193^scl072193.1_10^exon_3200^-22.62^3120]
mMC012957	NM_015819	Hs6st2	-0.856372	0.00324029	heparan sulfate 6-O-sulfotransferase 2	MCC Details: [50786^scl^scl54262^scl54262.7_282^exon_800^0^448]
mMC018664	NM_172404	Ccbl1	-0.528866	0.00324029	cysteine conjugate-beta lyase	MCC Details: [70266^scl^scl19475^scl19475.14.1_7^island_800^-24.5^632]
mMC012511	NM_008363	Irak1	-0.602648	0.00324994	interleukin-1 receptor-associated kinase 1	MCC Details: [16179^scl^scl54144^scl54144.14_12^exon_800^0^718]
mMC026454	NM_029688	Npn3	-0.581878	0.0032648	neoplastic progression 3	MCC Details: [76650^scl0^scl076650^scl076650.2_28^exon_2000^-34.29^1902]
mMC017592	XM_126933	Ttc9	-1.11018	0.0032648	tetratricopeptide repeat domain 9	MCC Details: [69480^scl^scl43017^scl43017.3_123^exon_800^0^607]
mMC011734	NM_009210	Smarca3	-0.475403	0.00327298	SWI/SNF related, matrix associated, actin dependent regulator of chromatin, subfamily a, member 3	MCC Details: [20585^scl^scl23356^scl23356.25.1035_6^island_800^0^738]
mMA034307	NM_012021	Prdx5	-0.542135	0.00327467	Mus musculus peroxiredoxin 5 (Prdx5), mRNA.	MCC Details: [^scl000^scl000502^scl000502.1_59^exon_9999999^-25.5^3]
mMC014230	XM_131465	1810054D07Rik	-0.81121	0.003292	RIKEN cDNA 1810054D07 gene	MCC Details: [69863^scl^scl24168^scl24168.21.1_2^island_600^-17.4^529]
mMC019245	NM_176836	2810485I05Rik	-0.634349	0.00329221	RIKEN cDNA 2810485I05 gene	MCC Details: [72826^scl0^scl072826^scl072826.1_101^exon_400^0^229]
mMR031097	NM_033587	Pcdhga4	-0.613846	0.00329497	protocadherin gamma subfamily A, 4	MCC Details: [93712^scl00^scl0093712^scl0093712.1_176^exon_600^-31.36^354]
mMA033918	M68859	dystrophin	-0.525892	0.0033388	Mouse dystrophin mRNA, complete cds.	MCC Details: [^scl000^scl0002996^scl0002996.1_29^exon_9999999^-27.2^147]
mMC013158	NM_008994	Pxmp3	-0.614695	0.00337436	peroxisomal membrane protein 3	MCC Details: [19302^scl^scl22415^scl22415.7_11^exon_800^0^719]
mMC009574		5830471E12Rik	-0.513353	0.00337974	RIKEN cDNA 5830471E12 gene	MCC Details: [77208^scl^scl33268^scl33268.1.913_13^island_600^0^518]
mMC024887	NM_025476	2410005O16Rik	-0.975124	0.00338351	RIKEN cDNA 2410005O16 gene	MCC Details: [66302^scl0^scl066302^scl066302.10_6^exon_800^-22.9^755]
mMC022326	NM_025926	Dnajb4	-0.533065	0.0033846	DnaJ (Hsp40) homolog, subfamily B, member 4	MCC Details: [67035^scl0^scl067035^scl067035.1_58^exon_1000^-21.8^872]
mMC015671	NM_175540	Eda2r	-0.847067	0.00338877	ectodysplasin A2 isoform receptor	MCC Details: [245527^scl^scl54014^scl54014.8_558^exon_800^0^172]
mMC006021	NM_027985	Mad2l2	-0.591767	0.00340338	MAD2 mitotic arrest deficient-like 2 (yeast)	MCC Details: [71890^scl^scl24707^scl24707.8.1_1^island_600^-26.2^507]
mMC018631	XM_205854	Itpkb	-0.450531	0.00343945	inositol 1,4,5-trisphosphate 3-kinase B	MCC Details: [320404^scl^scl14296^scl14296.1.1_54^island_400^-25.27^164]
mMC009070	XM_488933	Nebl	-0.570418	0.00344504	nebulette	MCC Details: [74103^scl^scl19648^scl19648.7.1_312^island_400^0^19]
mMC021197	NM_009409	D230016L12Rik	-0.543587	0.00344748	RIKEN cDNA D230016L12 gene	MCC Details: [319393^scl0^scl0319393^scl0319393.1_18^exon_400^0^312]
mMC011329	NM_053185	Col4a6	-0.993384	0.00344954	procollagen, type IV, alpha 6	MCC Details: [94216^scl^scl53780^scl53780.46_270^exon_800^0^460]
mMC004464		9230105E05Rik	-0.469949	0.00345069	RIKEN cDNA 9230105E05 gene	MCC Details: [320626^scl^scl37434^scl37434.1.1_229^island_400^0^102]
mMC004881		6720458D17Rik	-0.576478	0.00345408	RIKEN cDNA 6720458D17 gene	MCC Details: [102527^scl^scl7286^scl7286.1.1_309^island_400^-15.94^22]
mMC005872	NM_016854	Ppp1r3c	-0.691345	0.00346816	protein phosphatase 1, regulatory (inhibitor) subunit 3C	MCC Details: [53412^scl^scl52526^scl52526.2_193^exon_800^0^537]
mMC016309	NM_011159	Prkdc	-0.753477	0.00347488	protein kinase, DNA activated, catalytic polypeptide	MCC Details: [19090^scl^scl49392^scl49392.76.1_22^island_1600^-27.8^1555]
mMC007707	NM_007614	Catnb	-0.870579	0.00349234	catenin beta	MCC Details: [12387^scl^scl36332^scl36332.17_16^exon_800^0^714]
mMC012357	NM_172532	Aldh5a1	-0.578533	0.00350574	aldehyde dehydrogenase family 5, subfamily A1	MCC Details: [214579^scl^scl44183^scl44183.10.1_0^island_600^-24.7^546]
mMC010868	NM_009791	Calmbp1	-0.438302	0.00351746	calmodulin binding protein 1	MCC Details: [12316^scl^scl17394^scl17394.26.1_66^island_400^0^265]
mMC016463	NM_013826	Mocs2	-0.591373	0.00351877	molybdenum cofactor synthesis 2	MCC Details: [17434^scl^scl44342^scl44342.6.5_4^island_600^-25.9^597]
mMC021158	NM_008729	Catnd2	-0.574366	0.00352022	catenin delta 2	MCC Details: [18163^scl0^scl018163^scl018163.25_164^exon_400^-19.63^166]
mMC006764	XM_136205	Gpr39	-0.748331	0.00353614	G protein-coupled receptor 39	MCC Details: [71111^scl^scl17541^scl17541.2.1_103^island_400^-25.2^228]
mMC000930	NM_011067	Per3	-0.714938	0.00354097	period homolog 3 (Drosophila)	MCC Details: [18628^scl^scl2166^scl2166.1.1_61^island_400^-19.2^270]
mMA035002	NM_201245 XM_357706 XM_358305	AA536749	-0.543799	0.00354097	Mus musculus expressed sequence AA536749 (AA536749), mRNA.	MCC Details: [^scl000^scl0001506^scl0001506.1_275^exon_9999999^0^359]
mMC020536	NM_025569	Mgst3	-0.601001	0.00354097	microsomal glutathione S-transferase 3	MCC Details: [66447^scl0^scl066447^scl066447.2_3^exon_400^-33.95^259]
mMO035374	NM_138314	Nme7	-0.473336	0.00355037	Mus musculus non-metastatic cells 7, protein expressed in (Nme7), mRNA.	MCC Details: [^scl0000^scl000057^scl000057.1_28^exon_99999999999999^-22.9^84]
mMC007234	NM_033322	Lztfl1	-0.623911	0.00355181	leucine zipper transcription factor-like 1	MCC Details: [93730^scl^scl6337^scl6337.1.1_16^island_600^0^515]
mMC013740		4930579D09Rik	-0.518816	0.00357019	RIKEN cDNA 4930579D09 gene	MCC Details: [75904^scl^scl28227^scl28227.2.1_205^island_400^0^121]
mMC010023	NM_172632	Mapk4	-0.58133	0.00357357	mitogen-activated protein kinase 4	MCC Details: [225724^scl^scl51269^scl51269.7_133^exon_800^0^597]
mMC004368	NM_134093	Letmd1	-0.569021	0.00357949	LETM1 domain containing 1	MCC Details: [68614^scl^scl47504^scl47504.5_20^exon_800^0^710]
mMC026003	NM_153808	Smc5l1	-0.654525	0.00358443	SMC5 structural maintenance of chromosomes 5-like 1 (yeast)	MCC Details: [226026^scl0^scl0226026^scl0226026.1_6^exon_2000^-19.8^1924]
mMC002133	XM_357332	4921517B04Rik	-0.636334	0.00360871	RIKEN cDNA 4921517B04 gene	MCC Details: [329770^scl^scl22473^scl22473.6.1_75^island_400^0^256]
mMC020772	NM_019978	Dcamkl1	-0.495178	0.00365688	double cortin and calcium/calmodulin-dependent protein kinase-like 1	MCC Details: [13175^scl0^scl013175^scl013175.7_20^exon_4800^-25.3^4453]
mMC019218	NM_025316	Ndufb5	-0.645476	0.00371185	NADH dehydrogenase (ubiquinone) 1 beta subcomplex, 5	MCC Details: [66046^scl0^scl066046^scl066046.6_22^exon_400^-27.5^342]
mMC014387	XM_129814	3222401M22Rik	-0.798288	0.00375119	RIKEN cDNA 3222401M22 gene	MCC Details: [74013^scl^scl16744^scl16744.12_327^exon_800^0^403]
mMC012920	NM_199446	Phkb	-0.467326	0.00378688	phosphorylase kinase beta	MCC Details: [102093^scl^scl33551^scl33551.36_1^exon_800^0^729]
mMC015955	NM_145984	D030028O16Rik	-1.09685	0.00379276	RIKEN cDNA D030028O16 gene	MCC Details: [213760^scl^scl49543^scl49543.1.824_2^island_400^0^308]
mMC015704	XM_140436	Rkhd2	-0.583402	0.00379276	ring finger and KH domain containing 2	MCC Details: [240396^scl^scl51784^scl51784.2_193^exon_800^-26.67^537]
mMA031987	NM_019836	2610024G14Rik	-0.581226	0.00379276	Mus musculus RIKEN cDNA 2610024G14 gene (2610024G14Rik), mRNA.	MCC Details: [^scl000^scl0004068^scl0004068.1_16^exon_9999999^-22^46]
mMC002638	NM_009981	Pcyt1a	-0.437397	0.00380223	phosphate cytidylyltransferase 1, choline, alpha isoform	MCC Details: [13026^scl^scl49238^scl49238.9_373^exon_800^0^357]
mMC023493	NM_013885	Clic4	-0.677279	0.003803	chloride intracellular channel 4 (mitochondrial)	MCC Details: [29876^scl0^scl029876^scl029876.1_59^exon_800^-84.47^671]
mMA033852	NM_175548	Lsamp	-0.723859	0.00382688	Mus musculus limbic system-associated membrane protein (Lsamp), mRNA.	MCC Details: [^scl000^scl0001826^scl0001826.1_137^exon_9999999^-25^26]
mMC014490	NM_177113	A830037N07Rik	-0.724363	0.00385645	RIKEN cDNA A830037N07 gene	MCC Details: [320239^scl^scl26596^scl26596.1_14^exon_1200^-21.7^1204]
mMR028846	NM_172281	Rnf40	-0.483776	0.00385773	ring finger protein 40	MCC Details: [233900^scl00^scl00233900^scl00233900.2_139^exon_400^0^191]
mMC017938	NM_009255	Serpine2	-0.522258	0.00385904	serine (or cysteine) proteinase inhibitor, clade E, member 2	MCC Details: [20720^scl^scl16572^scl16572.10_105^exon_800^0^625]
mMC006301	NM_010902	Nfe2l2	-0.759562	0.00389085	nuclear factor, erythroid derived 2, like 2	MCC Details: [18024^scl^scl19113^scl19113.7_232^exon_800^0^498]
mMC003169	NM_016866	Stk39	-0.574447	0.00390014	serine/threonine kinase 39, STE20/SPS1 homolog (yeast)	MCC Details: [53416^scl^scl19176^scl19176.21_114^exon_800^0^616]
mMC010481	NM_023480	Fahd1	-0.594155	0.00390014	fumarylacetoacetate hydrolase domain containing 1	MCC Details: [68636^scl^scl50197^scl50197.1.198_198^island_400^0^133]
mMR030079	NM_025900	Dek	-0.656139	0.00391935	DEK oncogene (DNA binding)	MCC Details: [110052^scl00^scl00110052^scl00110052.1_94^exon_600^-9.56^436]
mMC008354	NM_011447	Sox8	-0.556444	0.00391935	SRY-box containing gene 8	MCC Details: [20681^scl^scl50179^scl50179.2_171^exon_800^0^559]
mMC025948	NM_011889	2010-09-03	-0.551656	0.00391935	septin 3	MCC Details: [24050^scl0^scl024050^scl024050.9_20^exon_2000^-26^1830]
mMA032493	AK038963		-0.45311	0.00397597	Mus musculus adult male hypothalamus cDNA, RIKEN full-length enriched library, clone:A230079H09 product:lectin, galactose binding, soluble 8, full insert sequence.	MCC Details: [^scl000^scl0003711^scl0003711.1_47^exon_9999999^-29^1]
mMC025432	NM_018782	Calcrl	-0.451694	0.00398473	calcitonin receptor-like	MCC Details: [54598^scl0^scl054598^scl054598.1_2^exon_400^-15.2^328]
mMC022372	NM_008287	Hrsp12	-0.558179	0.00400922	heat-responsive protein 12	MCC Details: [15473^scl0^scl015473^scl015473.5_18^exon_2800^-30.75^2723]
mMC010521	NM_028379	Zdhhc4	-0.42762	0.00400922	zinc finger, DHHC domain containing 4	MCC Details: [72881^scl^scl25806^scl25806.10.1_16^island_400^-29.8^350]
mMR029736	NM_080558	Ssfa2	-0.489928	0.004056	sperm specific antigen 2	MCC Details: [70599^scl00^scl0070599^scl0070599.2_259^exon_400^0^71]
mMC002631	NM_013822	Jag1	-0.780946	0.00406829	jagged 1	MCC Details: [16449^scl^scl18600^scl18600.25_375^exon_800^0^355]
mMA033970	NM_172778	Maob	-0.565735	0.00407449	Mus musculus monoamine oxidase B (Maob), mRNA.	MCC Details: [^scl000^scl0002878^scl0002878.1_54^exon_9999999^-22.8^14]
mMC002818	NM_019579	Mpp5	-0.487681	0.00409959	membrane protein, palmitoylated 5 (MAGUK p55 subfamily member 5)	MCC Details: [56217^scl^scl43047^scl43047.9.1_1^island_1600^-27.3^1464]
mMA033498	NM_172291	BC024806	-0.625316	0.00412467	Mus musculus cDNA sequence BC024806 (BC024806), mRNA.	MCC Details: [^scl000^scl0003528^scl0003528.1_25^exon_9999999^-42.44^0]
mMC006679	NM_007945	Eps8	-0.829681	0.00412912	epidermal growth factor receptor pathway substrate 8	MCC Details: [13860^scl^scl28264^scl28264.25.1_26^island_600^-25.3^546]
mMC010219	NM_010438	Hk1	-0.542094	0.00417994	hexokinase 1	MCC Details: [15275^scl^scl37903^scl37903.28_124^exon_1000^-25.11^806]
mMC003594	NM_025434	Mrps28	-0.43466	0.00417994	mitochondrial ribosomal protein S28	MCC Details: [66230^scl^scl22402^scl22402.6.1_12^island_400^-27.8^328]
mMC014064	NM_028793	Acbd5	-0.547923	0.00420544	acyl-Coenzyme A binding domain containing 5	MCC Details: [74159^scl^scl21210^scl21210.14.1_186^island_1200^-25.92^945]
mMA031880	NM_025666	5730410I19Rik	-0.421311	0.00426649	Mus musculus RIKEN cDNA 5730410I19 gene (5730410I19Rik), mRNA.	MCC Details: [^scl000^scl0002331^scl0002331.1_896^exon_9999999^0^884]
mMA033250	NM_024185	2310047O13Rik	-0.467241	0.00426649	Mus musculus RIKEN cDNA 2310047O13 gene (2310047O13Rik), mRNA.	MCC Details: [^scl000^scl0003100^scl0003100.1_18^exon_9999999^-24^0]
mMC025919		D11Bwg0414e	-0.515955	0.00428406	DNA segment, Chr 11, Brigham & Women's Genetics 0414 expressed	MCC Details: [76437^scl0^scl076437^scl076437.1_89^exon_400^0^241]
mMC024889		2900075N08Rik	-0.504152	0.0042851	RIKEN cDNA 2900075N08 gene	MCC Details: [72991^scl0^scl072991^scl072991.1_200^exon_400^0^130]
mMC017258		C230053D17Rik	-0.583517	0.0042851	RIKEN cDNA C230053D17 gene	MCC Details: [319344^scl^scl36328^scl36328.1.1_139^island_400^0^192]
mMA034214	NM_027435	Atad2	-0.669668	0.00432353	Mus musculus ATPase family, AAA domain containing 2 (Atad2), mRNA.	MCC Details: [^scl000^scl0002538^scl0002538.1_0^exon_9999999^0^74]
mMC022537	NM_011333	Ccl2	-0.754348	0.00435154	chemokine (C-C motif) ligand 2	MCC Details: [20296^scl0^scl020296^scl020296.2_11^exon_400^-27.4^321]
mMC008736	NM_011821	Gpc6	-0.767432	0.00437006	glypican 6	MCC Details: [23888^scl^scl45975^scl45975.11_208^exon_800^0^522]
mMC008403	NM_010415	Dtr	-0.731482	0.00437695	diphtheria toxin receptor	MCC Details: [15200^scl^scl51511^scl51511.5_328^exon_800^0^402]
mMR028861	NM_033594	Pcdhga11	-0.51561	0.00437695	protocadherin gamma subfamily A, 11	MCC Details: [93723^scl00^scl0093723^scl0093723.1_4^exon_400^-31.36^326]
mMC012387	NM_053254	Tle6	-0.479887	0.00438493	transducin-like enhancer of split 6, homolog of Drosophila E(spl)	MCC Details: [114606^scl^scl37689^scl37689.16.1_156^island_400^-30.29^57]
mMC021153		C630012L17Rik	-0.666869	0.00443399	RIKEN cDNA C630012L17 gene	MCC Details: [320758^scl0^scl0320758^scl0320758.2_17^exon_400^-20.9^313]
mMA034381	AF078667		-0.426467	0.00446836	Mus musculus ponsin-1 mRNA, complete cds.	MCC Details: [^scl000^scl000424^scl000424.1_0^exon_9999999^-23.3^20]
mMR030767	NM_026613	2810027O19Rik	-0.502674	0.00446836	RIKEN cDNA 2810027O19 gene	MCC Details: [68201^scl00^scl0068201^scl0068201.2_1^exon_400^0^329]
mMC010691	NM_025794	Etfdh	-0.467437	0.00451832	electron transferring flavoprotein, dehydrogenase	MCC Details: [66841^scl^scl22042^scl22042.11.1_29^island_800^-18.8^702]
mMR027770	NM_183274	0610041G09Rik	-0.525752	0.00451832	RIKEN cDNA 0610041G09 gene	MCC Details: [68377^scl00^scl0068377^scl0068377.2_268^exon_400^0^62]
mMA034090	NM_024275	Map4k5	-0.551658	0.00453627	Map4k5 protein (Fragment).	MCC Details: [^scl000^scl0002339^scl0002339.1_162^exon_9999999^0^245]
mMC018000	NM_010828	Cited2	-0.868146	0.00453829	Cbp/p300-interacting transactivator, with Glu/Asp-rich carboxy-terminal domain, 2	MCC Details: [17684^scl^scl39126^scl39126.3_264^exon_800^0^466]
mMC013092	NM_153548	E430025E21Rik	-0.578815	0.00453829	RIKEN cDNA E430025E21 gene	MCC Details: [223593^scl^scl47166^scl47166.29.1_41^island_600^-15.42^490]
mMC026064	NM_025523	Ndufc1	-0.601513	0.00456325	NADH dehydrogenase (ubiquinone) 1, subcomplex unknown, 1	MCC Details: [66377^scl0^scl066377^scl066377.2_6^exon_1000^-82.56^946]
mMC007736	NM_008880	Plscr2	-1.0115	0.0045658	phospholipid scramblase 2	MCC Details: [18828^scl^scl36624^scl36624.10.1_0^island_600^-21.3^531]
mMC012246	NM_028472	Bmper	-0.501763	0.00456755	BMP-binding endothelial regulator	MCC Details: [73230^scl^scl37195^scl37195.16.1_126^island_400^0^205]
mMC006006	NM_017469	Gucy1b3	-1.27015	0.00458864	guanylate cyclase 1, soluble, beta 3	MCC Details: [54195^scl^scl22027^scl22027.14_14^exon_800^0^716]
mMC023879	NM_025282	Mef2c	-0.466592	0.00462436	myocyte enhancer factor 2C	MCC Details: [108828^scl0^scl0108828^scl0108828.1_6^exon_800^-23^762]
mMC022804	NM_172782	Nxt2	-0.485591	0.00464363	nuclear transport factor 2-like export factor 2	MCC Details: [237082^scl0^scl0237082^scl0237082.4_163^exon_400^0^167]
mMR029827	NM_011020	Osp94	-0.463729	0.00464363	osmotic stress protein	MCC Details: [18415^scl00^scl0018415^scl0018415.2_190^exon_400^0^140]
mMC023444	NM_021891	Fignl1	-0.655114	0.00465044	fidgetin-like 1	MCC Details: [60530^scl0^scl060530^scl060530.1_11^exon_400^0^319]
mMC025667	NM_027409	Mospd1	-0.438083	0.00465725	motile sperm domain containing 1	MCC Details: [70380^scl0^scl070380^scl070380.1_33^exon_400^-75.73^297]
mMC011003	NM_145555	A330049M08Rik	-0.550185	0.00467355	RIKEN cDNA A330049M08 gene	MCC Details: [230822^scl^scl23674^scl23674.9_251^exon_800^0^479]
mMC025741	XM_488538	Mtmr13	-0.541748	0.00467839	myotubularin related protein 13	MCC Details: [74581^scl0^scl074581^scl074581.1_0^exon_400^-21.3^429]
mMC014882	NM_007560	Bmpr1b	-0.801443	0.00470155	bone morphogenetic protein receptor, type 1B	MCC Details: [12167^scl^scl21445^scl21445.13.1_58^island_400^-23.72^273]
mMC019461	NM_153083	Thtpa	-0.535772	0.00477139	thiamine triphosphatase	MCC Details: [105663^scl0^scl0105663^scl0105663.2_267^exon_400^0^63]
mMR030363	NM_183028	A030012M09Rik	-0.50042	0.00477828	RIKEN cDNA A030012M09 gene	MCC Details: [319263^scl00^scl00319263^scl00319263.1_175^exon_2200^-23.97^1955]
mMC010965	NM_144787	Jmjd2c	-0.447587	0.00477971	jumonji domain containing 2C	MCC Details: [76804^scl^scl25338^scl25338.24.1_67^island_600^-28.3^464]
mMC021611	NM_008413	Jak2	-0.632884	0.0047975	Janus kinase 2	MCC Details: [16452^scl0^scl016452^scl016452.24_1^exon_400^-24.3^384]
mMC004619	NM_026819	Dhrs1	-0.586263	0.00479887	dehydrogenase/reductase (SDR family) member 1	MCC Details: [52585^scl^scl45528^scl45528.8.1_39^island_600^-24^492]
mMC012506	NM_026204	1700001G17Rik	-0.426093	0.00483823	RIKEN cDNA 1700001G17 gene	MCC Details: [67503^scl^scl18099^scl18099.1.19_0^island_400^-26.3^354]
mMC023300	NM_026708	0610007A15Rik	-0.553044	0.00485001	RIKEN cDNA 0610007A15 gene	MCC Details: [68385^scl0^scl068385^scl068385.4_14^exon_400^-27.1^316]
mMA032840	AK047716		-0.684122	0.00485172	Mus musculus adult male corpus striatum cDNA, RIKEN full-length enriched library, clone:C030016N17 product:double cortin and calcium/calmodulin-dependent protein kinase-like 1, full insert sequence.	MCC Details: [^scl000^scl0002012^scl0002012.1_0^exon_9999999^-23.1^4]
mMC008126	NM_183252	2610017I09Rik	-0.530602	0.00491585	RIKEN cDNA 2610017I09 gene	MCC Details: [66297^scl^scl16821^scl16821.8.1_66^island_400^-23.56^210]
mMC008850	NM_178679	Zfp365	-0.646117	0.00491981	zinc finger protein 365	MCC Details: [216049^scl^scl37856^scl37856.7_341^exon_800^0^389]
mMC022358		2610010A15Rik	-0.57116	0.00491981	RIKEN cDNA 2610010A15 gene	MCC Details: [78389^scl0^scl078389^scl078389.1_53^exon_400^0^185]
mMR026604		2410164B09Rik	-0.533329	0.00492013	RIKEN cDNA 2410164B09 gene	MCC Details: [76823^scl00^scl0076823^scl0076823.1_211^exon_400^-26.1^119]
mMR028348	NM_010431	Hif1a	-0.449391	0.00494225	hypoxia inducible factor 1, alpha subunit	MCC Details: [15251^scl00^scl0015251^scl0015251.2_168^exon_400^-10.43^162]
mMC018110	NM_025782	9130422G05Rik	-0.68741	0.00495899	RIKEN cDNA 9130422G05 gene	MCC Details: [66819^scl^scl24167^scl24167.2_315^exon_800^0^415]
mMC018961	XM_139711	Arid1b	-0.737769	0.00496418	AT rich interactive domain 1B (Swi1 like)	MCC Details: [239985^scl^scl50371^scl50371.1.1_156^island_400^0^175]
mMC014157	XM_134711	Amotl1	-0.410474	0.00498262	angiomotin-like 1	MCC Details: [75723^scl^scl36219^scl36219.16_473^exon_800^0^257]
mMR026152	NM_029952	Zfp422-rs1	-0.538908	0.00498262	zinc finger protein 422, related sequence 1	MCC Details: [77652^scl00^scl0077652^scl0077652.1_86^exon_400^-87.2^244]
mMC018348	NM_019913	Txn2	-0.485822	0.00498792	thioredoxin 2	MCC Details: [56551^scl^scl47001^scl47001.5_47^exon_800^-28.5^683]
mMR026314	NM_178875	8430426H19Rik	-0.550115	0.0050663	RIKEN cDNA 8430426H19 gene	MCC Details: [71508^scl00^scl0071508^scl0071508.1_159^exon_400^-90.5^171]
mMC009766		Fbxl7	-0.489641	0.0050663	F-box and leucine-rich repeat protein 7	MCC Details: [319605^scl^scl47352^scl47352.5.1_60^island_400^0^271]
mMR029413	NM_008071	Gabrb3	-0.477792	0.0050663	gamma-aminobutyric acid (GABA-A) receptor, subunit beta 3	MCC Details: [14402^scl00^scl0014402^scl0014402.2_185^exon_400^0^145]
mMR027324	NM_008306	Ndst1	-0.657303	0.0050846	N-deacetylase/N-sulfotransferase (heparan glucosaminyl) 1	MCC Details: [15531^scl00^scl0015531^scl0015531.1_129^exon_400^0^201]
mMC015999	NM_025336	Chchd3	-0.463135	0.0050846	coiled-coil-helix-coiled-coil-helix domain containing 3	MCC Details: [66075^scl^scl29171^scl29171.13.1_11^island_800^-10.6^720]
mMC018320	NM_023396	Reprimo	-0.557627	0.00509702	reprimo, TP53 dependant G2 arrest mediator candidate	MCC Details: [67874^scl^scl19271^scl19271.1.36_133^island_400^0^198]
mMC024796	XM_358343	Sulf2	-0.487504	0.00510275	sulfatase 2	MCC Details: [72043^scl0^scl072043^scl072043.2_38^exon_400^0^292]
mMR027484	NM_145479	Kelchl	-0.547787	0.00510292	kelch-like (D. melanogaster)	MCC Details: [224023^scl00^scl00224023^scl00224023.1_141^exon_400^0^189]
mMR028710	NM_026719	0910001K20Rik	-0.70106	0.00510554	RIKEN cDNA 0910001K20 gene	MCC Details: [68421^scl00^scl0068421^scl0068421.2_70^exon_400^0^260]
mMC007328	NM_029394	Snx24	-0.551428	0.00510881	sorting nexing 24	MCC Details: [69226^scl^scl51946^scl51946.9_43^exon_800^0^687]
mMA034781	AK122355	mKIAA0718	-0.461073	0.00511107	Mus musculus mRNA for mKIAA0718 protein.	MCC Details: [^scl000^scl0002343^scl0002343.1_498^exon_9999999^0^961]
mMA031658	AF071071	Myak	-0.465965	0.00514524	Mus musculus protein kinase Myak-S (Myak) mRNA, alternatively spliced, complete cds.	MCC Details: [^scl000^scl0002122^scl0002122.1_17^exon_9999999^-25.7^17]
mMC008669	NM_009829	Ccnd2	-0.573877	0.00515388	cyclin D2	MCC Details: [12444^scl^scl28384^scl28384.6_282^exon_800^0^448]
mMC007235	NM_013755	Gyg1	-0.817298	0.00517397	glycogenin 1	MCC Details: [27357^scl^scl22351^scl22351.8.1_44^island_800^-24^687]
mMO035684	NM_010148	Epn2	-0.44377	0.00517397	Mus musculus epsin 2 (Epn2), mRNA.	MCC Details: [^scl0000^scl000078^scl000078.1_211^exon_99999999999999^0^111]
mMC006437	NM_009983	Ctsd	-0.831377	0.0051903	cathepsin D	MCC Details: [13033^scl^scl30474^scl30474.10_24^exon_800^-18.9^706]
mMC009004	NM_013923	Rnf19	-0.486917	0.00521413	ring finger protein (C3HC4 type) 19	MCC Details: [30945^scl^scl47300^scl47300.10_333^exon_800^-16.8^397]
mMR029895	NM_201643	Ugt1a5	-0.506842	0.00522493	UDP glycosyltransferase 1 family, polypeptide A5	MCC Details: [394433^scl00^scl00394433^scl00394433.1_157^exon_400^-79.92^173]
mMC016942	NM_009072	Rock2	-0.701313	0.00523521	Rho-associated coiled-coil forming kinase 2	MCC Details: [19878^scl^scl43365^scl43365.4.1_14^island_800^-25.8^714]
mMR027934	NM_025444	Taf13	-0.743172	0.00524469	TAF13 RNA polymerase II, TATA box binding protein (TBP)-associated factor	MCC Details: [99730^scl00^scl0099730^scl0099730.2_131^exon_400^-80.12^199]
mMC007840	NM_008553	Ascl1	-0.67136	0.00525535	achaete-scute complex homolog-like 1 (Drosophila)	MCC Details: [17172^scl^scl37654^scl37654.3_4^exon_800^0^726]
mMC001934		9230113A04Rik	-0.605908	0.00525657	RIKEN cDNA 9230113A04 gene	MCC Details: [77904^scl^scl54493^scl54493.1.1_8^island_400^0^323]
mMA032696	NM_027101	2610028L19Rik	-0.436366	0.00525657	Mus musculus RIKEN cDNA 2610028L19 gene (2610028L19Rik), mRNA.	MCC Details: [^scl000^scl0002238^scl0002238.1_5^exon_9999999^-64.07^21]
mMC006860	NM_023537	Rab3b	-0.741272	0.00533985	RAB3B, member RAS oncogene family	MCC Details: [69908^scl^scl25136^scl25136.5_423^exon_800^0^307]
mMC011125	NM_172677	Ythdf3	-0.598739	0.00533985	YTH domain family 3	MCC Details: [229096^scl^scl23372^scl23372.7_175^exon_800^-14.34^555]
mMC002413	NM_080450	Gje1	-0.932585	0.00534844	gap junction membrane channel protein epsilon 1	MCC Details: [118446^scl^scl25863^scl25863.3_3^exon_800^-15.1^727]
mMC025288	XM_489165	9330104G04Rik	-0.429892	0.00535971	RIKEN cDNA 9330104G04 gene	MCC Details: [320950^scl0^scl0320950^scl0320950.1_233^exon_3200^0^2897]
mMC004156		A230058F20Rik	-0.596634	0.00542238	RIKEN cDNA A230058F20 gene	MCC Details: [320270^scl^scl54973^scl54973.1.1243_164^island_400^0^167]
mMC011558	XM_132970	Tm7sf3	-0.556294	0.00542783	transmembrane 7 superfamily member 3	MCC Details: [67623^scl^scl28197^scl28197.12_81^exon_800^0^649]
mMC004193	NM_025849	3110001D03Rik	-0.492056	0.00542783	RIKEN cDNA 3110001D03 gene	MCC Details: [66928^scl^scl24219^scl24219.2.1_21^island_600^-25.18^546]
mMC021807		1700052O22Rik	-0.530123	0.00543917	RIKEN cDNA 1700052O22 gene	MCC Details: [73354^scl0^scl073354^scl073354.1_302^exon_400^-23.89^28]
mMC015755	NM_024281	Rrbp1	-0.525038	0.00543986	ribosome binding protein 1	MCC Details: [81910^scl^scl18579^scl18579.23.1_24^island_1200^0^1207]
mMC017193	XM_127683	4930474F22Rik	-0.790674	0.0054578	RIKEN cDNA 4930474F22 gene	MCC Details: [75019^scl^scl46367^scl46367.3.9_1^island_800^-25.8^807]
mMR030346	NM_012021	Prdx5	-0.486559	0.00546739	peroxiredoxin 5	MCC Details: [54683^scl00^scl0054683^scl0054683.2_242^exon_400^-22.41^88]
mMC015407	XM_125625	4930589M24Rik	-0.496901	0.00546739	RIKEN cDNA 4930589M24 gene	MCC Details: [75906^scl^scl37963^scl37963.14.1_0^island_600^-25^531]
mMC023814	NM_133781	Cab39	-0.478806	0.00549584	calcium binding protein 39	MCC Details: [12283^scl0^scl012283^scl012283.2_62^exon_1400^-34.7^1268]
mMR030659	NM_025471	1810030N24Rik	-0.434091	0.00550261	RIKEN cDNA 1810030N24 gene	MCC Details: [66291^scl00^scl0066291^scl0066291.2_269^exon_400^-19.6^61]
mMC003915	NM_009130	Scg3	-0.813235	0.00550527	secretogranin III	MCC Details: [20255^scl^scl35592^scl35592.12.1_46^island_1000^-23.2^885]
mMC001639	NM_009320	Slc6a6	-0.682318	0.00553661	solute carrier family 6 (neurotransmitter transporter, taurine), member 6	MCC Details: [21366^scl^scl29741^scl29741.15_76^exon_800^0^654]
mMC015459	NM_007437	Aldh3a2	-0.404908	0.00555931	aldehyde dehydrogenase family 3, subfamily A2	MCC Details: [11671^scl^scl40135^scl40135.12_123^exon_800^0^607]
mMC015624	NM_133352	Smbp	-0.4346	0.00557425	SM-11044 binding protein	MCC Details: [107358^scl^scl52490^scl52490.15_282^exon_800^0^448]
mMC019042	NM_172814	Lrp12	-0.510572	0.00557425	low density lipoprotein-related protein 12	MCC Details: [239393^scl^scl47261^scl47261.7_122^exon_800^0^608]
mMA033644	NM_016665	Stra13	-0.419101	0.00561236	Mus musculus stimulated by retinoic acid 13 (Stra13), mRNA.	MCC Details: [^scl000^scl0001560^scl0001560.1_13^exon_9999999^-24.2^190]
mMC022576	NM_025969	1700034H14Rik	-0.451498	0.00561236	RIKEN cDNA 1700034H14 gene	MCC Details: [67105^scl0^scl067105^scl067105.1_68^exon_400^-50.4^262]
mMC013180		2210408F21Rik	-0.594484	0.00561408	RIKEN cDNA 2210408F21 gene	MCC Details: [73652^scl^scl30255^scl30255.17.1_0^island_600^-27.9^492]
mMA031875	NM_054041	Antxr1	-0.7435	0.00562386	Mus musculus anthrax toxin receptor 1 (Antxr1), mRNA.	MCC Details: [^scl000^scl0001124^scl0001124.1_3133^exon_9999999^0^299]
mMC020975	XM_485258	5330427D05Rik	-0.579307	0.00562386	RIKEN cDNA 5330427D05 gene	MCC Details: [213582^scl0^scl0213582^scl0213582.8_1^exon_400^-25.5^362]
mMC014961	NM_026524	Mid1ip1	-0.549545	0.00563955	Mid1 interacting protein 1 (gastrulation specific G12-like (zebrafish))	MCC Details: [68041^scl^scl55044^scl55044.4_94^exon_800^0^636]
mMR027296	NM_027352	Gorasp2	-0.440085	0.00568258	golgi reassembly stacking protein 2	MCC Details: [70231^scl00^scl0070231^scl0070231.1_327^exon_400^0^3]
mMC025320	NM_177600	4931417A20	-0.601685	0.00570252	hypothetical protein 4931417A20	MCC Details: [211936^scl0^scl0211936^scl0211936.10_23^exon_400^-29.2^382]
mMC015521		9130203F04Rik	-0.690165	0.00571308	RIKEN cDNA 9130203F04 gene	MCC Details: [319891^scl^scl19313^scl19313.1.392_95^island_600^0^436]
mMC023106	NM_008364	Il1rap	-1.06911	0.00571766	interleukin 1 receptor accessory protein	MCC Details: [16180^scl0^scl016180^scl016180.8_13^exon_4400^-24.7^4317]
mMC015251	NM_180600	3010021M21Rik	-0.464775	0.00571766	RIKEN cDNA 3010021M21 gene	MCC Details: [109161^scl^scl36930^scl36930.15.1_0^island_800^0^770]
mMC023190	NM_010239	Fth1	-0.407564	0.00571766	ferritin heavy chain 1	MCC Details: [14319^scl0^scl014319^scl014319.1_33^exon_800^-34.3^697]
mMA034553	NM_011203	Ptpn12	-0.408419	0.00576979	Mus musculus protein tyrosine phosphatase, non-receptor type 12 (Ptpn12), mRNA.	MCC Details: [^scl000^scl0004009^scl0004009.1_14^exon_9999999^-26.44^12]
mMC014242	NM_028007	D8Wsu49e	-0.533944	0.00576979	DNA segment, Chr 8, Wayne State University 49, expressed	MCC Details: [71927^scl^scl34527^scl34527.18.1_20^island_600^-22.8^609]
mMC024884	NM_008129	Gclm	-0.486824	0.00582403	glutamate-cysteine ligase , modifier subunit	MCC Details: [14630^scl0^scl014630^scl014630.7_323^exon_400^0^7]
mMC015602	NM_030692	Sacm1l	-0.399882	0.00583656	SAC1 (supressor of actin mutations 1, homolog)-like (S. cerevisiae)	MCC Details: [83493^scl^scl36289^scl36289.20_139^exon_1000^0^791]
mMC018692	NM_177353	Slc9a7	-0.611992	0.00583727	solute carrier family 9 (sodium/hydrogen exchanger), isoform 7	MCC Details: [236727^scl^scl54362^scl54362.18.1_192^island_400^0^139]
mMC002548	NM_011100	Prkacb	-0.45847	0.00587338	protein kinase, cAMP dependent, catalytic, beta	MCC Details: [18749^scl^scl21406^scl21406.13_103^exon_800^-15.3^627]
mMC003286	XM_135029	BC023892	-0.468039	0.0058905	cDNA sequence BC023892	MCC Details: [212943^scl^scl35537^scl35537.3_241^exon_800^0^489]
mMR028770	NM_010634	Fabp5	-0.559862	0.00589506	fatty acid binding protein 5, epidermal	MCC Details: [16592^scl00^scl0016592^scl0016592.1_291^exon_400^0^39]
mMR030048	NM_009524	Wnt5a	-0.439132	0.00589712	wingless-related MMTV integration site 5A	MCC Details: [22418^scl00^scl0022418^scl0022418.2_305^exon_400^0^25]
mMC005823	NM_009113	S100a13	-0.403224	0.00590202	S100 calcium binding protein A13	MCC Details: [20196^scl^scl22947^scl22947.3.8_31^island_400^-22.7^300]
mMC012693	XM_128102	2410187C16Rik	-0.503109	0.00591107	RIKEN cDNA 2410187C16 gene	MCC Details: [76773^scl^scl47897^scl47897.7.1_0^island_800^-21.81^706]
mMC009267	NM_030203	D10Bwg0791e	-0.650889	0.00591107	DNA segment, Chr 10, Brigham & Women's Genetics 0791 expressed	MCC Details: [72480^scl^scl39031^scl39031.1.3443_24^island_800^-25.8^744]
mMC011343	NM_025278	Gng12	-0.920235	0.00591361	guanine nucleotide binding protein (G protein), gamma 12	MCC Details: [14701^scl^scl29940^scl29940.6_220^exon_800^0^510]
mMC021624	NM_023733	Crot	-0.769679	0.00591361	carnitine O-octanoyltransferase	MCC Details: [74114^scl0^scl074114^scl074114.18_49^exon_400^0^281]
mMC009255	NM_145100	2700050C12Rik	-0.654606	0.00591361	RIKEN cDNA 2700050C12 gene	MCC Details: [72585^scl^scl16356^scl16356.5_24^exon_800^0^706]
mMC010767	XM_130163	Wwp1	-0.47447	0.00591739	WW domain containing E3 ubiquitin protein ligase 1	MCC Details: [107568^scl^scl25641^scl25641.1.1_152^island_400^0^179]
mMC003694	NM_181988	Rerg	-0.936191	0.00591739	RAS-like, estrogen-regulated, growth-inhibitor	MCC Details: [232441^scl^scl28269^scl28269.8_450^exon_800^0^280]
mMR027431		2600011C06Rik	-0.418022	0.00591739	RIKEN cDNA 2600011C06 gene	MCC Details: [70221^scl00^scl0070221^scl0070221.1_119^exon_400^0^211]
mMR026566	NM_033592	Pcdhga9	-0.464439	0.00591739	protocadherin gamma subfamily A, 9	MCC Details: [93717^scl00^scl0093717^scl0093717.1_57^exon_400^-31.36^273]
mMA033045	NM_019400	Rabep1	-0.600434	0.00592274	Mus musculus rabaptin, RAB GTPase binding effector protein 1 (Rabep1), mRNA.	MCC Details: [^scl000^scl0001429^scl0001429.1_23^exon_9999999^-25.5^6]
mMC022227	NM_145625	Eif4b	-0.394778	0.00600896	eukaryotic translation initiation factor 4B	MCC Details: [75705^scl0^scl075705^scl075705.2_53^exon_400^-82.75^277]
mMC017397	NM_030676	Nr5a2	-0.524176	0.00604046	nuclear receptor subfamily 5, group A, member 2	MCC Details: [26424^scl^scl16229^scl16229.10.1_244^island_400^-20.71^87]
mMC019603	NM_015729	Acox1	-0.615785	0.00604046	acyl-Coenzyme A oxidase 1, palmitoyl	MCC Details: [11430^scl0^scl011430^scl011430.3_98^exon_400^-18.42^232]
mMA035011	NM_033564	Mpv17l	-0.658237	0.00605165	Mpv17 transgene, kidney disease mutant-like.	MCC Details: [^scl000^scl0001782^scl0001782.1_1^exon_9999999^-24.7^0]
mMC023411	NM_053167	Trim9	-0.472151	0.00606073	tripartite motif protein 9	MCC Details: [94090^scl0^scl094090^scl094090.1_3^exon_2800^-30.5^2794]
mMC023582	NM_019400	Rabep1	-0.411474	0.00607916	rabaptin, RAB GTPase binding effector protein 1	MCC Details: [54189^scl0^scl054189^scl054189.18_28^exon_1000^-24.4^824]
mMC024466	NM_007624	Cbx3	-0.449317	0.00608375	chromobox homolog 3 (Drosophila HP1 gamma)	MCC Details: [12417^scl0^scl012417^scl012417.4_32^exon_1200^-105.2^1098]
mMR029503	NM_008343	Igfbp3	-0.422972	0.00608896	insulin-like growth factor binding protein 3	MCC Details: [16009^scl00^scl0016009^scl0016009.2_204^exon_400^0^126]
mMA032969	NM_015740	Bloc1s1	-0.478897	0.00612016	Mus musculus biogenesis of lysosome-related organelles complex-1, subunit 1 (Bloc1s1), mRNA.	MCC Details: [^scl000^scl0003930^scl0003930.1_2^exon_9999999^-22.3^1]
mMA033196	BC023389		-0.531228	0.00612032	Mus musculus transmembrane 7 superfamily member 3, mRNA (cDNA clone IMAGE:5027617), containing frame-shift errors.	MCC Details: [^scl000^scl0001164^scl0001164.1_48^exon_9999999^-21.3^3]
mMC012695	NM_001005509	D3Ertd194e	-0.626238	0.00612688	DNA segment, Chr 3, ERATO Doi 194, expressed	MCC Details: [229317^scl^scl23164^scl23164.14.1_82^island_400^0^249]
mMC002724	XM_485604	5730507H05Rik	-0.427668	0.00612688	RIKEN cDNA 5730507H05 gene	MCC Details: [54392^scl^scl27841^scl27841.19.1_117^island_400^-21.8^159]
mMC005303	NM_025530	Cutc	-0.534076	0.00616514	cutC copper transporter homolog (E.coli)	MCC Details: [66388^scl^scl53102^scl53102.9.1_15^island_600^-22.9^509]
mMC020296	NM_009799	Car1	-0.640396	0.00616514	carbonic anhydrase 1	MCC Details: [12346^scl0^scl012346^scl012346.3_14^exon_400^-22^199]
mMC006710	NM_172395	Cdc42se1	-0.603636	0.00620848	CDC42 small effector 1	MCC Details: [57912^scl^scl22885^scl22885.6_207^exon_800^0^523]
mMC018837	NM_178874	1110063G11Rik	-0.440161	0.00629959	RIKEN cDNA 1110063G11 gene	MCC Details: [68875^scl0^scl068875^scl068875.1_8^exon_400^0^322]
mMR026508	NM_011768	Zfx	-0.505612	0.00629959	zinc finger protein X-linked	MCC Details: [22764^scl00^scl0022764^scl0022764.1_60^exon_400^0^270]
mMR029001	NM_021532	Dact1	-0.431131	0.00630098	dapper homolog 1, antagonist of beta-catenin (xenopus)	MCC Details: [59036^scl00^scl0059036^scl0059036.2_116^exon_400^0^214]
mMR026278	NM_026164	1200006O19Rik	-0.640533	0.00630121	RIKEN cDNA 1200006O19 gene	MCC Details: [67452^scl00^scl0067452^scl0067452.2_1^exon_400^0^329]
mMC000997		1110049L02Rik	-0.413121	0.00632675	RIKEN cDNA 1110049L02 gene	MCC Details: [68761^scl^scl35811^scl35811.1.467_45^island_600^-23^460]
mMC013412	NM_011173	Pros1	-0.50904	0.00632675	protein S (alpha)	MCC Details: [19128^scl^scl49002^scl49002.15_178^exon_800^0^552]
mMR030491	NM_023721	Atp6v1d	-0.412378	0.00637908	ATPase, H+ transporting, V1 subunit D	MCC Details: [73834^scl00^scl0073834^scl0073834.1_147^exon_400^0^183]
mMA033682	BC026739		-0.68176	0.00643167	Mus musculus cDNA clone MGC:30532 IMAGE:5008328, complete cds.	MCC Details: [^scl000^scl0004175^scl0004175.1_57^exon_9999999^0^956]
mMR030509	NM_198127	Abi2	-0.452083	0.00646432	abl-interactor 2	MCC Details: [329165^scl00^scl00329165^scl00329165.2_2^exon_400^-17.1^328]
mMC002204	NM_026225	Cog6	-0.559157	0.00646701	component of oligomeric golgi complex 6	MCC Details: [67542^scl^scl22167^scl22167.22_124^exon_800^0^606]
mMC025391	NM_013636	Ppp1cc	-0.499479	0.00651262	protein phosphatase 1, catalytic subunit, gamma isoform	MCC Details: [19047^scl0^scl019047^scl019047.11_32^exon_400^-92.1^298]
mMC009037	NM_133241	Mlc1	-0.655087	0.00655708	megalencephalic leukoencephalopathy with subcortical cysts 1 homolog (human)	MCC Details: [170790^scl^scl46863^scl46863.12.1_275^island_400^0^56]
mMC000957		2900006K08Rik	-0.644194	0.00660648	RIKEN cDNA 2900006K08 gene	MCC Details: [72873^scl^scl42977^scl42977.2.1_43^island_400^-21.5^288]
mMC014431	XM_127312	C78339	-0.531357	0.00669564	expressed sequence C78339	MCC Details: [97863^scl^scl44819^scl44819.5_313^exon_800^0^417]
mMR029685	NM_007764	Crkl	-0.739651	0.00676635	v-crk sarcoma virus CT10 oncogene homolog (avian)-like	MCC Details: [12929^scl00^scl0012929^scl0012929.2_226^exon_400^0^104]
mMC021813	NM_026539	Chd1l	-0.6788	0.0067798	chromodomain helicase DNA binding protein 1-like	MCC Details: [68058^scl0^scl068058^scl068058.2_29^exon_400^-23.4^347]
mMA035058	NM_030675	Ccm1	-0.476027	0.0067798	Mus musculus cerebral cavernous malformations 1 (Ccm1), mRNA.	MCC Details: [^scl000^scl0004103^scl0004103.1_1^exon_9999999^-24.1^73]
mMC008569	NM_008838	Pigf	-0.404709	0.00678929	phosphatidylinositol glycan, class F	MCC Details: [18701^scl^scl49529^scl49529.6.1_149^island_400^0^129]
mMC018567	NM_178700	Grsf1	-0.520241	0.0068015	G-rich RNA sequence binding factor 1	MCC Details: [231413^scl^scl26406^scl26406.12_265^exon_800^0^465]
mMC009556	NM_009806	Cask	-0.523704	0.00680266	calcium/calmodulin-dependent serine protein kinase	MCC Details: [12361^scl^scl54380^scl54380.27_223^exon_800^0^507]
mMC020985	NM_025282	Mef2c	-0.43072	0.00686505	myocyte enhancer factor 2C	MCC Details: [17260^scl0^scl017260^scl017260.8_51^exon_1400^0^1279]
mMR026837	NM_199476	Rrm2b	-0.550032	0.00688976	ribonucleotide reductase M2 B (TP53 inducible)	MCC Details: [382985^scl00^scl00382985^scl00382985.2_40^exon_1400^-10.72^1290]
mMA032700	NM_019650	Gosr2	-0.470885	0.00693042	Mus musculus golgi SNAP receptor complex member 2 (Gosr2), mRNA.	MCC Details: [^scl000^scl0001446^scl0001446.1_126^exon_9999999^-91.82^36]
mMR029121	XM_489578	5330426P16Rik	-0.895394	0.00693042	RIKEN cDNA 5330426P16 gene	MCC Details: [68190^scl00^scl0068190^scl0068190.1_26^exon_1000^-10.3^904]
mMC013204	NM_009507	Vhlh	-0.536408	0.00693042	von Hippel-Lindau syndrome homolog	MCC Details: [22346^scl^scl29623^scl29623.5_373^exon_800^-13^357]
mMC017945	NM_016753	Lxn	-0.425181	0.00695301	latexin	MCC Details: [17035^scl^scl22088^scl22088.5.1_88^island_400^0^214]
mMC023859	XM_207079	Spna2	-0.428522	0.00695303	spectrin alpha 2	MCC Details: [20740^scl0^scl020740^scl020740.12_248^exon_400^0^82]
mMA034791	AK078435		-0.543095	0.00696121	Mus musculus 12 days embryo male wolffian duct includes surrounding region cDNA, RIKEN full-length enriched library, clone:6720463G22 product:inferred: IDN3 {Homo sapiens}, full insert sequence.	MCC Details: [^scl000^scl0002437^scl0002437.1_2^exon_9999999^-22.1^138]
mMR030250	NM_009072	Rock2	-0.491393	0.00696374	Rho-associated coiled-coil forming kinase 2	MCC Details: [19878^scl00^scl0019878^scl0019878.1_16^exon_400^-4.55^314]
mMA035245	CC325981		-0.516863	0.00696374	RRF537 BayGenomics Gene Trap Library pGT0Lxf Mus musculus cDNA, genomic survey sequence.	MCC Details: [^scl000^scl0003710^scl0003710.1_15^exon_9999999^-25.6^45]
mMC012478	NM_027769	Cpne3	-0.39996	0.00696374	copine III	MCC Details: [70568^scl^scl24525^scl24525.16_74^exon_800^0^656]
mMC016157	NM_175651	9630008K15Rik	-0.70799	0.00701239	RIKEN cDNA 9630008K15 gene	MCC Details: [269637^scl^scl26766^scl26766.5.1_148^island_400^0^183]
mMC024042	NM_030229	Polr3h	-0.520739	0.00701239	polymerase (RNA) III (DNA directed) polypeptide H	MCC Details: [78929^scl0^scl078929^scl078929.1_104^exon_2400^-17.2^2226]
mMR029724	NM_023543	Chn2	-0.426271	0.00701239	chimerin (chimaerin) 2	MCC Details: [69993^scl00^scl0069993^scl0069993.1_33^exon_400^0^297]
mMC017727	NM_177712	C330011K17Rik	-0.68108	0.00701239	RIKEN cDNA C330011K17 gene	MCC Details: [238692^scl^scl43799^scl43799.10_109^exon_1200^-33.16^1021]
mMR031230	NM_019978	Dcamkl1	-0.413803	0.00702233	double cortin and calcium/calmodulin-dependent protein kinase-like 1	MCC Details: [13175^scl00^scl0013175^scl0013175.1_273^exon_400^0^57]
mMC013847	NM_019650	Gosr2	-0.642204	0.00702233	golgi SNAP receptor complex member 2	MCC Details: [56494^scl^scl39475^scl39475.6_48^exon_1400^0^1282]
mMA033790	NM_177054	D130060C09Rik	-0.42751	0.00702579	Mus musculus RIKEN cDNA D130060C09 gene (D130060C09Rik), transcript variant 1, mRNA.	MCC Details: [^scl000^scl0003123^scl0003123.1_3^exon_9999999^-23.6^95]
mMC022121	NM_028487	1700034P14Rik	-0.597653	0.00703758	RIKEN cDNA 1700034P14 gene	MCC Details: [73274^scl0^scl073274^scl073274.2_7^exon_800^-24.7^773]
mMC008328	NM_172591	5832424M12	-0.781199	0.00704094	hypothetical protein 5832424M12	MCC Details: [218503^scl^scl43625^scl43625.26_196^exon_800^0^534]
mMC016859	NM_178789	B930062P21Rik	-0.431102	0.00704094	RIKEN cDNA B930062P21 gene	MCC Details: [320709^scl^scl47579^scl47579.6.1_16^island_400^0^315]
mMC020229	NM_175395	1700001A24Rik	-0.54151	0.00705556	RIKEN cDNA 1700001A24 gene	MCC Details: [108991^scl0^scl0108991^scl0108991.1_11^exon_400^-30.75^319]
mMC022024	NM_175134	1110054N06Rik	-0.423527	0.00707635	RIKEN cDNA 1110054N06 gene	MCC Details: [68839^scl0^scl068839^scl068839.1_117^exon_400^0^213]
mMO035882	NM_172395	Spec1	-0.551246	0.00707635	Mus musculus CDC42 small effector 1 (Cdc42se1), mRNA.	MCC Details: [^scl0000^scl00006^scl00006.1_238^exon_99999999999999^0^78]
mMC005100		9530018D06Rik	-0.632125	0.00707635	RIKEN cDNA 9530018D06 gene	MCC Details: [104679^scl^scl41661^scl41661.1.1_56^island_400^0^275]
mMC017887	NM_024456	Rab5c	-0.457379	0.00707635	RAB5C, member RAS oncogene family	MCC Details: [19345^scl^scl39554^scl39554.8_358^exon_800^-4.99^372]
mMC024258		C130080N23Rik	-0.540783	0.00707818	RIKEN cDNA C130080N23 gene	MCC Details: [226829^scl0^scl0226829^scl0226829.2_26^exon_1400^-28.1^1333]
mMC015057	NM_134007	D10Ertd214e	-0.563728	0.00707922	DNA segment, Chr 10, ERATO Doi 214, expressed	MCC Details: [52637^scl^scl37827^scl37827.3_399^exon_800^0^331]
mMC004021	NM_173777	A030009A06Rik	-0.818052	0.00707922	RIKEN cDNA A030009A06 gene	MCC Details: [244723^scl^scl36161^scl36161.8.1_55^island_600^-25.1^476]
mMC014325		9330185J12Rik	-0.541003	0.00707922	RIKEN cDNA 9330185J12 gene	MCC Details: [320957^scl^scl26369^scl26369.1.607_98^island_400^0^233]
mMC004555		2310028O11Rik	-0.510403	0.00708469	RIKEN cDNA 2310028O11 gene	MCC Details: [66378^scl^scl23626^scl23626.6_138^exon_800^0^592]
mMR030856	NM_153679	Cpt1c	-0.522276	0.00709942	carnitine palmitoyltransferase 1c	MCC Details: [78070^scl00^scl0078070^scl0078070.2_207^exon_400^0^123]
mMC007488	NM_026515	2810417H13Rik	-0.491611	0.00709942	RIKEN cDNA 2810417H13 gene	MCC Details: [68026^scl^scl36799^scl36799.4_9^exon_800^0^721]
mMC024298	NM_172529	AU067744	-0.599843	0.00710665	expressed sequence AU067744	MCC Details: [214505^scl0^scl0214505^scl0214505.1_41^exon_1200^-28.7^1089]
mMC002518	NM_011275	Rnaseh1	-0.711383	0.00714746	ribonuclease H1	MCC Details: [19819^scl^scl43334^scl43334.10.1_0^island_600^0^531]
mMC021205	NM_027920	Mir	-0.634513	0.00716753	c-mir, cellular modulator of immune recognition	MCC Details: [71779^scl0^scl071779^scl071779.8_36^exon_400^0^294]
mMR029289	NM_008910	Ppm1a	-0.425215	0.00716753	protein phosphatase 1A, magnesium dependent, alpha isoform	MCC Details: [19042^scl00^scl0019042^scl0019042.1_40^exon_400^-33.08^290]
mMC022712	NM_030675	Ccm1	-0.61569	0.00718643	cerebral cavernous malformations 1	MCC Details: [79264^scl0^scl079264^scl079264.1_0^exon_3600^-25^3440]
mMC003281	NM_017380	2010-09-09	-0.428176	0.00723517	septin 9	MCC Details: [53860^scl^scl40689^scl40689.20_176^exon_800^0^554]
mMC007466	NM_020488	Gabrq	-0.391842	0.00725189	gamma-aminobutyric acid (GABA-A) receptor, subunit theta	MCC Details: [57249^scl^scl54860^scl54860.9_0^exon_800^-21.3^751]
mMC004145	NM_008728	Npr3	-0.523155	0.00729026	natriuretic peptide receptor 3	MCC Details: [18162^scl^scl47387^scl47387.11_38^exon_800^-14.3^692]
mMC014170	NM_181569	Mare	-0.761765	0.00732662	alpha globin regulatory element containing gene	MCC Details: [17168^scl^scl40389^scl40389.15_201^exon_800^0^529]
mMC005452	NM_027756	Mfap3l	-0.734513	0.00736008	microfibrillar-associated protein 3-like	MCC Details: [71306^scl^scl33795^scl33795.5_730^exon_800^0^0]
mMC024946	NM_025673	Golph3	-0.848536	0.00737001	golgi phosphoprotein 3	MCC Details: [66629^scl0^scl066629^scl066629.4_28^exon_1400^-23.5^1302]
mMR029039	NM_033578	Pcdhgb6	-0.473094	0.00737001	protocadherin gamma subfamily B, 6	MCC Details: [93703^scl00^scl0093703^scl0093703.1_165^exon_600^-31.36^365]
mMC024829	XM_129060	Sdccag33	-0.516914	0.00737001	serologically defined colon cancer antigen 33	MCC Details: [110796^scl0^scl0110796^scl0110796.1_34^exon_600^-25.4^496]
mMC015919	NM_011449	Spa17	-0.430625	0.00737812	sperm autoantigenic protein 17	MCC Details: [20686^scl^scl36023^scl36023.5.1_2^island_400^-23.6^411]
[truncated: 1,190 more rows]
