# Supplementary material for: Reversible Block of Mouse Neural Stem Cell Differentiation in the Absence of Dicer and MicroRNAs
Source: PLoS One. 2010 Oct 18;5(10):e13453. doi: 10.1371/journal.pone.0013453 (PMC2956652; doi:10.1371/journal.pone.0013453)
Supplement: Table S3 — Gene Ontology analysis of genes with increased or decreased expression in Dicer-null NS cells compared with wild-type controls. (0.31 MB XLS) [file pone.0013453.s003.xls]

## Sheet: up_in_dicer
Supplementary Table 3: Gene Ontology analysis of genes with increased or decreased expression in Dicer-null NS cells compared with wild-type controls
GENES UPREGULATED IN DICER NULL CELLS
GO ID	Levels	GO Term	Enrichment	P Value	No. Set	Freq. Set	No. Ref	Freq. Ref	Genes
GO:0010633	8,7,6,9	negative regulation of epithelial cell migration	16.5	0.0032857	2	0.0033	2	0.0002	Tgfbr3,Sema3a
GO:0021860	10,11,9,8,12,7	pyramidal neuron development	16.5	0.0032857	2	0.0033	2	0.0002	Atp7a,Plxna3
GO:0021859	8,9,6	pyramidal neuron differentiation	16.5	0.0032857	2	0.0033	2	0.0002	Atp7a,Plxna3
GO:0010632	7,6,8,5	regulation of epithelial cell migration	16.5	0.0032857	2	0.0033	2	0.0002	Tgfbr3,Sema3a
GO:0009082	7,8	branched chain family amino acid biosynthetic process	16.5	0.0032857	2	0.0033	2	0.0002	Bcat1,Bcat2
GO:0070723	6	response to cholesterol	16.5	0.0032857	2	0.0033	2	0.0002	Tgfbr1,Tgfbr2
GO:0051491	7,8,6,5	positive regulation of filopodium assembly	16.5	0.0032857	2	0.0033	2	0.0002	Tgfb3,Tgfbr1
GO:0051489	7,6,5	regulation of filopodium assembly	16.5	0.0032857	2	0.0033	2	0.0002	Tgfb3,Tgfbr1
GO:0005131	6	growth hormone receptor binding	16	0.0032466	2	0.0032	2	0.0002	Gh,Socs2
GO:0004084	6	branched-chain-amino-acid transaminase activity	16	0.0032466	2	0.0032	2	0.0002	Bcat1,Bcat2
GO:0016455	5	RNA polymerase II transcription mediator activity	16	0.0032466	2	0.0032	2	0.0002	Med6,Med8
GO:0017056	3	structural constituent of nuclear pore	16	0.0032466	2	0.0032	2	0.0002	Nup62,Nup155
GO:0008649	7	rRNA methyltransferase activity	16	0.0032466	2	0.0032	2	0.0002	Tfb2m,Tfb1m
GO:0030306	7	ADP-ribosylation factor binding	16	0.0032466	2	0.0032	2	0.0002	Gga2,Gga3
GO:0016433	8	rRNA (adenine) methyltransferase activity	16	0.0032466	2	0.0032	2	0.0002	Tfb2m,Tfb1m
GO:0000179	7,9	rRNA (adenine-N6,N6-)-dimethyltransferase activity	16	0.0032466	2	0.0032	2	0.0002	Tfb2m,Tfb1m
GO:0004597	6	peptide-aspartate beta-dioxygenase activity	16	0.0032466	2	0.0032	2	0.0002	Asph,Hif1an
GO:0046703	5	natural killer cell lectin-like receptor binding	15.75	1.04774e-05	4	0.0063	4	0.0004	Raet1c,Raet1d,Raet1e,Raet1a
GO:0045296	5	cadherin binding	12	0.0006964	3	0.0048	4	0.0004	Psen1,Neo1,Numb
GO:0003847	6	1-alkyl-2-acetylglycerophosphocholine esterase activity	12	0.0006964	3	0.0048	4	0.0004	Pafah1b2,Pla2g7,Pafah2
GO:0010631	6,7,5	epithelial cell migration	11	0.0092935	2	0.0033	3	0.0003	Tgfbr3,Sema3a
GO:0014909	7,8,6	smooth muscle cell migration	11	0.0092935	2	0.0033	3	0.0003	Plat,Plau
GO:0035283	6,7	central nervous system segmentation	11	0.0092935	2	0.0033	3	0.0003	Hoxa2,Mafb
GO:0022027	5,6,8,9,10	interkinetic nuclear migration	11	0.0092935	2	0.0033	3	0.0003	Tacc1,Tacc3
GO:0035284	6,7,8	brain segmentation	11	0.0092935	2	0.0033	3	0.0003	Hoxa2,Mafb
GO:0033993	5	response to lipid	11	0.0092935	2	0.0033	3	0.0003	Tgfbr1,Tgfbr2
GO:0000154	6,10,8,9,7	rRNA modification	11	0.0092935	2	0.0033	3	0.0003	Tfb2m,Tfb1m
GO:0009221	10	pyrimidine deoxyribonucleotide biosynthetic process	11	0.0092935	2	0.0033	3	0.0003	Tbpl1,Tyms
GO:0043030	7,6,5	regulation of macrophage activation	11	0.0092935	2	0.0033	3	0.0003	Snca,Raet1b
GO:0008538	3	proteasome activator activity	10.6667	0.0091861	2	0.0032	3	0.0003	Psme2,Psme1
GO:0010860	2	proteasome regulator activity	10.6667	0.0091861	2	0.0032	3	0.0003	Psme2,Psme1
GO:0015087	9	cobalt ion transmembrane transporter activity	10.6667	0.0091861	2	0.0032	3	0.0003	Gif,Slc11a2
GO:0008508	10,9,7	bile acid:sodium symporter activity	10.6667	0.0091861	2	0.0032	3	0.0003	Slc10a3,Slc10a1
GO:0030976	5,4	thiamin pyrophosphate binding	10.6667	0.0091861	2	0.0032	3	0.0003	Ogdh,Ilvbl
GO:0008537	7,6,8,5,4	proteasome activator complex	10.3333	0.0094698	2	0.0031	3	0.0003	Psme2,Psme1
GO:0009083	7,8	branched chain family amino acid catabolic process	10	0.0016705	3	0.005	5	0.0005	Auh,Bcat1,Bcat2
GO:0050839	4	cell adhesion molecule binding	9.6	0.0030978	3	0.0048	6	0.0005	Psen1,Neo1,Numb
GO:0021884	9,10,7,11,8	forebrain neuron development	8.33333	0.0031503	3	0.005	6	0.0006	Gnaq,Atp7a,Plxna3
GO:0015800	6,7,8	acidic amino acid transport	8.25	0.0005938	4	0.0066	8	0.0008	Slc1a2,Slc25a13,Arl6ip5,Psen1
GO:0006367	8,7,10,9	transcription initiation from RNA polymerase II promoter	7.54545	0.0003214	5	0.0083	12	0.0011	Gtf2e2,Taf7,Tbpl1,Tbp,Gtf2a1
GO:0015813	7,8,9	L-glutamate transport	7.14286	0.0051981	3	0.005	7	0.0007	Slc1a2,Arl6ip5,Psen1
GO:0009263	9	deoxyribonucleotide biosynthetic process	7.14286	0.0051981	3	0.005	7	0.0007	Tbpl1,Tyms,Rrm1
GO:0030035	5	microspike assembly	6.6	0.001584	4	0.0066	10	0.001	Fgd4,Itga6,Tgfb3,Tgfbr1
GO:0006493	8,6,9,7	protein amino acid O-linked glycosylation	6.6	0.0023472	4	0.0066	11	0.001	Ogt,Galnt7,Pomt1,C1galt1
GO:0046658	8,7,6	anchored to plasma membrane	6.41667	0.0007548	5	0.0077	14	0.0012	Raet1c,Raet1d,Rgmb,Raet1a,Raet1b
GO:0050897	7	cobalt ion binding	6.3	0.0022979	4	0.0063	11	0.001	Gif,Mipep,Mtr,Mat2a
GO:0030517	8,10,9,12,11,6,7,13,14,15	negative regulation of axon extension	6.25	0.0078419	3	0.005	8	0.0008	Rnf6,Sema3a,Plxna3
GO:0016591	13,12,11,10,9,8,7,4,6	DNA-directed RNA polymerase II, holoenzyme	5.85714	3.48078e-05	8	0.0123	24	0.0021	Gtf2e2,Taf7,Tbpl1,Med6,Tbp,Taf5,Med8,Gtf2a1
GO:0060021	4	palate development	5.76923	1.04394e-05	9	0.015	27	0.0026	Tgfbr3,Col2a1,Insig1,Asph,Chd7,Schip1,Tgfbr1,Tgfbr2,Acvr2b
GO:0004675	9,8,7,6	transmembrane receptor protein serine/threonine kinase activity	5.72727	0.0032513	4	0.0063	12	0.0011	Tgfbr3,Tgfbr1,Tgfbr2,Acvr2b
GO:0005024	10,9,8,7	transforming growth factor beta receptor activity	5.72727	0.0032513	4	0.0063	12	0.0011	Tgfbr3,Tgfbr1,Tgfbr2,Acvr2b
GO:0030199	5	collagen fibril organization	5.55556	0.0004412	6	0.01	19	0.0018	Foxc1,Col2a1,Atp7a,Tgfbr1,Anxa2,Serpinh1
GO:0005669	14,13,12,11,10,9,8,5,7	transcription factor TFIID complex	5.16667	0.0046772	4	0.0062	13	0.0012	Taf7,Tbpl1,Tbp,Taf5
GO:0030133	10,9,8,7,6	transport vesicle	5.16667	0.0061707	4	0.0062	14	0.0012	Tgoln2,Sort1,Sec23a,Igf2r
GO:0050771	7,9,8,11,10,5,6,12,13,14	negative regulation of axonogenesis	5.07692	0.0059695	4	0.0066	14	0.0013	Rnf6,Psen1,Sema3a,Plxna3
GO:0055010	8,9,10,7	ventricular cardiac muscle morphogenesis	4.71429	0.0076758	4	0.0066	15	0.0014	Tgfbr3,Tnni1,Ly6e,Foxc1
GO:0005769	9,8,7,6	early endosome	4.6	0.0010696	6	0.0092	22	0.002	Vamp8,Anxa2,Ehd1,Numb,Slc11a2,Vps16
GO:0048193	6,4,5	Golgi vesicle transport	4.54545	0.0012987	6	0.01	23	0.0022	D230025D16Rik,Trappc4,Sec23a,Slc30a6,Spire1,Gosr1
GO:0008483	5	transaminase activity	4.5	0.009464	4	0.0063	16	0.0014	Abat,Bcat1,Bcat2,Gfpt2
GO:0031965	6,11,10,9,8,7,5,4	nuclear membrane	4.42857	0.0099633	4	0.0062	16	0.0014	Itpr1,Trim27,Lbr,Psen1
GO:0031346	6,4,5	positive regulation of cell projection organization	4.4	0.0096503	4	0.0066	16	0.0015	Tgfb3,Sema4d,Tgfbr1,Plxnb1
GO:0006221	9	pyrimidine nucleotide biosynthetic process	4.4	0.0096503	4	0.0066	16	0.0015	Tbpl1,Tyms,Ctps2,Nme4
GO:0046915	8	transition metal ion transmembrane transporter activity	4.38889	0.0038402	5	0.0079	20	0.0018	Gif,Slc31a1,Atp7a,Slc30a6,Slc11a2
GO:0048489	4,5,6	synaptic vesicle transport	4.15	0.0048697	5	0.0083	21	0.002	Trim9,Snca,Psen1,Syt4,Unc13b
GO:0005802	10,9,8,7,6,5	trans-Golgi network	4.05882	0.0002055	9	0.0138	38	0.0034	D230025D16Rik,Ap3s2,Tgoln1,Gga2,Ap1g2,Gh,Atp7a,Ap1g1,Gga3
GO:0030131	9,10,8,7,6,5	clathrin adaptor complex	4.05263	0.0050658	5	0.0077	21	0.0019	Gga2,Ap1g2,Ap2b1,Ap1g1,Gga3
GO:0030119	8,9,7,6,5,4	AP-type membrane coat adaptor complex	4.05263	0.0050658	5	0.0077	21	0.0019	Gga2,Ap1g2,Ap2b1,Ap1g1,Gga3
GO:0030863	10,9,8,7,6	cortical cytoskeleton	3.85714	0.0013504	7	0.0108	31	0.0028	Capza1,Cald1,Cap1,Tpm3,Gypc,Spnb2,Mpp1
GO:0044448	9,8,7,6,5	cell cortex part	3.51429	0.0012003	8	0.0123	39	0.0035	Capza1,Cald1,Cap1,Tpm3,Gypc,Anln,Spnb2,Mpp1
GO:0050770	7,8,10,9,6,12,11,13	regulation of axonogenesis	3.44828	0.0050679	6	0.01	30	0.0029	Sema4d,Rnf6,Psen1,Sema3a,Plxna3,Plxnb1
GO:0015082	8	di-, tri-valent inorganic cation transmembrane transporter activity	3.43478	0.0098297	5	0.0079	25	0.0023	Gif,Slc31a1,Atp7a,Slc30a6,Slc11a2
GO:0031344	5,4	regulation of cell projection organization	3.41026	0.0015605	8	0.0133	41	0.0039	Tgfb3,Sema4d,Rnf6,Psen1,Tgfbr1,Sema3a,Plxna3,Plxnb1
GO:0008652	6,7	cellular amino acid biosynthetic process	3.33333	0.0068783	6	0.01	32	0.003	Bcat1,Ass1,Asns,Bcat2,Mtr,Mat2a
GO:0010769	6,7,5,8	regulation of cell morphogenesis involved in differentiation	3.13514	0.00468	7	0.0116	39	0.0037	Tgfbr3,Sema4d,Rnf6,Psen1,Sema3a,Plxna3,Plxnb1
GO:0006497	7,8	protein amino acid lipidation	3.125	0.0090783	6	0.01	34	0.0032	Piga,Zdhhc2,Hhat,Mttp,Pigm,Pigl
GO:0003702	3	RNA polymerase II transcription factor activity	3.11475	0.0003065	12	0.019	68	0.0061	Foxp1,Gtf2e2,Taf7,Tbpl1,Med6,Tbp,Sox11,Glis1,Foxc1,Med8,Usf2,Gtf2a1
GO:0005643	6,11,10,9,8,7,5,4	nuclear pore	3.075	0.0029492	8	0.0123	45	0.004	Kpna1,Nup62,Nup43,Kpna2,Nupl1,Nxf1,Senp2,Nup155
GO:0022604	5,6,4,7	regulation of cell morphogenesis	3.04225	0.0002236	13	0.0216	75	0.0071	Palmd,Tgfbr3,Gas7,Cdc42ep2,Rhoj,Cfdp1,Sema4d,Rnf6,Psen1,Sema3a,Plxna3,Plxnb1,Myh10
GO:0008565	4	protein transporter activity	3.03846	0.0009635	10	0.0158	57	0.0052	Ap3s2,Kpna1,Nutf2,Kpna2,Ap1g2,Ap2b1,Xpo5,Ap1g1,Sec61a2,Sec61a1
GO:0004702	8,5	receptor signaling protein serine/threonine kinase activity	2.95349	0.0039592	8	0.0127	48	0.0043	Mapk6,Tgfbr3,Map3k2,Map3k1,Tgfbr1,Tgfbr2,Mapk11,Acvr2b
GO:0019882	3	antigen processing and presentation	2.94118	0.0024478	9	0.015	54	0.0051	Raet1c,Psme2,Psme1,Raet1d,Raet1e,Raet1a,Raet1b,Cd1d2,Traf6
GO:0030117	8,7,6,5,4	membrane coat	2.92857	0.0038224	8	0.0123	47	0.0042	Ap3s2,Gga2,Ap1g2,Ap2b1,Ap1g1,Gga3,Sec23a,Copz2
GO:0048475	5,4	coated membrane	2.92857	0.0038224	8	0.0123	47	0.0042	Ap3s2,Gga2,Ap1g2,Ap2b1,Ap1g1,Gga3,Sec23a,Copz2
GO:0030027	5,4	lamellipodium	2.91892	0.0063873	7	0.0108	41	0.0037	Fgd4,Cdh2,Arpc5,Tesc,Cttn,Enah,Amot
GO:0065002	7,4,6,5,8	intracellular protein transmembrane transport	2.8913	0.0040915	8	0.0133	48	0.0046	Tram1,Nup62,Nup43,Nupl1,Sec61a2,Senp2,Sec61a1,Nup155
GO:0019838	4	growth factor binding	2.86	0.0026615	9	0.0143	55	0.005	Tgfbr3,Il10rb,Il6st,Fgfr2,Col2a1,Il2ra,Igf2r,Col4a1,Acvr2b
GO:0004842	7	ubiquitin-protein ligase activity	2.85246	0.0010803	11	0.0174	68	0.0061	Rnf2,Nedd4,Rbbp6,Ube2e3,Nosip,Rnf6,Cdc34,Ube2d3,Ube2j1,Skp2,Chfr
GO:0015931	4,5	nucleobase, nucleoside, nucleotide and nucleic acid transport	2.82979	0.0046118	8	0.0133	49	0.0047	Nup62,Nup43,Nupl1,Khdrbs1,Nxf1,Senp2,Slc29a1,Nup155
GO:0008154	5,7,6,4	actin polymerization or depolymerization	2.82927	0.0077561	7	0.0116	43	0.0041	Capza1,Map3k1,Gas7,Arpc5,Vil1,Spnb2,Enah
GO:0046930	8,6,7,5,4	pore complex	2.79545	0.00487	8	0.0123	49	0.0044	Kpna1,Nup62,Nup43,Kpna2,Nupl1,Nxf1,Senp2,Nup155
GO:0005938	8,7,6,5	cell cortex	2.77049	0.0012176	11	0.0169	68	0.0061	Capza1,Cald1,Tcl1,Cap1,Tpm3,Gypc,Cttn,Anln,Spnb2,Myh10,Mpp1
GO:0003007	6,7,5	heart morphogenesis	2.72727	0.0038792	9	0.015	58	0.0055	Tgfbr3,Tnni1,Mkl2,Ly6e,Gja1,Foxc1,Col2a1,Chd7,Psen1
GO:0031252	4,3	cell leading edge	2.72581	0.0015273	11	0.0169	70	0.0062	Fgd4,Gas7,Slc1a2,Arhgap1,Iqgap1,Cdh2,Arpc5,Tesc,Cttn,Enah,Amot
GO:0051236	3,4,5	establishment of RNA localization	2.69767	0.0097142	7	0.0116	45	0.0043	Nup62,Nup43,Nupl1,Khdrbs1,Nxf1,Senp2,Nup155
GO:0050658	4,6,5,7	RNA transport	2.69767	0.0097142	7	0.0116	45	0.0043	Nup62,Nup43,Nupl1,Khdrbs1,Nxf1,Senp2,Nup155
GO:0050657	5,6	nucleic acid transport	2.69767	0.0097142	7	0.0116	45	0.0043	Nup62,Nup43,Nupl1,Khdrbs1,Nxf1,Senp2,Nup155
GO:0005635	5,10,9,8,7,4,6	nuclear envelope	2.68605	0.0003024	15	0.0231	97	0.0086	Kpna1,Nup62,Nup43,Itpr1,Kpna2,Trim27,Nupl1,Lbr,Psen1,Nxf1,Igf2r,Senp2,Tfdp2,Clic1,Nup155
GO:0019787	6	small conjugating protein ligase activity	2.67606	0.0011395	12	0.019	79	0.0071	Rnf2,Nedd4,Rbbp6,Ube2e3,Nosip,Rnf6,Cdc34,Ube2d3,Tsg101,Ube2j1,Skp2,Chfr
GO:0051258	7,6	protein polymerization	2.60784	0.007171	8	0.0133	53	0.0051	Capza1,Map3k1,Gas7,Tubb5,Arpc5,Stmn1,Vil1,Spnb2
GO:0044087	4,3	regulation of cellular component biogenesis	2.60784	0.0079393	8	0.0133	54	0.0051	Capza1,Map3k1,Tgfb3,Tgfbr1,Arpc5,Stmn1,Vil1,Spnb2
GO:0044431	9,8,7,6,5,4	Golgi apparatus part	2.58879	0.0001219	18	0.0277	120	0.0107	D230025D16Rik,Ap3s2,Bcap31,Trappc4,Tgoln1,Gga2,Ap1g2,Gh,Tgoln2,Atp7a,Sort1,Ap1g1,Gga3,Rfng,Sec23a,Igf2r,Copz2,Gosr1
GO:0005604	6,5,4	basement membrane	2.5102	0.0092179	8	0.0123	55	0.0049	Col4a2,Lamb1-1,Cfdp1,Fbln1,Col2a1,Anxa2,Tnc,Col4a1
GO:0019904	4	protein domain specific binding	2.44231	0.000525	16	0.0254	115	0.0104	Tacc1,Tgfbr3,Nup62,Tacc3,Arhgap1,Sfrs5,Homer3,Stmn3,Adam19,Khdrbs1,Pak3,Plscr1,Shcbp1,Luc7l,Enah,Nck1
GO:0005768	8,7,6,5	endosome	2.44138	4.15795e-05	23	0.0354	163	0.0145	AI314180,Gnpnat1,Rab5b,Ldlr,Ociad1,Tm9sf2,Gga2,Ap1g2,Stard3nl,Stam2,Sort1,Gga3,Vamp8,Trim3,Anxa2,Igf2r,Ehd1,Tsg101,Clcn3,Numb,Slc11a2,Cd1d2,Vps16
GO:0051129	5,3,4	negative regulation of cellular component organization	2.41935	0.007731	9	0.015	65	0.0062	Capza1,Tgfbr3,Rnf6,Psen1,Sema3a,Plxna3,Stmn1,Vil1,Spnb2
GO:0051169	6,5	nuclear transport	2.34615	0.004553	11	0.0183	82	0.0078	Kpna1,Nutf2,Kpna2,Tacc3,Tbrg1,Camk1,Xpo5,Khdrbs1,Nxf1,Spnb2,Nup155
GO:0042471	6,7,8,5	ear morphogenesis	2.34375	0.0091981	9	0.015	67	0.0064	Eya1,Fgfr2,Hoxa2,Foxi1,Col2a1,Insig1,Chd7,Mafb,Fzd6
GO:0044271	5	nitrogen compound biosynthetic process	2.33803	0.0067349	10	0.0166	75	0.0071	P2rx4,Bcat1,Ass1,Snca,Asns,Atp7a,Bcat2,Mtr,Raet1b,Mat2a
GO:0045664	8,7,9,6	regulation of neuron differentiation	2.30556	0.0073147	10	0.0166	76	0.0072	Eya1,Nkx2-2,Hoxa2,Sema4d,Rnf6,Psen1,Sema3a,Plxna3,Socs2,Plxnb1
GO:0007178	8,7	transmembrane receptor protein serine/threonine kinase signaling pathway	2.2875	0.0053733	11	0.0183	84	0.008	Tgfbr3,Onecut1,D0H4S114,Map3k1,Rgmb,Tgfbr1,Twsg1,Tgfbr2,Spnb2,Akap4,Acvr2b
GO:0016879	4	ligase activity, forming carbon-nitrogen bonds	2.26667	0.0015277	15	0.0238	116	0.0105	Rnf2,Nedd4,Rbbp6,Ube2e3,Ass1,Nosip,Asns,Rnf6,Cdc34,Ctps2,Ube2d3,Tsg101,Ube2j1,Skp2,Chfr
GO:0030135	10,9,8,7,6	coated vesicle	2.26471	0.0077622	10	0.0154	76	0.0068	D230025D16Rik,Tgoln2,Sort1,Ap1g1,Sec23a,Igf2r,Syn2,Syt4,Sypl,Copz2
GO:0046907	5,4	intracellular transport	2.21515	2.94233e-07	44	0.0731	346	0.033	D230025D16Rik,Tram1,Ap3s2,Kpna1,Nutf2,Mtx1,Bcap31,Nup62,Nup43,Trappc4,Kpna2,Myo9b,Nupl1,Tacc3,Tbrg1,Arl6ip1,Slc25a13,Gga2,Camk1,Ap1g2,Ap2b1,Stam2,Xpo5,Ap1g1,Gga3,Psen1,Sec61a2,H47,Sec23a,Khdrbs1,Nxf1,Ehd1,Senp2,Sec61a1,Slc30a6,Spnb2,Ucp2,Enah,Spire1,Nup155,Copz2,Myh10,Gosr1,Vps16
GO:0016881	5	acid-amino acid ligase activity	2.18391	0.0051828	12	0.019	96	0.0087	Rnf2,Nedd4,Rbbp6,Ube2e3,Nosip,Rnf6,Cdc34,Ube2d3,Tsg101,Ube2j1,Skp2,Chfr
GO:0003779	5	actin binding	2.15075	8.10219e-05	27	0.0428	220	0.0199	Fgd4,Capza1,Myo1b,Cald1,Tnni1,Mkl2,Jmy,Gas7,Tnni2,Parvg,Diap3,Cap1,Myo9b,Tpm3,Add1,Stk38l,Arpc5,Anln,Vil1,Myh8,Spnb2,Enah,Spire1,Enc1,4933400A11Rik,Myh10,Vps16
GO:0051128	4,3	regulation of cellular component organization	2.15026	0.0001465	25	0.0415	203	0.0193	Palmd,Capza1,Tgfbr3,Rab5b,Map3k1,Gas7,Cdc42ep2,Rhoj,Cfdp1,Bin1,Tgfb3,Sema4d,Stmn3,Rnf6,Psen1,Stk38l,Tgfbr1,Sema3a,Plxna3,Arpc5,Stmn1,Vil1,Spnb2,Plxnb1,Myh10
GO:0015629	9,8,7,6	actin cytoskeleton	2.14729	0.0010795	18	0.0277	145	0.0129	Capza1,Myo1b,Cald1,Gas7,Cap1,Myo9b,Tpm3,Myom1,Actr10,Stk38l,Anxa2,Arpc5,Anln,Myh8,Spnb2,Enah,Myh10,Vps16
GO:0031175	4,9,6,10,7	neuron projection development	2.07812	0.0003212	24	0.0399	202	0.0192	Abi2,Etv1,Creb1,Gas7,Hoxa2,Klf7,Sema4d,Mtap1b,Atp7a,Stmn3,Rnf6,Psen1,Ank3,Sema3a,Plxna3,Ndn,Stmn1,Pak1,Numb,Enah,Plxnb1,Lmtk2,Slc11a2,Myh10
GO:0055085	3,4,5	transmembrane transport	2.07292	0.0076912	12	0.0199	101	0.0096	Tram1,Nup62,Nup43,Slc2a10,Nupl1,Atp7a,Sec61a2,Senp2,Sec61a1,Homer1,Nup155,Slc11a2
GO:0008092	4	cytoskeletal protein binding	2.04797	2.41947e-05	35	0.0555	300	0.0271	Fgd4,Capza1,Myo1b,Cald1,Tnni1,Mkl2,Jmy,Gas7,Tnni2,Parvg,Diap3,Cap1,Myo9b,Tpm3,Add1,Trim2,Mtap1b,Stk38l,Ndn,Anxa2,Arpc5,Epb4.1l4b,Anln,Bcl2l11,Stmn1,Spag5,Vil1,Myh8,Spnb2,Enah,Spire1,Enc1,4933400A11Rik,Myh10,Vps16
GO:0012505	4,3	endomembrane system	2.04721	6.77001e-05	31	0.0477	262	0.0233	D230025D16Rik,Kpna1,Bcap31,Nup62,Nup43,Itpr1,Kpna2,Trim27,Nupl1,Arl6ip1,Lbr,Edem1,Asph,H13,Psen1,Pigm,Alg8,Rfng,H47,Sec23a,Nxf1,Igf2r,Senp2,Syn2,Tfdp2,Clic1,Nck1,Nup155,Copz2,Slc11a2,Gosr1
GO:0006886	6,5,7	intracellular protein transport	2.02439	9.82482e-05	30	0.0498	258	0.0246	D230025D16Rik,Tram1,Ap3s2,Kpna1,Nutf2,Mtx1,Bcap31,Nup62,Nup43,Kpna2,Nupl1,Tacc3,Arl6ip1,Gga2,Ap1g2,Ap2b1,Stam2,Xpo5,Ap1g1,Gga3,Sec61a2,H47,Sec23a,Senp2,Sec61a1,Spnb2,Nup155,Copz2,Gosr1,Vps16
GO:0048812	5,7,6,10,8,11,9	neuron projection morphogenesis	2	0.0013232	20	0.0332	174	0.0166	Etv1,Creb1,Gas7,Hoxa2,Klf7,Sema4d,Atp7a,Rnf6,Psen1,Ank3,Sema3a,Plxna3,Ndn,Stmn1,Numb,Enah,Plxnb1,Lmtk2,Slc11a2,Myh10
GO:0030030	3	cell projection organization	1.98842	0.0001089	31	0.0515	272	0.0259	Abi2,Etv1,Fgd4,Onecut1,Creb1,Gas7,Itga6,Hoxa2,Tgfb3,Klf7,Sema4d,Mtap1b,Atp7a,Stmn3,Rnf6,Psen1,Ank3,Tgfbr1,Sema3a,Plxna3,Ndn,Stmn1,Pak1,Numb,Enah,Nck1,Plxnb1,Lmtk2,Akap4,Slc11a2,Myh10
GO:0006333	6	chromatin assembly or disassembly	1.98165	0.0078777	13	0.0216	114	0.0109	Chd4,Hist2h2be,Hist1h3e,Myst3,Hist1h3d,Smarcc1,Asf1b,Myst4,Chd7,Hist1h2ao,Cbx5,Hist2h3b,Chd1
GO:0040008	4,3	regulation of growth	1.98013	0.0023525	18	0.0299	158	0.0151	Tcfcp2l1,Brd8,Creb1,Tro,Ube2e3,Fgfr2,Gh,Cugbp1,Foxc1,Chd7,Hmga2,Ndn,Socs2,Ndnl2,Bcl2l11,Tsg101,Morf4l1,Adrb2
GO:0006917	9,7,8	induction of apoptosis	1.97619	0.0049553	15	0.0249	132	0.0126	Sh2d1a,Jmy,Ngfrap1,Itm2b,Tgfb3,Nupr1,Plagl2,Dapk1,Dffa,Dedd,Tgfbr1,Casp3,Raet1b,Casp6,Cd1d2
GO:0012502	8,6,7	induction of programmed cell death	1.97619	0.0049553	15	0.0249	132	0.0126	Sh2d1a,Jmy,Ngfrap1,Itm2b,Tgfb3,Nupr1,Plagl2,Dapk1,Dffa,Dedd,Tgfbr1,Casp3,Raet1b,Casp6,Cd1d2
GO:0043005	5,4	neuron projection	1.97436	0.0050434	15	0.0231	131	0.0117	Abi2,D230025D16Rik,Accn2,Slc1a2,Tpm3,Ncam1,Iqgap1,Atp7a,Rnf6,Psen1,Ank3,Pak1,Syt4,Grm1,Myh10
GO:0048667	6,9,7,10,8	cell morphogenesis involved in neuron differentiation	1.9645	0.0015965	20	0.0332	177	0.0169	Etv1,Creb1,Gas7,Hoxa2,Klf7,Sema4d,Atp7a,Rnf6,Psen1,Ank3,Sema3a,Plxna3,Ndn,Stmn1,Numb,Enah,Plxnb1,Lmtk2,Slc11a2,Myh10
GO:0060284	6,5	regulation of cell development	1.94595	0.0088997	13	0.0216	116	0.0111	Eya1,Tgfbr3,Xrcc2,Nkx2-2,Hoxa2,Sema4d,Rnf6,Psen1,Btg1,Sema3a,Plxna3,Socs2,Plxnb1
GO:0065004	6,5	protein-DNA complex assembly	1.94595	0.0094439	13	0.0216	117	0.0111	Gtf2e2,Taf7,Tbpl1,Tbp,Hist2h2be,Hist1h3e,Myst3,Hist1h3d,Asf1b,Myst4,Hist1h2ao,Hist2h3b,Gtf2a1
GO:0008380	8,7,6	RNA splicing	1.94531	0.0055968	15	0.0249	134	0.0128	Prpf8,Prpf4,Sfrs7,Ddx39,Rbm5,Sfrs5,Cugbp1,Snrpa1,Zcchc8,Srrm2,Syncrip,Sf3b3,Snrpa,Prpf3,Rbm9
GO:0048858	4,5,6,7	cell projection morphogenesis	1.94152	0.0018028	20	0.0332	179	0.0171	Etv1,Creb1,Gas7,Hoxa2,Klf7,Sema4d,Atp7a,Rnf6,Psen1,Ank3,Sema3a,Plxna3,Ndn,Stmn1,Numb,Enah,Plxnb1,Lmtk2,Slc11a2,Myh10
GO:0034613	5	cellular protein localization	1.91538	0.0002496	30	0.0498	273	0.026	D230025D16Rik,Tram1,Ap3s2,Kpna1,Nutf2,Mtx1,Bcap31,Nup62,Nup43,Kpna2,Nupl1,Tacc3,Arl6ip1,Gga2,Ap1g2,Ap2b1,Stam2,Xpo5,Ap1g1,Gga3,Sec61a2,H47,Sec23a,Senp2,Sec61a1,Spnb2,Nup155,Copz2,Gosr1,Vps16
GO:0007517	5,6	muscle organ development	1.90446	0.0035711	18	0.0299	165	0.0157	Etv1,Foxp1,Hdac9,Mkl2,Tagln3,Gja1,Mov10l1,Sort1,Schip1,Btg1,Neo1,Pak1,Luc7l,Hoxd10,Tnc,Homer1,Ifrd1,Myh10
GO:0070727	4	cellular macromolecule localization	1.90076	0.0002804	30	0.0498	275	0.0262	D230025D16Rik,Tram1,Ap3s2,Kpna1,Nutf2,Mtx1,Bcap31,Nup62,Nup43,Kpna2,Nupl1,Tacc3,Arl6ip1,Gga2,Ap1g2,Ap2b1,Stam2,Xpo5,Ap1g1,Gga3,Sec61a2,H47,Sec23a,Senp2,Sec61a1,Spnb2,Nup155,Copz2,Gosr1,Vps16
GO:0051649	4,3	establishment of localization in cell	1.88454	1.89391e-06	55	0.0914	509	0.0485	D230025D16Rik,Tram1,Ap3s2,Kpna1,Nutf2,Mtx1,Nnat,Bcap31,Scrn1,Nup62,Creb1,Nup43,Ly6e,Trappc4,Kpna2,Myo9b,Nupl1,Tacc3,Tbrg1,Trim9,Arl6ip1,Slc25a13,Gga2,Snca,Camk1,Ap1g2,Ap2b1,Stam2,Xpo5,Ap1g1,Gga3,Psen1,Sec61a2,H47,Sec23a,Khdrbs1,Nxf1,Ehd1,Senp2,Sec61a1,Syn2,Slc30a6,Spnb2,Syt4,Ucp2,Enah,Spire1,Unc13b,Nup155,Copz2,Myh10,Gosr1,Vps16,Acvr2b,Traf6
GO:0032990	4,5,6	cell part morphogenesis	1.86517	0.0028518	20	0.0332	187	0.0178	Etv1,Creb1,Gas7,Hoxa2,Klf7,Sema4d,Atp7a,Rnf6,Psen1,Ank3,Sema3a,Plxna3,Ndn,Stmn1,Numb,Enah,Plxnb1,Lmtk2,Slc11a2,Myh10
GO:0034622	5,4	cellular macromolecular complex assembly	1.83871	0.0015429	24	0.0399	228	0.0217	Capza1,Gtf2e2,Taf7,Tbpl1,Tbp,Hist2h2be,Map3k1,Gas7,Hist1h3e,Tubb5,Myst3,Hist1h3d,Asf1b,Cugbp1,Myst4,Arpc5,Hist1h2ao,Stmn1,Pak1,Hist2h3b,Vil1,Spnb2,Unc13b,Gtf2a1
GO:0048666	8,5,9,6	neuron development	1.83794	0.0006786	28	0.0465	265	0.0253	Abi2,Etv1,Creb1,Gas7,Pbx3,Gnaq,Hoxa2,Klf7,Sema4d,Mtap1b,Atp7a,Stmn3,Rnf6,Psen1,Cdkn1c,Ank3,Sema3a,Plxna3,Ndn,Stmn1,Pak1,Hoxd10,Numb,Enah,Plxnb1,Lmtk2,Slc11a2,Myh10
GO:0051641	3	cellular localization	1.83527	2.82115e-06	57	0.0947	542	0.0516	Tacc1,D230025D16Rik,Tram1,Ap3s2,Kpna1,Nutf2,Mtx1,Nnat,Bcap31,Scrn1,Nup62,Creb1,Nup43,Ly6e,Trappc4,Kpna2,Myo9b,Nupl1,Tacc3,Tbrg1,Trim9,Arl6ip1,Slc25a13,Gga2,Snca,Camk1,Ap1g2,Ap2b1,Stam2,Xpo5,Ap1g1,Gga3,Psen1,Sec61a2,H47,Sec23a,Khdrbs1,Nxf1,Ehd1,Senp2,Sec61a1,Syn2,Slc30a6,Spnb2,Syt4,Ucp2,Enah,Spire1,Unc13b,Nup155,Copz2,Myh10,Gosr1,Vps16,Kdelr2,Acvr2b,Traf6
GO:0000904	5,6,7	cell morphogenesis involved in differentiation	1.81771	0.0029828	21	0.0349	201	0.0192	Etv1,Tgfbr3,Creb1,Gas7,Hoxa2,Klf7,Sema4d,Atp7a,Rnf6,Psen1,Ank3,Sema3a,Plxna3,Ndn,Stmn1,Numb,Enah,Plxnb1,Lmtk2,Slc11a2,Myh10
GO:0007507	5,6	heart development	1.81609	0.0046393	19	0.0316	183	0.0174	Foxp1,Tgfbr3,Hdac9,Tnni1,Mkl2,Ly6e,Gnaq,Fgfr2,Gja1,Foxc1,Col2a1,Chd7,Adam19,Psen1,Tgfbr1,Tgfbr2,Casp3,Myh10,Acvr2b
GO:0007409	6,8,7,11,9,12,10	axonogenesis	1.80769	0.0068791	17	0.0282	164	0.0156	Etv1,Creb1,Hoxa2,Klf7,Sema4d,Rnf6,Psen1,Ank3,Sema3a,Plxna3,Ndn,Stmn1,Numb,Enah,Plxnb1,Lmtk2,Myh10
GO:0000785	10,9,8,7,6,5	chromatin	1.76978	0.0097515	16	0.0246	156	0.0139	Rnf2,Chd4,Hist2h2be,Hist1h3e,Myst3,Hist1h3d,Smarcc1,Asf1b,Myst4,Chd7,Dnmt3b,Hmga2,Hist1h2ao,Cbx5,Hist2h3b,Chd1
GO:0016477	5,6,4	cell migration	1.76549	0.002436	24	0.0399	237	0.0226	Abi2,Plat,Kiss1,Rras,Tgfbr3,Onecut1,Nup62,Map3k1,Itga6,Cap1,Podxl,Gja1,Plau,Foxc1,Psen1,Schip1,Tgfbr1,Sema3a,Ndn,Srgap1,Cdh2,Nck1,Myh10,Amot
GO:0044430	9,8,7,6,5,4	cytoskeletal part	1.76161	0.0002673	37	0.0569	362	0.0323	Kif14,Capza1,Myo1b,Cald1,Stau2,1110001A07Rik,Itpr1,Kif20a,Kif21a,Gas7,Cap1,Tubb5,Prc1,Myo9b,Tpm3,Tacc3,Gria1,Myom1,Ss18,Cdk5rap2,Mtap1b,Actr10,Psen1,Ndn,Anxa2,Arpc5,Anln,Stmn1,Spag5,Myh8,Spnb2,Grm1,Kif23,Enah,Odf2,Myh10,Vps16
GO:0000902	4,5,6	cell morphogenesis	1.75912	0.0011142	29	0.0482	288	0.0274	Tcfcp2l1,Etv1,Palmd,Tgfbr3,Creb1,Gas7,Cdc42ep2,Cap1,Rhoj,Cfdp1,Add1,Hoxa2,Klf7,Ss18,Sema4d,Atp7a,Rnf6,Psen1,Ank3,Sema3a,Plxna3,Ndn,Stmn1,Numb,Enah,Plxnb1,Lmtk2,Slc11a2,Myh10
GO:0005783	8,7,6,5	endoplasmic reticulum	1.75884	1.36872e-05	55	0.0846	540	0.0481	Cyp39a1,Piga,Ptplb,Tram1,Tgfbr3,AI314180,Acsl4,Bcap31,Scara3,Stau2,Itpr1,Plod2,Trappc4,Sumf2,Tcl1,Calu,Hhat,Arl6ip1,Gria1,Acsl1,Rtn1,Edem1,Insig1,Asph,Sort1,Ggcx,Kdelc1,Creb3l1,H13,Arl6ip5,Mttp,Psen1,Pigm,Tor1b,Elovl1,Creb3l3,Alg8,Tpbg,Sec61a2,H47,Sec23a,Lman2l,Pigl,Rtn3,Rcn3,Cyp4f18,Sec61a1,Serpinh1,Ube2j1,Ncstn,Pomt1,Ebpl,Il15ra,Sec23ip,Kdelr2
GO:0016874	3	ligase activity	1.75263	0.0044001	21	0.0333	210	0.019	Rnf2,Acsl4,Nedd4,Rbbp6,Ube2e3,Ass1,Acsl1,Rnf167,Nosip,Asns,Rnf6,Ggcx,Cdc34,Kars,Ctps2,Ube2d3,Tsg101,Ube2j1,Skp2,Iars,Chfr
GO:0006928	3,4	cell motion	1.74383	0.0005377	34	0.0565	340	0.0324	Abi2,Etv1,Plat,Pafah1b2,Kiss1,Rras,Tgfbr3,Onecut1,Nup62,Map3k1,Itga6,Cap1,Podxl,Hoxa2,Klf7,Gja1,Plau,Foxc1,Psen1,Schip1,Ank3,Tgfbr1,Sema3a,Plxna3,Ndn,Srgap1,Cdh2,Stmn1,Enah,Nck1,Lmtk2,Akap4,Myh10,Amot
GO:0051674	3	localization of cell	1.74383	0.0005377	34	0.0565	340	0.0324	Abi2,Etv1,Plat,Pafah1b2,Kiss1,Rras,Tgfbr3,Onecut1,Nup62,Map3k1,Itga6,Cap1,Podxl,Hoxa2,Klf7,Gja1,Plau,Foxc1,Psen1,Schip1,Ank3,Tgfbr1,Sema3a,Plxna3,Ndn,Srgap1,Cdh2,Stmn1,Enah,Nck1,Lmtk2,Akap4,Myh10,Amot
GO:0043065	8,6,7	positive regulation of apoptosis	1.71839	0.0088989	18	0.0299	183	0.0174	Sh2d1a,Jmy,Ngfrap1,Itm2b,Tgfb3,Nupr1,Plagl2,Dapk1,Dffa,Il2ra,Psen1,Dedd,Tgfbr1,Bcl2l11,Casp3,Raet1b,Casp6,Cd1d2
GO:0034621	4,3	cellular macromolecular complex subunit organization	1.71488	0.0028638	25	0.0415	254	0.0242	Capza1,Gtf2e2,Taf7,Tbpl1,Tbp,Hist2h2be,Map3k1,Gas7,Hist1h3e,Tubb5,Myst3,Hist1h3d,Asf1b,Cugbp1,Myst4,Arpc5,Hist1h2ao,Stmn1,Pak1,Hist2h3b,Vil1,Spnb2,Enah,Unc13b,Gtf2a1
GO:0065003	4	macromolecular complex assembly	1.70751	0.0026547	26	0.0432	266	0.0253	Capza1,Gtf2e2,Taf7,Tbpl1,Tbp,Hist2h2be,Map3k1,Gas7,Hist1h3e,Tubb5,Myst3,Hist1h3d,Asf1b,Cugbp1,Myst4,Cox15,Arpc5,Hist1h2ao,Stmn1,Rrm1,Pak1,Hist2h3b,Vil1,Spnb2,Unc13b,Gtf2a1
GO:0016192	3,4,5	vesicle-mediated transport	1.69968	0.0010811	32	0.0532	328	0.0313	D230025D16Rik,Ap3s2,Bcap31,Scrn1,Rab5b,Gulp1,Trappc4,Cap1,Ldlr,Bin1,Trim9,Gria1,Gga2,Snca,Ap1g2,Ap2b1,Sort1,Ap1g1,Gga3,Vamp8,Psen1,Sec23a,Rtn3,Ehd1,Slc30a6,Syt4,Spire1,Unc13b,Copz2,Myh10,Gosr1,Kdelr2
GO:0043068	7,5,6	positive regulation of programmed cell death	1.69886	0.0097242	18	0.0299	185	0.0176	Sh2d1a,Jmy,Ngfrap1,Itm2b,Tgfb3,Nupr1,Plagl2,Dapk1,Dffa,Il2ra,Psen1,Dedd,Tgfbr1,Bcl2l11,Casp3,Raet1b,Casp6,Cd1d2
GO:0007167	7,6	enzyme linked receptor protein signaling pathway	1.69068	0.0040395	24	0.0399	248	0.0236	Plat,Tgfbr3,Onecut1,Nup62,D0H4S114,Map3k1,Fgfr2,Rgmb,Ss18,Foxc1,Psen1,Epha3,Schip1,Tgfbr1,Ndn,Pik3r3,Pak1,Twsg1,Tgfbr2,Spnb2,Epha5,Lmtk2,Akap4,Acvr2b
GO:0006807	3	nitrogen compound metabolic process	1.69068	0.0040395	24	0.0399	248	0.0236	Abat,Dcn,Ly6e,Glce,P2rx4,Auh,Bcat1,Ass1,Btd,Snca,Foxc1,Asns,Atp7a,Itih5,Schip1,Kars,4930402E16Rik,Bcat2,Ctps2,Mtr,Gfpt2,Raet1b,Mat2a,Iars
GO:0022607	3	cellular component assembly	1.67919	0.0008257	35	0.0581	363	0.0346	Fgd4,Capza1,Gtf2e2,Taf7,Tbpl1,Tbp,Onecut1,Hist2h2be,Map3k1,Gas7,Itga6,Hist1h3e,Tubb5,Myst3,Tgfb3,Hist1h3d,Asf1b,Cugbp1,Myst4,Atp7a,Psen1,Cox15,Tgfbr1,Arpc5,Hist1h2ao,Stmn1,Rrm1,Pak1,Hist2h3b,Vil1,Spnb2,Unc13b,Nck1,Gtf2a1,Myh10
GO:0000287	6	magnesium ion binding	1.67273	0.0021353	29	0.046	304	0.0275	Eya1,Acsl4,Map3k2,Lats1,Nt5c2,D5Wsu178e,Apex1,Map3k1,Polh,Acsl1,Atp11c,E130304F04Rik,Atp7a,Nudt5,Mipep,Stk38l,Tgfbr1,Ilvbl,Inpp1,Tesc,Pak3,Nme4,Tgfbr2,Pfkp,Mat2a,Pomt1,C1galt1,Eya3,Acvr2b
GO:0032989	3,4,5	cellular component morphogenesis	1.66555	0.0019483	30	0.0498	314	0.0299	Tcfcp2l1,Etv1,Palmd,Tgfbr3,Tbpl1,Creb1,Gas7,Cdc42ep2,Cap1,Rhoj,Cfdp1,Add1,Hoxa2,Klf7,Ss18,Sema4d,Atp7a,Rnf6,Psen1,Ank3,Sema3a,Plxna3,Ndn,Stmn1,Numb,Enah,Plxnb1,Lmtk2,Slc11a2,Myh10
GO:0048870	4,5,3	cell motility	1.65339	0.004236	25	0.0415	263	0.0251	Abi2,Plat,Kiss1,Rras,Tgfbr3,Onecut1,Nup62,Map3k1,Itga6,Cap1,Podxl,Gja1,Plau,Foxc1,Psen1,Schip1,Tgfbr1,Sema3a,Ndn,Srgap1,Cdh2,Nck1,Akap4,Myh10,Amot
GO:0034641	4	cellular nitrogen compound metabolic process	1.64414	0.0069501	22	0.0365	233	0.0222	Abat,Dcn,Ly6e,Glce,P2rx4,Auh,Bcat1,Ass1,Snca,Foxc1,Asns,Atp7a,Itih5,Kars,4930402E16Rik,Bcat2,Ctps2,Mtr,Gfpt2,Raet1b,Mat2a,Iars
GO:0000267	4,3	cell fraction	1.64377	0.0004533	42	0.0646	441	0.0393	Cyp39a1,D230025D16Rik,Nagk,Acsl4,Cald1,Snap23,Nedd4,Accn2,Itpr1,Blmh,Gnaq,Tcl1,Ccnb2,Trim9,Arfrp1,Nras,Itm2b,Gria1,Acsl1,Zfp326,Ccnb1,Snca,Cugbp1,Dpp10,As3mt,Atp7a,Sort1,Psen1,Slc10a1,Eif2b1,Ank3,Anxa2,Igf2r,Bcl2l11,Cyp4f18,Reck,Ncstn,Grm1,Homer1,Adrb2,Sstr2,Traf6
GO:0040007	2	growth	1.64259	0.0040683	26	0.0432	276	0.0263	Tcfcp2l1,Brd8,Creb1,Ly6e,Tro,Ube2e3,Ccnb2,Slc1a2,Fgfr2,Add1,Tgfb3,Gja1,Gh,Cugbp1,Foxc1,Chd7,Psen1,Hmga2,Ndn,Socs2,Ndnl2,Bcl2l11,Tsg101,Morf4l1,Adrb2,Acvr2b
GO:0030182	7,8,5	neuron differentiation	1.61176	0.0020362	33	0.0548	357	0.034	Abi2,Etv1,Eya1,Creb1,Gas7,Pbx3,Gnaq,Btg2,Nkx2-2,Hoxa2,Klf7,Sema4d,Mtap1b,Atp7a,Stmn3,Rnf6,Psen1,Cdkn1c,Ank3,Tgfbr1,Sema3a,Plxna3,Ndn,Socs2,Stmn1,Pak1,Hoxd10,Numb,Enah,Plxnb1,Lmtk2,Slc11a2,Myh10
GO:0005626	5,4	insoluble fraction	1.60274	0.0012152	38	0.0585	410	0.0365	Cyp39a1,D230025D16Rik,Acsl4,Cald1,Snap23,Nedd4,Accn2,Itpr1,Gnaq,Tcl1,Ccnb2,Trim9,Arfrp1,Nras,Itm2b,Gria1,Acsl1,Zfp326,Ccnb1,Snca,Dpp10,Atp7a,Sort1,Psen1,Slc10a1,Eif2b1,Ank3,Anxa2,Igf2r,Bcl2l11,Cyp4f18,Reck,Ncstn,Grm1,Homer1,Adrb2,Sstr2,Traf6
GO:0005624	6,5	membrane fraction	1.59831	0.001364	37	0.0569	399	0.0356	Cyp39a1,D230025D16Rik,Acsl4,Cald1,Snap23,Nedd4,Accn2,Itpr1,Gnaq,Tcl1,Ccnb2,Trim9,Arfrp1,Nras,Itm2b,Gria1,Acsl1,Ccnb1,Snca,Dpp10,Atp7a,Sort1,Psen1,Slc10a1,Eif2b1,Ank3,Anxa2,Igf2r,Bcl2l11,Cyp4f18,Reck,Ncstn,Grm1,Homer1,Adrb2,Sstr2,Traf6
GO:0043933	3	macromolecular complex subunit organization	1.58657	0.0053084	27	0.0449	297	0.0283	Capza1,Gtf2e2,Taf7,Tbpl1,Tbp,Hist2h2be,Map3k1,Gas7,Hist1h3e,Tubb5,Myst3,Hist1h3d,Asf1b,Cugbp1,Myst4,Cox15,Arpc5,Hist1h2ao,Stmn1,Rrm1,Pak1,Hist2h3b,Vil1,Spnb2,Enah,Unc13b,Gtf2a1
GO:0051094	5,3,4	positive regulation of developmental process	1.58033	0.0043154	29	0.0482	320	0.0305	Sh2d1a,Xrcc2,Jmy,Ngfrap1,Nkx2-2,Fgfr2,Itm2b,Tgfb3,Gja1,Nupr1,Plagl2,Sema4d,Dapk1,Dffa,Il2ra,Psen1,Dedd,Btg1,Tgfbr1,Socs2,Bcl2l11,Tgfbr2,Casp3,Raet1b,Casp6,Plxnb1,Adrb2,Cd1d2,Amot
GO:0048598	5,4	embryonic morphogenesis	1.54839	0.0077123	26	0.0432	293	0.0279	Rnf2,Eya1,Gnaq,Zic2,Fgfr2,Arfrp1,Hoxa2,Foxi1,Foxc1,Col2a1,Insig1,Chd7,Psen1,Mafb,Tgfbr1,Pbx2,Fbn2,Twsg1,Tgfbr2,Hoxd10,Enah,Fzd6,Sp1,Acvr2b,Amot,Traf6
GO:0044085	2	cellular component biogenesis	1.53902	0.002165	38	0.0631	430	0.041	Fgd4,Capza1,Gtf2e2,Taf7,Tbpl1,Tbp,Onecut1,Hist2h2be,Map3k1,Gas7,Itga6,Wdr3,Hist1h3e,Tubb5,Myst3,Tgfb3,Hist1h3d,Tfb2m,Asf1b,Cugbp1,Myst4,Atp7a,Tfb1m,Psen1,Cox15,Tgfbr1,Arpc5,Hist1h2ao,Stmn1,Rrm1,Pak1,Hist2h3b,Vil1,Spnb2,Unc13b,Nck1,Gtf2a1,Myh10
GO:0048699	6,7	generation of neurons	1.53704	0.0030962	35	0.0581	397	0.0378	Abi2,Etv1,Eya1,Xrcc2,Creb1,Gas7,Pbx3,Gnaq,Btg2,Nkx2-2,Hoxa2,Klf7,Gja1,Sema4d,Mtap1b,Atp7a,Stmn3,Rnf6,Psen1,Cdkn1c,Ank3,Tgfbr1,Sema3a,Plxna3,Ndn,Socs2,Stmn1,Pak1,Hoxd10,Numb,Enah,Plxnb1,Lmtk2,Slc11a2,Myh10
GO:0005856	8,7,6,5	cytoskeleton	1.53108	0.0003692	56	0.0862	632	0.0563	Abi2,Kif14,Fgd4,Gdpd2,Capza1,Myo1b,Cald1,Stau2,1110001A07Rik,Itpr1,Kif20a,Kif21a,Gas7,Cdc42ep2,Parvg,Cap1,Tubb5,Prc1,Myo9b,Tpm3,Tacc3,Frmd4a,Add1,Gria1,Actr1a,Myom1,Gypc,Ss18,Snca,Cdk5rap2,Mtap1b,Actr10,Rai14,Arl6ip5,Psen1,Stk38l,Ndn,Anxa2,Arpc5,Cttn,Epb4.1l4b,Anln,Stmn1,Spag5,Vil1,Myh8,Spnb2,Grm1,Kif23,Enah,Spire1,Odf2,Enc1,Myh10,Vps16,Mpp1
GO:0022008	5,6	neurogenesis	1.52605	0.0027961	37	0.0615	423	0.0403	Abi2,Tacc1,Etv1,Eya1,Xrcc2,Creb1,Gas7,Pbx3,Gnaq,Btg2,Nkx2-2,Tacc3,Hoxa2,Klf7,Gja1,Sema4d,Mtap1b,Atp7a,Stmn3,Rnf6,Psen1,Cdkn1c,Ank3,Tgfbr1,Sema3a,Plxna3,Ndn,Socs2,Stmn1,Pak1,Hoxd10,Numb,Enah,Plxnb1,Lmtk2,Slc11a2,Myh10
GO:0040011	2	locomotion	1.5205	0.0067909	29	0.0482	333	0.0317	Abi2,Plat,Kiss1,Rras,Tgfbr3,Onecut1,Nup62,Map3k1,Itga6,Cklf,Cap1,Podxl,Gja1,Plau,Snca,Foxc1,Ccl9,Psen1,Schip1,Tgfbr1,Sema3a,Plxna3,Ndn,Srgap1,Cdh2,Nck1,Akap4,Myh10,Amot
GO:0031982	3	vesicle	1.49819	0.0095439	27	0.0415	311	0.0277	D230025D16Rik,2400003C14Rik,Plat,Ap3s2,Rab5b,Ap1g2,Gh,Tgoln2,Pam,Atp7a,Sort1,Ap1g1,Psen1,1500015O10Rik,Sec23a,Igf2r,Ehd1,Senp2,Entpd7,Syn2,Clcn3,Syt4,Sypl,Nck1,Copz2,Sec23ip,Amot
GO:0007049	3	cell cycle	1.48043	0.0029288	41	0.0681	483	0.046	Tacc1,Mapk6,2400003C14Rik,Rnf2,Rassf2,Lats1,Anxa1,1110001A07Rik,Cdk2ap1,Mtus1,Ccnb2,Tubb5,Prc1,Tacc3,Tbrg1,E2f6,Nras,Ccnb1,Zfp369,1190002H23Rik,Ppp6c,Mov10l1,Bub1b,Cdkn1c,Sesn3,Hmga2,Anapc4,Khdrbs1,Ccne1,Cdk7,Anln,Stmn1,Spag5,Tsg101,Senp5,Skp2,Tfdp2,Casp3,Calm2,Myh10,Chfr
GO:0042995	4,3	cell projection	1.45872	0.008714	31	0.0477	367	0.0327	Abi2,D230025D16Rik,Fgd4,Anxa1,Accn2,Gas7,Slc1a2,Tpm3,Arhgap1,Ncam1,Iqgap1,Atp7a,Rnf6,Psen1,Ank3,Basp1,Cdh2,Arpc5,Tesc,Cttn,Pak1,Vil1,Syt4,Grm1,Enah,Odf2,Akap4,Slc11a2,Myh10,Mpp1,Amot
GO:0044428	9,8,7,6,5,4	nuclear part	1.45862	0.0010993	55	0.0846	651	0.058	Tcfcp2l1,Prpf8,Rnf2,Kpna1,Gtf2e2,Hdac9,Taf7,Tbpl1,Med6,Tbp,Nup62,D0Kist2,Polr3d,Creb1,Nup43,Prpf4,Itpr1,Pbx3,Kpna2,Trim27,Rbm5,Hipk3,Nupl1,E2f6,Zfp326,Btd,Smarcc1,Lbr,Snrpa1,Rnf6,Dnmt3b,Psen1,Dedd,Mafb,Hmga2,Zcchc8,Srrm2,Taf5,Pbx2,Nfyc,Nxf1,Sap30,Igf2r,Senp2,Syncrip,Med8,Cbx5,Sf3b3,Tfdp2,Morf4l1,Snrpa,Clic1,Prpf3,Nup155,Gtf2a1
GO:0017111	7	nucleoside-triphosphatase activity	1.45663	0.0058073	36	0.0571	434	0.0392	Kif14,Gnai1,Chd4,Myo1b,Xrcc2,Rab5b,Nvl,Kif20a,Kif21a,Gnaq,Ddx39,Abcd2,Rhoj,Tubb5,Myo9b,Arfrp1,Nras,Mov10l1,Atp11c,Atp7a,Chd7,Abcf3,Tor1b,Eif4a1,Gnb4,Ehd1,Abcf2,Abca9,Fign,Entpd7,Opa1,Myh8,Chd1,Kif23,Polq,Myh10
GO:0005794	8,7,6,5	Golgi apparatus	1.45631	0.0043827	39	0.06	462	0.0412	D230025D16Rik,Ap3s2,Bcap31,Scara3,Gnpnat1,Kif20a,Trappc4,Glce,Mtus1,Slc35b4,Arfrp1,Nras,Tgoln1,Itm2b,Gga2,Ap1g2,Gh,Tgoln2,Glipr2,Atp7a,Sort1,Ap1g1,Gga3,Psen1,Rfng,Sec23a,Lman2l,Galnt7,Rtn3,Igf2r,Slc30a6,Ncstn,Spire1,Unc13b,B4galt5,Il15ra,Copz2,Fv1,Gosr1
GO:0006366	9,7,8	transcription from RNA polymerase II promoter	1.44394	0.0054036	38	0.0631	459	0.0437	Tcfcp2l1,Foxp1,Rnf2,Gtf2e2,Hdac9,Taf7,Tbpl1,Med6,Mkl2,Jmy,Tbp,Onecut1,Creb1,Trim27,Hipk3,Klf12,Nkx2-2,E2f6,Hoxa2,Tgfb3,Sox11,Plagl2,Glis1,Foxc1,Nr2c1,Nfia,Mafb,Cdkn1c,Pbx2,Sap30,Med8,Eaf1,Hoxd10,Usf2,Irf2bp2,Adrb2,Sp1,Gtf2a1
GO:0043412	5	biopolymer modification	1.44334	0.0001788	79	0.1312	954	0.0909	Abi2,Mapk6,Piga,Fgd4,Ogt,Rnf2,Eya1,Dusp6,Tgfbr3,Map3k2,Dcn,Lats1,Zdhhc2,Camk1d,Riok3,Nedd4,Creb1,Melk,Stk10,Map3k1,Rbbp6,Gnaq,Btg2,Ube2e3,Hhat,Fes,Hipk3,Fgfr2,Ccnb1,Qtrtd1,Ppp6c,Tfb2m,Camk1,Nosip,Myst4,Stk17b,E130304F04Rik,Atp7a,Asph,Tfb1m,Dapk1,Ggcx,Dnmt3b,Mttp,Psen1,Bub1b,Pigm,Epha3,Cdc34,Stk38l,Ate1,Btg1,Tgfbr1,Pigl,Ccne1,Galnt7,Cdkl5,Pak3,Senp2,Cdk7,Csnk1g1,Ube2d3,Pak1,Tgfbr2,Tsg101,Ube2j1,Sk…
GO:0016462	6	pyrophosphatase activity	1.42927	0.006664	37	0.0586	454	0.041	Kif14,Gnai1,Chd4,Myo1b,Xrcc2,Rab5b,Nvl,Kif20a,Kif21a,Gnaq,Ddx39,Abcd2,Rhoj,Tubb5,Myo9b,Arfrp1,Nras,Mov10l1,Atp11c,Atp7a,Chd7,Abcf3,Nudt5,Tor1b,Eif4a1,Gnb4,Ehd1,Abcf2,Abca9,Fign,Entpd7,Opa1,Myh8,Chd1,Kif23,Polq,Myh10
GO:0016818	5	hydrolase activity, acting on acid anhydrides, in phosphorus-containing anhydrides	1.41889	0.0072265	37	0.0586	457	0.0413	Kif14,Gnai1,Chd4,Myo1b,Xrcc2,Rab5b,Nvl,Kif20a,Kif21a,Gnaq,Ddx39,Abcd2,Rhoj,Tubb5,Myo9b,Arfrp1,Nras,Mov10l1,Atp11c,Atp7a,Chd7,Abcf3,Nudt5,Tor1b,Eif4a1,Gnb4,Ehd1,Abcf2,Abca9,Fign,Entpd7,Opa1,Myh8,Chd1,Kif23,Polq,Myh10
GO:0016817	4	hydrolase activity, acting on acid anhydrides	1.41889	0.0072265	37	0.0586	457	0.0413	Kif14,Gnai1,Chd4,Myo1b,Xrcc2,Rab5b,Nvl,Kif20a,Kif21a,Gnaq,Ddx39,Abcd2,Rhoj,Tubb5,Myo9b,Arfrp1,Nras,Mov10l1,Atp11c,Atp7a,Chd7,Abcf3,Nudt5,Tor1b,Eif4a1,Gnb4,Ehd1,Abcf2,Abca9,Fign,Entpd7,Opa1,Myh8,Chd1,Kif23,Polq,Myh10
GO:0015031	4,5,6	protein transport	1.4188	0.005694	40	0.0664	491	0.0468	D230025D16Rik,Tram1,Ap3s2,Kpna1,Nutf2,Mtx1,Bcap31,Snap23,Rab5b,Nup62,Nup43,Kif20a,Kpna2,Nupl1,Tacc3,Arl6ip1,Gga2,Ap1g2,Ap2b1,Stam2,Xpo5,Ap1g1,Gga3,Mttp,Psen1,Trim3,Sec61a2,H47,Sec23a,Xpo4,Senp2,Tsg101,Sec61a1,Spnb2,Nup155,Copz2,Gosr1,Vps16,Kdelr2,Traf6
GO:0016043	2	cellular component organization	1.41873	1.7247e-05	114	0.1894	1401	0.1335	Tcfcp2l1,Abi2,Tacc1,Etv1,Palmd,Fgd4,Rnf2,Eya1,Chd4,Capza1,Gtf2e2,Tgfbr3,Mtx1,Hdac9,Taf7,Tbpl1,Lats1,Smarce1,Brd8,Rab5b,Tbp,Onecut1,1110001A07Rik,Creb1,Hist2h2be,Gulp1,Map3k1,Gas7,Cdc42ep2,Itga6,Diap3,Ccnb2,Hist1h3e,Cap1,Rhoj,Tubb5,Ldlr,Cfdp1,Tacc3,Bin1,Add1,Fbln1,Myst3,Hoxa2,Gria1,Tgfb3,Hist1h3d,Klf7,Smarcc1,Ccnb1,Ss18,Snca,Asf1b,Cugbp1,Myst4,Sema4d,Foxc1,Col2a1,Mtap1b,Atp7a,Stmn3,Sort1,Rnf6,Dffa…
GO:0010926	2	anatomical structure formation	1.41809	0.0027397	50	0.0831	615	0.0586	Fgd4,Capza1,Gtf2e2,Tgfbr3,Taf7,Tbpl1,Tbp,Onecut1,Hist2h2be,Map3k1,Gas7,Itga6,Zic2,Hist1h3e,Tubb5,Fgfr2,Myst3,Tgfb3,Hist1h3d,Asf1b,Cugbp1,Myst4,Foxc1,Atp7a,Psen1,Cox15,Tgfbr1,Anxa2,Arpc5,Hist1h2ao,Neo1,Bcl2l11,Stmn1,Rrm1,Pak1,Hist2h3b,Twsg1,Tgfbr2,Vil1,Spnb2,Enah,Unc13b,Nck1,Fzd6,C1galt1,Sp1,Gtf2a1,Myh10,Amot,Traf6
GO:0044446	7,6,5,4,3	intracellular organelle part	1.41431	2.41784e-06	140	0.2154	1709	0.1523	Tcfcp2l1,D230025D16Rik,Kif14,Prpf8,Rnf2,Ak2,Ap3s2,Chd4,Capza1,Kpna1,Gtf2e2,Mtx1,Acsl4,Myo1b,Hdac9,Bcap31,Taf7,Cald1,Tbpl1,Med6,Stau2,Tbp,Nup62,Slc25a24,D0Kist2,1110001A07Rik,Polr3d,Creb1,Nup43,Hist2h2be,Prpf4,Itpr1,Kif20a,Kif21a,Trappc4,Gas7,Pbx3,Kpna2,Trim27,Hist1h3e,Rbm5,Cap1,Tubb5,Hipk3,Prc1,Myo9b,Tpm3,Nupl1,Tacc3,Mrpl1,Srgap2,E2f6,Arl6ip1,Myst3,Tgoln1,Gria1,Hist1h3d,Acsl1,Zfp326,Btd,Myom1,Sma…
GO:0044422	3,2	organelle part	1.41119	2.48767e-06	141	0.2169	1725	0.1537	Tcfcp2l1,D230025D16Rik,Kif14,Prpf8,Rnf2,Ak2,Ap3s2,Chd4,Capza1,Kpna1,Gtf2e2,Mtx1,Acsl4,Myo1b,Hdac9,Bcap31,Taf7,Cald1,Tbpl1,Med6,Stau2,Tbp,Nup62,Slc25a24,D0Kist2,1110001A07Rik,Polr3d,Creb1,Nup43,Hist2h2be,Prpf4,Itpr1,Kif20a,Kif21a,Trappc4,Gas7,Pbx3,Kpna2,Trim27,Hist1h3e,Rbm5,Cap1,Tubb5,Hipk3,Prc1,Myo9b,Tpm3,Nupl1,Tacc3,Mrpl1,Srgap2,E2f6,Arl6ip1,Myst3,Tgoln1,Gria1,Hist1h3d,Acsl1,Zfp326,Btd,Myom1,Sma…
GO:0006464	7,6	protein modification process	1.4111	0.0004628	75	0.1246	927	0.0883	Abi2,Mapk6,Piga,Fgd4,Ogt,Rnf2,Eya1,Dusp6,Tgfbr3,Map3k2,Dcn,Lats1,Zdhhc2,Camk1d,Riok3,Nedd4,Creb1,Melk,Stk10,Map3k1,Rbbp6,Gnaq,Btg2,Ube2e3,Hhat,Fes,Hipk3,Fgfr2,Ccnb1,Ppp6c,Camk1,Nosip,Myst4,Stk17b,E130304F04Rik,Atp7a,Asph,Dapk1,Ggcx,Mttp,Psen1,Bub1b,Pigm,Epha3,Cdc34,Stk38l,Ate1,Btg1,Tgfbr1,Pigl,Ccne1,Galnt7,Cdkl5,Pak3,Senp2,Cdk7,Csnk1g1,Ube2d3,Pak1,Tgfbr2,Tsg101,Ube2j1,Skp2,Spnb2,Grm1,Dusp14,Pomt1…
GO:0007399	5	nervous system development	1.40127	0.002642	53	0.088	659	0.0628	Abi2,Tacc1,Etv1,Eya1,Hdac9,Xrcc2,Creb1,Gas7,Pbx3,Gnaq,Efnb2,Btg2,Zic2,Slc1a2,Nkx2-2,Tacc3,Fgfr2,Hoxa2,Klf7,Gja1,Sox11,Camk1,Sema4d,Foxc1,Mtap1b,Atp7a,Stmn3,Rnf6,Abr,Psen1,Mafb,Cdkn1c,Rfng,Ank3,Tgfbr1,Atoh8,Sema3a,Plxna3,Ndn,Socs2,Stmn1,Pak1,Twsg1,Tgfbr2,Hoxd10,Numb,Enah,Plxnb1,Lmtk2,Fzd6,Slc11a2,Myh10,Traf6
GO:0045184	3,4,5	establishment of protein localization	1.40084	0.0066758	40	0.0664	497	0.0474	D230025D16Rik,Tram1,Ap3s2,Kpna1,Nutf2,Mtx1,Bcap31,Snap23,Rab5b,Nup62,Nup43,Kif20a,Kpna2,Nupl1,Tacc3,Arl6ip1,Gga2,Ap1g2,Ap2b1,Stam2,Xpo5,Ap1g1,Gga3,Mttp,Psen1,Trim3,Sec61a2,H47,Sec23a,Xpo4,Senp2,Tsg101,Sec61a1,Spnb2,Nup155,Copz2,Gosr1,Vps16,Kdelr2,Traf6
GO:0048468	4,5	cell development	1.37948	0.0039253	51	0.0847	644	0.0614	Tcfcp2l1,Abi2,Tacc1,Etv1,Eya1,Tgfbr3,Xrcc2,Tbpl1,Onecut1,Creb1,Gas7,Pbx3,Gnaq,Tcl1,Btg2,Nkx2-2,Tacc3,Myst3,Hoxa2,Klf7,Gja1,Cugbp1,Sema4d,Foxc1,Mtap1b,Atp7a,Stmn3,Sort1,Rnf6,Psen1,Cdkn1c,Ank3,Btg1,Tgfbr1,Sema3a,Plxna3,Ndn,Socs2,Neo1,Stmn1,Pak1,Hoxd10,Numb,Enah,Tnc,Homer1,Plxnb1,Lmtk2,Slc11a2,Myh10,Traf6
GO:0043687	8,7	post-translational protein modification	1.37339	0.0018201	64	0.1063	812	0.0774	Abi2,Mapk6,Fgd4,Rnf2,Eya1,Dusp6,Tgfbr3,Map3k2,Dcn,Lats1,Camk1d,Riok3,Nedd4,Creb1,Melk,Stk10,Map3k1,Rbbp6,Gnaq,Btg2,Ube2e3,Fes,Hipk3,Fgfr2,Ccnb1,Ppp6c,Camk1,Nosip,Myst4,Stk17b,E130304F04Rik,Asph,Dapk1,Ggcx,Psen1,Bub1b,Epha3,Cdc34,Stk38l,Ate1,Btg1,Tgfbr1,Ccne1,Cdkl5,Pak3,Senp2,Cdk7,Csnk1g1,Ube2d3,Pak1,Tgfbr2,Tsg101,Ube2j1,Skp2,Spnb2,Grm1,Dusp14,Cdc14b,Mapk11,Epha5,Lmtk2,Eya3,Chfr,Acvr2b
GO:0005524	7	ATP binding	1.3576	0.0008928	80	0.1268	1034	0.0934	Mapk6,Kif14,Nagk,Hspa12a,Tk1,Ak2,Chd4,Acsl4,Myo1b,Xrcc2,Map3k2,Lats1,Camk1d,Riok3,Melk,Nvl,Kif20a,Kif21a,Stk10,Map3k1,Ddx39,Ube2e3,P2rx4,Fes,Abcd2,Hipk3,Myo9b,Fgfr2,Ass1,Itm2b,Actr1a,Acsl1,Camk1,Mov10l1,Atp11c,Stk17b,Asns,E130304F04Rik,Atp7a,BC006779,Dapk1,Chd7,Abcf3,Bub1b,Tor1b,Epha3,Eif4a1,Cdc34,Stk38l,Kars,Tgfbr1,Cdkl5,Pak3,Ehd1,Cdk7,Ctps2,Abcf2,Abca9,Csnk1g1,Fign,Nme4,Ube2d3,Rrm1,Pak1,Tgfbr2,…
GO:0050793	4,3	regulation of developmental process	1.35443	0.0034296	58	0.0963	746	0.0711	Palmd,Eya1,Sh2d1a,Tgfbr3,Hdac9,Xrcc2,Jmy,Camk1d,Ngfrap1,Gas7,Cdc42ep2,Moap1,Gnaq,Tcl1,Btg2,Rhoj,Cfdp1,Nkx2-2,Fgfr2,Myst3,Hoxa2,Itm2b,Tgfb3,Gja1,Snca,Nupr1,Plagl2,Sema4d,Foxc1,Col2a1,Insig1,Atp7a,Rnf6,Dapk1,Dffa,Il2ra,Psen1,Dedd,Btg1,Tgfbr1,Sema3a,Plxna3,Socs2,Tnfrsf22,Bcl2l11,Luc7l,Twsg1,Tgfbr2,Skp2,Casp3,Raet1b,Casp6,Plxnb1,Adrb2,Cd1d2,Myh10,Amot,Traf6
GO:0006996	3	organelle organization	1.35095	0.0032057	60	0.0997	774	0.0738	Tacc1,Rnf2,Eya1,Chd4,Capza1,Mtx1,Hdac9,Lats1,Smarce1,Brd8,Rab5b,1110001A07Rik,Hist2h2be,Map3k1,Gas7,Diap3,Ccnb2,Hist1h3e,Cap1,Rhoj,Tubb5,Tacc3,Myst3,Hist1h3d,Smarcc1,Ccnb1,Ss18,Snca,Asf1b,Myst4,Mtap1b,Atp7a,Stmn3,Sort1,Dffa,Chd7,Dnmt3b,Psen1,Bub1b,Hmga2,Hps5,Anapc4,Arpc5,Hist1h2ao,Anln,Stmn1,Cbx5,Hist2h3b,Spag5,Vil1,Spnb2,Casp3,Chd1,Gba,Enah,Morf4l1,Nck1,Eya3,Myh10,Chfr
GO:0048519	4,2,3	negative regulation of biological process	1.34296	0.0020316	70	0.1163	909	0.0866	Tcfcp2l1,Foxp1,Rnf2,Eya1,Scmh1,Kiss1,Rras,Capza1,Tgfbr3,Hdac9,Xrcc2,Onecut1,Nup62,Nedd4,Tro,Eif2c2,Tcl1,Btg2,Trim27,Hipk3,Cfdp1,Klf12,Nkx2-2,Tacc3,Tbrg1,Myst3,Hoxa2,Tgfb3,Snca,Nupr1,Mov10l1,Glis1,Foxc1,Col2a1,Insig1,Asph,Stmn3,Xpo5,Rnf6,Dapk1,Nr2c1,Dnmt3b,Il2ra,Psen1,Dedd,Cdkn1c,Btg1,Tgfbr1,Sema3a,Plxna3,H47,Anxa2,Socs2,Khdrbs1,Sap30,Barx1,Stmn1,Cbx5,Luc7l,Twsg1,Tsg101,Vil1,Skp2,Spnb2,Casp3,Wfikk…
GO:0032559	6	adenyl ribonucleotide binding	1.34038	0.0012108	80	0.1268	1047	0.0946	Mapk6,Kif14,Nagk,Hspa12a,Tk1,Ak2,Chd4,Acsl4,Myo1b,Xrcc2,Map3k2,Lats1,Camk1d,Riok3,Melk,Nvl,Kif20a,Kif21a,Stk10,Map3k1,Ddx39,Ube2e3,P2rx4,Fes,Abcd2,Hipk3,Myo9b,Fgfr2,Ass1,Itm2b,Actr1a,Acsl1,Camk1,Mov10l1,Atp11c,Stk17b,Asns,E130304F04Rik,Atp7a,BC006779,Dapk1,Chd7,Abcf3,Bub1b,Tor1b,Epha3,Eif4a1,Cdc34,Stk38l,Kars,Tgfbr1,Cdkl5,Pak3,Ehd1,Cdk7,Ctps2,Abcf2,Abca9,Csnk1g1,Fign,Nme4,Ube2d3,Rrm1,Pak1,Tgfbr2,…
GO:0030554	5	adenyl nucleotide binding	1.32828	0.0012704	83	0.1315	1096	0.099	Mapk6,Kif14,Nagk,Hspa12a,Tk1,Ak2,Chd4,Acsl4,Myo1b,Xrcc2,Map3k2,Lats1,Camk1d,Riok3,Melk,Nvl,Kif20a,Kif21a,Stk10,Map3k1,Ddx39,Ube2e3,P2rx4,Fes,Abcd2,Hipk3,Myo9b,Fgfr2,Ass1,Itm2b,Actr1a,Acsl1,Camk1,Mov10l1,Atp11c,Stk17b,Asns,E130304F04Rik,Atp7a,Cybb,BC006779,Dapk1,Chd7,Abcf3,Bub1b,Tor1b,Epha3,Eif4a1,Cdc34,Stk38l,Kars,Tgfbr1,Cdkl5,Pak3,Ehd1,Cdk7,Ctps2,Abcf2,Abca9,Csnk1g1,Fign,Nme4,Ube2d3,Rrm1,Pak1,Tg…
GO:0048523	5,3,4	negative regulation of cellular process	1.30206	0.0056786	61	0.1013	816	0.0778	Tcfcp2l1,Foxp1,Rnf2,Eya1,Scmh1,Kiss1,Rras,Capza1,Tgfbr3,Hdac9,Xrcc2,Onecut1,Nup62,Tro,Tcl1,Btg2,Trim27,Hipk3,Cfdp1,Klf12,Nkx2-2,Tbrg1,Myst3,Hoxa2,Tgfb3,Snca,Nupr1,Mov10l1,Glis1,Foxc1,Col2a1,Insig1,Asph,Stmn3,Rnf6,Dapk1,Nr2c1,Dnmt3b,Il2ra,Psen1,Dedd,Cdkn1c,Btg1,Tgfbr1,Sema3a,Plxna3,Socs2,Khdrbs1,Sap30,Barx1,Stmn1,Cbx5,Twsg1,Tsg101,Vil1,Skp2,Spnb2,Casp3,Wfikkn1,Irf2bp2,Rgs16
GO:0005634	8,7,6,5	nucleus	1.29771	1.14278e-06	221	0.34	2940	0.262	Tcfcp2l1,Tacc1,Etv1,Foxp1,Tle2,Ogt,Whsc2,Prpf8,Rnf2,Rbm10,Eya1,Scmh1,Ccnt2,Chd4,Kpna1,Gtf2e2,AI314180,Hdac9,Taf7,S100a11,Xrcc2,Mllt10,Ssbp3,Map3k2,Tbpl1,Med6,Pdcd4,Smarce1,Brd8,D2Ertd750e,Hdlbp,Mkl2,Jmy,Stau2,Psma3,Tbp,Camk1d,Onecut1,Ngfrap1,Nup62,Ufd1l,Ctdspl,D0Kist2,Anxa1,Ldb2,Polr3d,Adfp,Creb1,Cxxc5,Ppp1r10,Nup43,Rhoc,L3mbtl3,Hist2h2be,Prpf4,Nvl,Itpr1,Tro,Lpp,Zfp526,Apex1,Ssbp2,Eif2c2,Rbbp6,Sf…
GO:0009653	4,3	anatomical structure morphogenesis	1.29018	0.0040672	72	0.1196	973	0.0927	Tcfcp2l1,Etv1,Palmd,Rnf2,Eya1,Tgfbr3,Tnni1,Tbpl1,Mkl2,Onecut1,Creb1,Ly6e,Gas7,Cdc42ep2,Gnaq,Itga6,Efnb2,Zic2,Cap1,Rhoj,Cfdp1,Fgfr2,Arfrp1,Add1,Hoxa2,Tgfb3,Klf7,Gja1,Smarcc1,Ss18,Foxi1,Sema4d,Foxc1,Col2a1,Insig1,Pvrl1,Atp7a,Asph,Rnf6,Chd7,Psen1,Mafb,Schip1,Ank3,Tgfbr1,Sema3a,Pbx2,Plxna3,Ndn,Cdh2,Anxa2,Neo1,Fbn2,Barx1,Bcl2l11,Stmn1,Twsg1,Tgfbr2,Hoxd10,Numb,Enah,Plxnb1,Lmtk2,Fzd6,Pphln1,C1galt1,Sp1,…
GO:0044444	7,6,5,4	cytoplasmic part	1.2888	1.21809e-05	190	0.2923	2545	0.2268	Abi2,Dapp1,Cyp39a1,D230025D16Rik,Abat,Piga,Ptplb,2400003C14Rik,Plat,Tram1,Ak2,Ap3s2,Capza1,Tgfbr3,Mtx1,AI314180,Acsl4,Bcap31,Anxa6,Psme2,Cald1,Scara3,Gnpnat1,Mrps31,Stau2,Rab5b,Psma3,Ngfrap1,Slc25a24,D0Kist2,Nedd4,Adfp,Itpr1,Plod2,Kif20a,Trappc4,Glce,Sumf2,Psme1,Tcl1,Mtus1,Calu,Slc35b4,Cap1,Hhat,Auh,Abcd2,Ogdh,Ldlr,Tpm3,Hao1,Tacc3,Dhrs4,Mrpl1,Srgap2,Arfrp1,Nras,Arl6ip1,Ociad1,Tgoln1,Bcat1,Ass1,Gc…
GO:0016070	6,5	RNA metabolic process	1.28827	0.0005272	117	0.1944	1584	0.1509	Tcfcp2l1,Etv1,Foxp1,Tle2,Whsc2,Prpf8,Rnf2,Eya1,Scmh1,Ing5,Chd4,Gtf2e2,Hdac9,Taf7,Ssbp3,Tbpl1,Med6,Brd8,Mkl2,Jmy,Tbp,Onecut1,Polr3d,Creb1,Prpf4,Zfp526,Ssbp2,Eif2c2,Sfrs7,Pbx3,Ddx39,Wdr3,Btg2,Trim27,Rbm5,Auh,Hipk3,Klf12,Nkx2-2,Mrpl1,Mybl1,Hbp1,E2f6,Myst3,Hoxa2,Tgfb3,Zfp326,Klf7,Smarcc1,Sox11,Zfp369,Qtrtd1,Foxi1,Plagl2,Adat1,Tfb2m,Glis1,Asf1b,Sfrs5,Cugbp1,Myst4,Foxc1,Zfp445,Ikbkap,Snrpa1,Tfb1m,Rnf6,…
GO:0043234	3	protein complex	1.28776	0.0027672	82	0.1262	1100	0.098	Tcfcp2l1,Dapp1,Rnf2,Ap3s2,Capza1,Kpna1,Gtf2e2,AI314180,Myo1b,Hdac9,Taf7,Psme2,Tbpl1,Med6,Psma3,Tbp,Nup62,Kcns2,Nedd4,Polr3d,Creb1,Nup43,Itpr1,Trappc4,Lamb1-1,Rbbp6,Pbx3,Kpna2,Gnaq,Itga6,Psme1,Tubb5,Myo9b,Tpm3,Nupl1,E2f6,Arl6ip1,Gria1,Myom1,Gja1,Smarcc1,Gga2,Camk1,Ttyh2,Ap1g2,Nosip,Mtap1b,Ap2b1,Actr10,Ap1g1,Gga3,Bub1b,Mafb,Eif2b1,Gnb4,Taf5,Pbx2,Sec23a,Pik3r3,Nfyc,Arpc5,Nxf1,Sap30,Ccne1,Senp2,Psme4…
GO:0019222	4,3	regulation of metabolic process	1.28475	0.000202	138	0.2292	1872	0.1784	Tcfcp2l1,Etv1,Foxp1,Tle2,Fgd4,Whsc2,Rnf2,Eya1,Scmh1,Ing5,Chd4,Capza1,Gtf2e2,Tgfbr3,Acsl4,Hdac9,Taf7,Ssbp3,Tbpl1,Med6,Brd8,Mkl2,Jmy,Tbp,Onecut1,Nup62,Nedd4,Ppp1r2,Creb1,L3mbtl3,Zfp526,Ssbp2,Eif2c2,Map3k1,Pbx3,Gnaq,Btg2,Ube2e3,Trim27,Hipk3,Klf12,Nkx2-2,Tbrg1,Mybl1,Hbp1,E2f6,Myst3,Hoxa2,Tgfb3,Rgmb,Zfp326,Klf7,Smarcc1,Sox11,Zfp369,Snca,Foxi1,Plagl2,Tfb2m,Glis1,Asf1b,Sfrs5,Myst4,Foxc1,Zfp445,Ikbkap,Co…
GO:0032553	4	ribonucleotide binding	1.28285	0.0018418	93	0.1474	1272	0.1149	Mapk6,Kif14,Nagk,Gnai1,Hspa12a,Tk1,Ak2,Rras,Chd4,Acsl4,Myo1b,Xrcc2,Map3k2,Lats1,Rab5b,Camk1d,Riok3,Rabl3,Rhoc,Melk,Nvl,Kif20a,Kif21a,Stk10,Map3k1,Gnaq,Ddx39,Ube2e3,P2rx4,Hhat,Fes,Abcd2,Rhoj,Tubb5,Hipk3,Myo9b,Fgfr2,Arfrp1,Nras,Ass1,Itm2b,Actr1a,Acsl1,Camk1,Mov10l1,Atp11c,Stk17b,Asns,E130304F04Rik,Atp7a,BC006779,Dapk1,Chd7,Abcf3,Bub1b,Tor1b,Epha3,Eif4a1,Cdc34,Stk38l,Kars,Tgfbr1,Cdkl5,Pak3,Ehd1,Cdk7…
GO:0032555	5	purine ribonucleotide binding	1.28285	0.0018418	93	0.1474	1272	0.1149	Mapk6,Kif14,Nagk,Gnai1,Hspa12a,Tk1,Ak2,Rras,Chd4,Acsl4,Myo1b,Xrcc2,Map3k2,Lats1,Rab5b,Camk1d,Riok3,Rabl3,Rhoc,Melk,Nvl,Kif20a,Kif21a,Stk10,Map3k1,Gnaq,Ddx39,Ube2e3,P2rx4,Hhat,Fes,Abcd2,Rhoj,Tubb5,Hipk3,Myo9b,Fgfr2,Arfrp1,Nras,Ass1,Itm2b,Actr1a,Acsl1,Camk1,Mov10l1,Atp11c,Stk17b,Asns,E130304F04Rik,Atp7a,BC006779,Dapk1,Chd7,Abcf3,Bub1b,Tor1b,Epha3,Eif4a1,Cdc34,Stk38l,Kars,Tgfbr1,Cdkl5,Pak3,Ehd1,Cdk7…
GO:0000166	3	nucleotide binding	1.27903	0.0010572	107	0.1696	1467	0.1326	Mapk6,Kif14,Nagk,Gnai1,Hspa12a,Tk1,Rbm10,Ak2,Rras,Chd4,Acsl4,Myo1b,Xrcc2,Map3k2,Lats1,Nt5c2,Rab5b,Camk1d,Riok3,Rabl3,Rhoc,Melk,Nvl,Kif20a,Kif21a,Stk10,Map3k1,Sfrs7,Gnaq,Ddx39,Ube2e3,P2rx4,Rbm5,Hhat,Fes,Abcd2,Rhoj,Tubb5,Hipk3,Myo9b,Hao1,Fgfr2,Arfrp1,Nras,Ass1,Itm2b,Actr1a,Acsl1,Camk1,Mov10l1,Sfrs5,Cugbp1,Atp11c,Stk17b,Asns,E130304F04Rik,Atp7a,Cybb,BC006779,Dapk1,Chd7,Abcf3,Bub1b,Tor1b,Epha3,Eif4a1…
GO:0017076	4	purine nucleotide binding	1.27387	0.00188	96	0.1521	1321	0.1194	Mapk6,Kif14,Nagk,Gnai1,Hspa12a,Tk1,Ak2,Rras,Chd4,Acsl4,Myo1b,Xrcc2,Map3k2,Lats1,Rab5b,Camk1d,Riok3,Rabl3,Rhoc,Melk,Nvl,Kif20a,Kif21a,Stk10,Map3k1,Gnaq,Ddx39,Ube2e3,P2rx4,Hhat,Fes,Abcd2,Rhoj,Tubb5,Hipk3,Myo9b,Fgfr2,Arfrp1,Nras,Ass1,Itm2b,Actr1a,Acsl1,Camk1,Mov10l1,Atp11c,Stk17b,Asns,E130304F04Rik,Atp7a,Cybb,BC006779,Dapk1,Chd7,Abcf3,Bub1b,Tor1b,Epha3,Eif4a1,Cdc34,Stk38l,Kars,Tgfbr1,Cdkl5,Pak3,Ehd1…
GO:0045449	7,8,6	regulation of transcription	1.27377	0.0015578	100	0.1661	1368	0.1304	Tcfcp2l1,Etv1,Foxp1,Tle2,Whsc2,Rnf2,Eya1,Scmh1,Ing5,Chd4,Gtf2e2,Tgfbr3,Hdac9,Taf7,Ssbp3,Tbpl1,Med6,Brd8,Mkl2,Jmy,Tbp,Onecut1,Creb1,L3mbtl3,Zfp526,Ssbp2,Eif2c2,Pbx3,Btg2,Trim27,Hipk3,Klf12,Nkx2-2,Mybl1,Hbp1,E2f6,Myst3,Hoxa2,Tgfb3,Rgmb,Zfp326,Klf7,Smarcc1,Sox11,Zfp369,Foxi1,Plagl2,Tfb2m,Glis1,Asf1b,Sfrs5,Myst4,Foxc1,Zfp445,Ikbkap,Tfb1m,Rnf6,Chd7,Nr2c1,Nfia,Creb3l1,Dnmt3b,Tceal1,Dedd,Mafb,Pogz,Cdkn1…
GO:0043226	2	organelle	1.27155	2.0922e-12	396	0.6092	5377	0.4791	Tcfcp2l1,Abi2,Tacc1,Cyp39a1,D230025D16Rik,Abat,Kif14,Piga,Etv1,Ptplb,Foxp1,Tle2,2400003C14Rik,Fgd4,Ogt,Plat,Tram1,Whsc2,Prpf8,Rnf2,Rbm10,Eya1,Scmh1,Ak2,Gdpd2,Ccnt2,Ap3s2,Chd4,Capza1,Kpna1,Gtf2e2,Tgfbr3,Mtx1,AI314180,Acsl4,Myo1b,Hdac9,Bcap31,Taf7,S100a11,Xrcc2,Mllt10,Cald1,Scara3,Ssbp3,Map3k2,Tbpl1,Med6,Gnpnat1,Pdcd4,Smarce1,Brd8,D2Ertd750e,Hdlbp,Mkl2,Jmy,Mrps31,Stau2,Rab5b,Psma3,Tbp,Camk1d,Onecut…
GO:0043227	3	membrane-bounded organelle	1.27143	2.62153e-10	352	0.5415	4779	0.4259	Tcfcp2l1,Tacc1,Cyp39a1,D230025D16Rik,Abat,Piga,Etv1,Ptplb,Foxp1,Tle2,Ogt,Plat,Tram1,Whsc2,Prpf8,Rnf2,Rbm10,Eya1,Scmh1,Ak2,Ccnt2,Ap3s2,Chd4,Kpna1,Gtf2e2,Tgfbr3,Mtx1,AI314180,Acsl4,Hdac9,Bcap31,Taf7,S100a11,Xrcc2,Mllt10,Scara3,Ssbp3,Map3k2,Tbpl1,Med6,Gnpnat1,Pdcd4,Smarce1,Brd8,D2Ertd750e,Hdlbp,Mkl2,Jmy,Mrps31,Stau2,Rab5b,Psma3,Tbp,Camk1d,Onecut1,Ngfrap1,Nup62,Ufd1l,Slc25a24,Ctdspl,D0Kist2,Anxa1,Ldb…
GO:0005515	3	protein binding	1.27066	3.63618e-08	293	0.4643	4044	0.3654	Abi2,Tacc1,Dapp1,Vangl1,D230025D16Rik,Mapk6,Btbd3,Btbd11,Foxp1,Fgd4,Ogt,Prpf8,Rnf2,Eya1,Scmh1,Rassf2,Ing5,Kiss1,Ccnt2,Ap3s2,Chd4,Capza1,Dusp6,Gtf2e2,Sh2d1a,Tgfbr3,Myo1b,Hdac9,Taf7,Raet1c,Mllt10,Psme2,Cald1,Snap23,Tnni1,Map3k2,Dcn,Med6,Def8,Pdcd4,D2Ertd750e,Mkl2,Jmy,Galm,Psma3,Tbp,Camk1d,Ngfrap1,Nup62,Anxa1,Riok3,Kcns2,Ldb2,Nedd4,Adfp,Creb1,Ppp1r10,Rhoc,Hist2h2be,Itpr1,Gulp1,Cryba1,Lpp,D0H4S114,Il…
GO:0043229	6,5,4,3	intracellular organelle	1.26948	3.11109e-12	395	0.6077	5372	0.4787	Tcfcp2l1,Abi2,Tacc1,Cyp39a1,D230025D16Rik,Abat,Kif14,Piga,Etv1,Ptplb,Foxp1,Tle2,2400003C14Rik,Fgd4,Ogt,Plat,Tram1,Whsc2,Prpf8,Rnf2,Rbm10,Eya1,Scmh1,Ak2,Gdpd2,Ccnt2,Ap3s2,Chd4,Capza1,Kpna1,Gtf2e2,Tgfbr3,Mtx1,AI314180,Acsl4,Myo1b,Hdac9,Bcap31,Taf7,S100a11,Xrcc2,Mllt10,Cald1,Scara3,Ssbp3,Map3k2,Tbpl1,Med6,Gnpnat1,Pdcd4,Smarce1,Brd8,D2Ertd750e,Hdlbp,Mkl2,Jmy,Mrps31,Stau2,Rab5b,Psma3,Tbp,Camk1d,Onecut…
GO:0043231	7,6,5,4	intracellular membrane-bounded organelle	1.26939	3.70814e-10	351	0.54	4774	0.4254	Tcfcp2l1,Tacc1,Cyp39a1,D230025D16Rik,Abat,Piga,Etv1,Ptplb,Foxp1,Tle2,Ogt,Plat,Tram1,Whsc2,Prpf8,Rnf2,Rbm10,Eya1,Scmh1,Ak2,Ccnt2,Ap3s2,Chd4,Kpna1,Gtf2e2,Tgfbr3,Mtx1,AI314180,Acsl4,Hdac9,Bcap31,Taf7,S100a11,Xrcc2,Mllt10,Scara3,Ssbp3,Map3k2,Tbpl1,Med6,Gnpnat1,Pdcd4,Smarce1,Brd8,D2Ertd750e,Hdlbp,Mkl2,Jmy,Mrps31,Stau2,Rab5b,Psma3,Tbp,Camk1d,Onecut1,Ngfrap1,Nup62,Ufd1l,Slc25a24,Ctdspl,D0Kist2,Anxa1,Ldb…
GO:0060255	5,4	regulation of macromolecule metabolic process	1.26769	0.0006385	124	0.206	1705	0.1625	Tcfcp2l1,Etv1,Foxp1,Tle2,Fgd4,Whsc2,Rnf2,Eya1,Scmh1,Ing5,Chd4,Capza1,Gtf2e2,Tgfbr3,Hdac9,Taf7,Ssbp3,Tbpl1,Med6,Brd8,Mkl2,Jmy,Tbp,Onecut1,Nedd4,Creb1,L3mbtl3,Zfp526,Ssbp2,Eif2c2,Map3k1,Pbx3,Btg2,Ube2e3,Trim27,Hipk3,Klf12,Nkx2-2,Tbrg1,Mybl1,Hbp1,E2f6,Myst3,Hoxa2,Tgfb3,Rgmb,Zfp326,Klf7,Smarcc1,Sox11,Zfp369,Foxi1,Plagl2,Tfb2m,Glis1,Asf1b,Sfrs5,Myst4,Foxc1,Zfp445,Ikbkap,Col2a1,Atp7a,Tfb1m,Xpo5,Rnf6,Ch…
GO:0006351	8,6,7	transcription, DNA-dependent	1.26341	0.0023933	95	0.1578	1311	0.1249	Tcfcp2l1,Etv1,Foxp1,Tle2,Whsc2,Rnf2,Eya1,Scmh1,Ing5,Chd4,Gtf2e2,Hdac9,Taf7,Ssbp3,Tbpl1,Med6,Brd8,Mkl2,Jmy,Tbp,Onecut1,Polr3d,Creb1,Zfp526,Ssbp2,Eif2c2,Pbx3,Btg2,Trim27,Hipk3,Klf12,Nkx2-2,Mybl1,Hbp1,E2f6,Myst3,Hoxa2,Tgfb3,Zfp326,Klf7,Smarcc1,Sox11,Zfp369,Foxi1,Plagl2,Tfb2m,Glis1,Asf1b,Sfrs5,Myst4,Foxc1,Zfp445,Ikbkap,Tfb1m,Rnf6,Chd7,Nr2c1,Nfia,Creb3l1,Dnmt3b,Tceal1,Dedd,Mafb,Cdkn1c,Creb3l3,Hmga2,Er…
GO:0005622	4,3	intracellular	1.26239	1.77673e-17	480	0.7385	6565	0.585	Tcfcp2l1,Abi2,Tacc1,Dapp1,Cyp39a1,D230025D16Rik,Mapk6,Abat,Kif14,Piga,Etv1,Ptplb,Foxp1,Palmd,Tle2,2400003C14Rik,Fgd4,Ogt,Plat,Tram1,Gnai1,Whsc2,Prpf8,Tk1,Rnf2,Rbm10,Eya1,Scmh1,Pafah1b2,Ak2,Gdpd2,Rras,Ccnt2,Ap3s2,Chd4,Capza1,Dusp6,Kpna1,Gtf2e2,Sh2d1a,Nutf2,Tgfbr3,Mtx1,Nnat,AI314180,Acsl4,Myo1b,Hdac9,Bcap31,Taf7,S100a11,Xrcc2,Anxa6,Scrn1,Mllt10,Psme2,Cald1,Scara3,Ssbp3,Map3k2,Tbpl1,Med6,Gnpnat1,Pdc…
GO:0005737	6,5,4	cytoplasm	1.26184	1.52533e-08	317	0.4877	4337	0.3865	Tcfcp2l1,Abi2,Tacc1,Dapp1,Cyp39a1,D230025D16Rik,Mapk6,Abat,Piga,Ptplb,Palmd,2400003C14Rik,Fgd4,Ogt,Plat,Tram1,Tk1,Eya1,Pafah1b2,Ak2,Gdpd2,Ap3s2,Capza1,Dusp6,Kpna1,Sh2d1a,Nutf2,Tgfbr3,Mtx1,Nnat,AI314180,Acsl4,Hdac9,Bcap31,Taf7,S100a11,Anxa6,Scrn1,Psme2,Cald1,Scara3,Map3k2,Tbpl1,Gnpnat1,Pdcd4,Hdlbp,Mkl2,Nt5c2,Mrps31,Galm,Stau2,Rab5b,Psma3,Tbp,Camk1d,Ngfrap1,Ufd1l,Slc25a24,D0Kist2,Anxa1,Nedd4,Adfp,C…
GO:0010468	6,5	regulation of gene expression	1.2616	0.0014519	108	0.1794	1492	0.1422	Tcfcp2l1,Etv1,Foxp1,Tle2,Whsc2,Rnf2,Eya1,Scmh1,Ing5,Chd4,Gtf2e2,Tgfbr3,Hdac9,Taf7,Ssbp3,Tbpl1,Med6,Brd8,Mkl2,Jmy,Tbp,Onecut1,Creb1,L3mbtl3,Zfp526,Ssbp2,Eif2c2,Pbx3,Btg2,Trim27,Hipk3,Klf12,Nkx2-2,Tbrg1,Mybl1,Hbp1,E2f6,Myst3,Hoxa2,Tgfb3,Rgmb,Zfp326,Klf7,Smarcc1,Sox11,Zfp369,Foxi1,Plagl2,Tfb2m,Glis1,Asf1b,Sfrs5,Myst4,Foxc1,Zfp445,Ikbkap,Col2a1,Atp7a,Tfb1m,Xpo5,Rnf6,Chd7,Nr2c1,Nfia,Creb3l1,Dnmt3b,Tce…
GO:0032774	5,7,6	RNA biosynthetic process	1.26038	0.0025284	95	0.1578	1314	0.1252	Tcfcp2l1,Etv1,Foxp1,Tle2,Whsc2,Rnf2,Eya1,Scmh1,Ing5,Chd4,Gtf2e2,Hdac9,Taf7,Ssbp3,Tbpl1,Med6,Brd8,Mkl2,Jmy,Tbp,Onecut1,Polr3d,Creb1,Zfp526,Ssbp2,Eif2c2,Pbx3,Btg2,Trim27,Hipk3,Klf12,Nkx2-2,Mybl1,Hbp1,E2f6,Myst3,Hoxa2,Tgfb3,Zfp326,Klf7,Smarcc1,Sox11,Zfp369,Foxi1,Plagl2,Tfb2m,Glis1,Asf1b,Sfrs5,Myst4,Foxc1,Zfp445,Ikbkap,Tfb1m,Rnf6,Chd7,Nr2c1,Nfia,Creb3l1,Dnmt3b,Tceal1,Dedd,Mafb,Cdkn1c,Creb3l3,Hmga2,Er…
GO:0016740	3	transferase activity	1.25854	0.0038048	86	0.1363	1199	0.1083	Mapk6,Abat,Piga,Nagk,Ogt,Tk1,Ak2,Tgfbr3,Map3k2,Gnpnat1,Lats1,Mela,Zdhhc2,Camk1d,Acat3,Riok3,Polr3d,Cdk2ap1,D5Wsu178e,Melk,Stk10,Map3k1,Hhat,Fes,Polh,Hipk3,Tyms,Fgfr2,Myst3,Bcat1,Plau,Ccnb1,Qtrtd1,Tfb2m,Camk1,Myst4,Stk17b,As3mt,E130304F04Rik,Zdhhc13,Tfb1m,Dapk1,Dnmt3b,Bub1b,Pigm,Epha3,Cdkn1c,Alg8,Rfng,Stk38l,Ate1,Tgfbr1,Ilvbl,Pik3r3,4930402E16Rik,Ccne1,Bcat2,Acat2,Galnt7,Cdkl5,Pak3,Cdk7,Csnk1g1,Nm…
GO:0006355	8,7,9,6	regulation of transcription, DNA-dependent	1.25786	0.0027193	94	0.1561	1302	0.1241	Tcfcp2l1,Etv1,Foxp1,Tle2,Whsc2,Rnf2,Eya1,Scmh1,Ing5,Chd4,Gtf2e2,Hdac9,Taf7,Ssbp3,Tbpl1,Med6,Brd8,Mkl2,Jmy,Tbp,Onecut1,Creb1,Zfp526,Ssbp2,Eif2c2,Pbx3,Btg2,Trim27,Hipk3,Klf12,Nkx2-2,Mybl1,Hbp1,E2f6,Myst3,Hoxa2,Tgfb3,Zfp326,Klf7,Smarcc1,Sox11,Zfp369,Foxi1,Plagl2,Tfb2m,Glis1,Asf1b,Sfrs5,Myst4,Foxc1,Zfp445,Ikbkap,Tfb1m,Rnf6,Chd7,Nr2c1,Nfia,Creb3l1,Dnmt3b,Tceal1,Dedd,Mafb,Cdkn1c,Creb3l3,Hmga2,Erg,Atoh8…
GO:0044424	5,4,3	intracellular part	1.25744	5.43088e-16	467	0.7185	6412	0.5714	Tcfcp2l1,Abi2,Tacc1,Dapp1,Cyp39a1,D230025D16Rik,Mapk6,Abat,Kif14,Piga,Etv1,Ptplb,Foxp1,Palmd,Tle2,2400003C14Rik,Fgd4,Ogt,Plat,Tram1,Whsc2,Prpf8,Tk1,Rnf2,Rbm10,Eya1,Scmh1,Pafah1b2,Ak2,Gdpd2,Ccnt2,Ap3s2,Chd4,Capza1,Dusp6,Kpna1,Gtf2e2,Sh2d1a,Nutf2,Tgfbr3,Mtx1,Nnat,AI314180,Acsl4,Myo1b,Hdac9,Bcap31,Taf7,S100a11,Xrcc2,Anxa6,Scrn1,Mllt10,Psme2,Cald1,Scara3,Ssbp3,Map3k2,Tbpl1,Med6,Gnpnat1,Pdcd4,Smarce1,…
GO:0048518	4,2,3	positive regulation of biological process	1.25559	0.0068083	71	0.1179	985	0.0939	Tcfcp2l1,Etv1,Foxp1,Sh2d1a,Nnat,Xrcc2,Med6,Mkl2,Jmy,Onecut1,Ngfrap1,Nedd4,Creb1,Map3k1,Il6st,Itga6,Slc1a2,Klf12,Nkx2-2,Mdm4,Fgfr2,Hoxa2,Itm2b,Tgfb3,Rgmb,Zfp326,Klf7,Gja1,Sox11,Snca,Nupr1,Foxi1,Plagl2,Glis1,Gh,Ncam1,Cugbp1,Sema4d,Foxc1,Rnf6,Dapk1,Dffa,Chd7,Nfia,Il2ra,Psen1,Dedd,Mafb,Btg1,Tgfbr1,Pbx2,Nfyc,Socs2,Bcl2l11,Stmn1,Eaf1,Twsg1,Tgfbr2,Hoxd10,Skp2,Casp3,Usf2,Raet1b,Homer1,Casp6,Plxnb1,Adrb2,…
GO:0051179	2	localization	1.2531	0.0002937	152	0.2525	2115	0.2015	Abi2,Tacc1,D230025D16Rik,Etv1,Plat,Tram1,Pafah1b2,Kiss1,Rras,Ap3s2,Kpna1,Nutf2,Tgfbr3,Mtx1,Nnat,Bcap31,Anxa6,Scrn1,Snap23,Hdlbp,Stau2,Rab5b,Onecut1,Nup62,Slc25a24,Anxa1,Kcns2,Nedd4,Accn2,Adfp,Creb1,Nup43,Ly6e,Itpr1,Gulp1,Kif20a,Slc2a10,Pkd2l2,Trappc4,Map3k1,Slc38a2,Kpna2,Pltp,Itga6,Slc37a3,Slc20a1,Aqp4,P2rx4,Slc1a2,Slc35b4,Cap1,Slc10a3,Abcd2,Ldlr,Myo9b,Nupl1,Tacc3,Podxl,Tbrg1,Bin1,Trim9,Arl6ip1,G…
GO:0031323	5,4	regulation of cellular metabolic process	1.24926	0.0009126	127	0.211	1772	0.1689	Tcfcp2l1,Etv1,Foxp1,Tle2,Fgd4,Whsc2,Rnf2,Eya1,Scmh1,Ing5,Chd4,Capza1,Gtf2e2,Tgfbr3,Acsl4,Hdac9,Taf7,Ssbp3,Tbpl1,Med6,Brd8,Mkl2,Jmy,Tbp,Onecut1,Nup62,Ppp1r2,Creb1,L3mbtl3,Zfp526,Ssbp2,Eif2c2,Map3k1,Pbx3,Gnaq,Btg2,Trim27,Hipk3,Klf12,Nkx2-2,Mybl1,Hbp1,E2f6,Myst3,Hoxa2,Tgfb3,Rgmb,Zfp326,Klf7,Smarcc1,Sox11,Zfp369,Snca,Foxi1,Plagl2,Tfb2m,Glis1,Asf1b,Sfrs5,Myst4,Foxc1,Zfp445,Ikbkap,Insig1,Atp7a,Tfb1m,Rn…
GO:0051252	7,6,5	regulation of RNA metabolic process	1.24581	0.0034197	94	0.1561	1315	0.1253	Tcfcp2l1,Etv1,Foxp1,Tle2,Whsc2,Rnf2,Eya1,Scmh1,Ing5,Chd4,Gtf2e2,Hdac9,Taf7,Ssbp3,Tbpl1,Med6,Brd8,Mkl2,Jmy,Tbp,Onecut1,Creb1,Zfp526,Ssbp2,Eif2c2,Pbx3,Btg2,Trim27,Hipk3,Klf12,Nkx2-2,Mybl1,Hbp1,E2f6,Myst3,Hoxa2,Tgfb3,Zfp326,Klf7,Smarcc1,Sox11,Zfp369,Foxi1,Plagl2,Tfb2m,Glis1,Asf1b,Sfrs5,Myst4,Foxc1,Zfp445,Ikbkap,Tfb1m,Rnf6,Chd7,Nr2c1,Nfia,Creb3l1,Dnmt3b,Tceal1,Dedd,Mafb,Cdkn1c,Creb3l3,Hmga2,Erg,Atoh8…
GO:0080090	5,4	regulation of primary metabolic process	1.24074	0.0014244	121	0.201	1700	0.162	Tcfcp2l1,Etv1,Foxp1,Tle2,Fgd4,Whsc2,Rnf2,Eya1,Scmh1,Ing5,Chd4,Capza1,Gtf2e2,Tgfbr3,Acsl4,Hdac9,Taf7,Ssbp3,Tbpl1,Med6,Brd8,Mkl2,Jmy,Tbp,Onecut1,Nedd4,Creb1,L3mbtl3,Zfp526,Ssbp2,Eif2c2,Map3k1,Pbx3,Gnaq,Btg2,Ube2e3,Trim27,Hipk3,Klf12,Nkx2-2,Mybl1,Hbp1,E2f6,Myst3,Hoxa2,Tgfb3,Rgmb,Zfp326,Klf7,Smarcc1,Sox11,Zfp369,Snca,Foxi1,Plagl2,Tfb2m,Glis1,Asf1b,Sfrs5,Myst4,Foxc1,Zfp445,Ikbkap,Insig1,Tfb1m,Rnf6,Chd…
GO:0031326	6,5	regulation of cellular biosynthetic process	1.24041	0.0022299	109	0.1811	1532	0.146	Tcfcp2l1,Etv1,Foxp1,Tle2,Whsc2,Rnf2,Eya1,Scmh1,Ing5,Chd4,Gtf2e2,Tgfbr3,Hdac9,Taf7,Ssbp3,Tbpl1,Med6,Brd8,Mkl2,Jmy,Tbp,Onecut1,Creb1,L3mbtl3,Zfp526,Ssbp2,Eif2c2,Pbx3,Gnaq,Btg2,Trim27,Hipk3,Klf12,Nkx2-2,Mybl1,Hbp1,E2f6,Myst3,Hoxa2,Tgfb3,Rgmb,Zfp326,Klf7,Smarcc1,Sox11,Zfp369,Snca,Foxi1,Plagl2,Tfb2m,Glis1,Asf1b,Sfrs5,Myst4,Foxc1,Zfp445,Ikbkap,Insig1,Tfb1m,Rnf6,Chd7,Nr2c1,Nfia,Creb3l1,Dnmt3b,Tceal1,Ded…
GO:0009889	5,4	regulation of biosynthetic process	1.23787	0.0023474	109	0.1811	1535	0.1463	Tcfcp2l1,Etv1,Foxp1,Tle2,Whsc2,Rnf2,Eya1,Scmh1,Ing5,Chd4,Gtf2e2,Tgfbr3,Hdac9,Taf7,Ssbp3,Tbpl1,Med6,Brd8,Mkl2,Jmy,Tbp,Onecut1,Creb1,L3mbtl3,Zfp526,Ssbp2,Eif2c2,Pbx3,Gnaq,Btg2,Trim27,Hipk3,Klf12,Nkx2-2,Mybl1,Hbp1,E2f6,Myst3,Hoxa2,Tgfb3,Rgmb,Zfp326,Klf7,Smarcc1,Sox11,Zfp369,Snca,Foxi1,Plagl2,Tfb2m,Glis1,Asf1b,Sfrs5,Myst4,Foxc1,Zfp445,Ikbkap,Insig1,Tfb1m,Rnf6,Chd7,Nr2c1,Nfia,Creb3l1,Dnmt3b,Tceal1,Ded…
GO:0019219	6,5	regulation of nucleobase, nucleoside, nucleotide and nucleic acid metabolic process	1.23538	0.0030238	103	0.1711	1453	0.1385	Tcfcp2l1,Etv1,Foxp1,Tle2,Whsc2,Rnf2,Eya1,Scmh1,Ing5,Chd4,Gtf2e2,Tgfbr3,Hdac9,Taf7,Ssbp3,Tbpl1,Med6,Brd8,Mkl2,Jmy,Tbp,Onecut1,Creb1,L3mbtl3,Zfp526,Ssbp2,Eif2c2,Pbx3,Gnaq,Btg2,Trim27,Hipk3,Klf12,Nkx2-2,Mybl1,Hbp1,E2f6,Myst3,Hoxa2,Tgfb3,Rgmb,Zfp326,Klf7,Smarcc1,Sox11,Zfp369,Foxi1,Plagl2,Tfb2m,Glis1,Asf1b,Sfrs5,Myst4,Foxc1,Zfp445,Ikbkap,Tfb1m,Rnf6,Chd7,Nr2c1,Nfia,Creb3l1,Dnmt3b,Tceal1,Dedd,Mafb,Pogz,…
GO:0006350	7,5	transcription	1.23406	0.0028031	106	0.1761	1497	0.1427	Tcfcp2l1,Etv1,Foxp1,Tle2,Whsc2,Rnf2,Eya1,Scmh1,Ing5,Chd4,Gtf2e2,Tgfbr3,Hdac9,Taf7,Ssbp3,Tbpl1,Med6,Brd8,Mkl2,Jmy,Tbp,Onecut1,Polr3d,Creb1,Ppp1r10,L3mbtl3,Zfp526,Ssbp2,Eif2c2,Pbx3,Btg2,Trim27,Hipk3,Klf12,Nkx2-2,Mybl1,Hbp1,E2f6,Myst3,Hoxa2,Tgfb3,Rgmb,Zfp326,Klf7,Smarcc1,Sox11,Zfp369,Foxi1,Plagl2,Tfb2m,Glis1,Asf1b,Sfrs5,Myst4,Foxc1,Zfp445,Ikbkap,Polr3g,2810021J22Rik,Tfb1m,Rnf6,Chd7,Nr2c1,Nfia,Creb3l…
GO:0010556	6,5	regulation of macromolecule biosynthetic process	1.22652	0.0036219	103	0.1711	1464	0.1395	Tcfcp2l1,Etv1,Foxp1,Tle2,Whsc2,Rnf2,Eya1,Scmh1,Ing5,Chd4,Gtf2e2,Tgfbr3,Hdac9,Taf7,Ssbp3,Tbpl1,Med6,Brd8,Mkl2,Jmy,Tbp,Onecut1,Creb1,L3mbtl3,Zfp526,Ssbp2,Eif2c2,Pbx3,Btg2,Trim27,Hipk3,Klf12,Nkx2-2,Mybl1,Hbp1,E2f6,Myst3,Hoxa2,Tgfb3,Rgmb,Zfp326,Klf7,Smarcc1,Sox11,Zfp369,Foxi1,Plagl2,Tfb2m,Glis1,Asf1b,Sfrs5,Myst4,Foxc1,Zfp445,Ikbkap,Tfb1m,Rnf6,Chd7,Nr2c1,Nfia,Creb3l1,Dnmt3b,Tceal1,Dedd,Mafb,Pogz,Cdkn1…
GO:0044267	6,5	cellular protein metabolic process	1.21476	0.0036261	110	0.1827	1578	0.1504	Abi2,Mapk6,Piga,Fgd4,Ogt,Rnf2,Eya1,Capza1,Dusp6,Tgfbr3,Asb4,Map3k2,Dcn,Lats1,Psma3,Zdhhc2,Camk1d,Ufd1l,Riok3,Nedd4,Creb1,Fkbp11,Melk,Glce,Stk10,Eif2c2,Map3k1,Rbbp6,Usp3,Gnaq,Btg2,Ube2e3,Hhat,Fes,Hipk3,Usp29,Mrpl1,Fgfr2,Wdr5b,Rnf167,Ccnb1,Ppp6c,Camk1,Nosip,Myst4,Col2a1,Stk17b,Edem1,Asb3,E130304F04Rik,Atp7a,Asph,Rnf6,Dapk1,Ggcx,Mttp,Psen1,Bub1b,Pigm,Eif2b1,Tor1b,Epha3,Eif4a1,Cdc34,Stk38l,Ate1,Btg1,…
GO:0034960	5	cellular biopolymer metabolic process	1.20787	6.18042e-05	233	0.387	3362	0.3204	Tcfcp2l1,Abi2,Mapk6,Piga,Etv1,Foxp1,Tle2,Fgd4,Ogt,Whsc2,Prpf8,Tk1,Rnf2,Eya1,Scmh1,Ing5,Chd4,Capza1,Dusp6,Gtf2e2,Tgfbr3,Asb4,Hdac9,Taf7,Xrcc2,Ssbp3,Map3k2,Dcn,Tbpl1,Med6,Lats1,Brd8,Mkl2,Jmy,Psma3,Zdhhc2,Tbp,Camk1d,Onecut1,Ufd1l,Riok3,Nedd4,Ppp1r2,Polr3d,Creb1,Fkbp11,Ppp1r10,L3mbtl3,Prpf4,Melk,Zfp526,Apex1,Ssbp2,Glce,Stk10,Eif2c2,Map3k1,Rbbp6,Sfrs7,Pbx3,Il6st,Usp3,Gnaq,Ddx39,Wdr3,Btg2,Ube2e3,Trim27…
GO:0044260	4	cellular macromolecule metabolic process	1.20669	5.2049e-05	239	0.397	3453	0.329	Tcfcp2l1,Abi2,Mapk6,Piga,Etv1,Foxp1,Tle2,Fgd4,Ogt,Whsc2,Prpf8,Tk1,Rnf2,Eya1,Scmh1,Ing5,Chd4,Capza1,Dusp6,Gtf2e2,Tgfbr3,Asb4,Hdac9,Taf7,Xrcc2,Ssbp3,Map3k2,Dcn,Tbpl1,Med6,Lats1,Brd8,Mkl2,Jmy,Psma3,Zdhhc2,Tbp,Camk1d,Onecut1,Ufd1l,Riok3,Nedd4,Ppp1r2,Polr3d,Creb1,Fkbp11,Ppp1r10,L3mbtl3,Prpf4,Melk,Zfp526,Apex1,Ssbp2,Glce,Stk10,Eif2c2,Map3k1,Rbbp6,Sfrs7,Pbx3,Il6st,Usp3,Gnaq,Ddx39,Wdr3,Btg2,Ube2e3,Trim27…
GO:0006139	4	nucleobase, nucleoside, nucleotide and nucleic acid metabolic process	1.20132	0.0014033	153	0.2542	2221	0.2116	Tcfcp2l1,Etv1,Foxp1,Tle2,Whsc2,Prpf8,Tk1,Rnf2,Eya1,Scmh1,Ak2,Ing5,Chd4,Gtf2e2,Tgfbr3,Hdac9,Taf7,Xrcc2,Ssbp3,Tbpl1,Med6,Gnpnat1,Brd8,Mkl2,Nt5c2,Jmy,Tbp,Onecut1,Polr3d,Creb1,Ppp1r10,L3mbtl3,Prpf4,Zfp526,Apex1,Ssbp2,Eif2c2,Sfrs7,Pbx3,Gnaq,Ddx39,Wdr3,Btg2,Trim27,Rbm5,Auh,Polh,Hipk3,Tyms,Klf12,Nkx2-2,Mrpl1,Tbrg1,Mybl1,Hbp1,E2f6,Myst3,Hoxa2,Tgfb3,Rgmb,Zfp326,Klf7,Smarcc1,Sox11,Zfp369,Qtrtd1,Foxi1,Plagl…
GO:0032991	2	macromolecular complex	1.1975	0.0057893	106	0.1631	1528	0.1362	Tcfcp2l1,Dapp1,Prpf8,Rnf2,Ap3s2,Capza1,Kpna1,Gtf2e2,AI314180,Myo1b,Hdac9,Taf7,Psme2,Tbpl1,Med6,Hdlbp,Mrps31,Psma3,Tbp,Nup62,Kcns2,Nedd4,Polr3d,Creb1,Nup43,Hist2h2be,Prpf4,Itpr1,Trappc4,Eif2c2,Lamb1-1,Rbbp6,Pbx3,Kpna2,Gnaq,Itga6,Psme1,Wdr3,Hist1h3e,Rbm5,Tubb5,Ldlr,Myo9b,Tpm3,Nupl1,Mrpl1,E2f6,Arl6ip1,Myst3,Gria1,Hist1h3d,Myom1,Gja1,Smarcc1,Gga2,Camk1,Ttyh2,Ap1g2,Nosip,Myst4,Mtap1b,Ap2b1,Actr10,Snrp…
GO:0009059	4	macromolecule biosynthetic process	1.1853	0.0035645	134	0.2226	1971	0.1878	Tcfcp2l1,Piga,Etv1,Foxp1,Tle2,Ogt,Whsc2,Tk1,Rnf2,Eya1,Scmh1,Ing5,Chd4,Gtf2e2,Tgfbr3,Hdac9,Taf7,Ssbp3,Tbpl1,Med6,Brd8,Mkl2,Jmy,Zdhhc2,Tbp,Onecut1,Polr3d,Creb1,Ppp1r10,L3mbtl3,Zfp526,Ssbp2,Eif2c2,Pbx3,Btg2,Trim27,Hhat,Polh,Hipk3,Klf12,Nkx2-2,Mrpl1,Tbrg1,Mybl1,Hbp1,E2f6,Myst3,Hoxa2,Tgfb3,Rgmb,Zfp326,Klf7,Smarcc1,Sox11,Zfp369,Foxi1,Plagl2,Tfb2m,Glis1,Asf1b,Sfrs5,Myst4,Foxc1,Zfp445,Ikbkap,Atp7a,Polr3g…
GO:0006810	3,4	transport	1.18375	0.0050809	121	0.201	1782	0.1698	D230025D16Rik,Tram1,Ap3s2,Kpna1,Nutf2,Mtx1,Nnat,Bcap31,Anxa6,Scrn1,Snap23,Hdlbp,Stau2,Rab5b,Nup62,Slc25a24,Anxa1,Kcns2,Nedd4,Accn2,Adfp,Creb1,Nup43,Ly6e,Itpr1,Gulp1,Kif20a,Slc2a10,Pkd2l2,Trappc4,Slc38a2,Kpna2,Pltp,Slc37a3,Slc20a1,Aqp4,P2rx4,Slc1a2,Slc35b4,Cap1,Slc10a3,Abcd2,Ldlr,Myo9b,Nupl1,Tacc3,Tbrg1,Bin1,Trim9,Arl6ip1,Gif,Slc31a1,Gria1,Slc25a13,Gga2,Snca,Sfxn2,Camk1,Ttyh2,Ap1g2,Gh,Atp11c,Ap2b1…
GO:0034645	5	cellular macromolecule biosynthetic process	1.18002	0.0041189	133	0.2209	1965	0.1872	Tcfcp2l1,Piga,Etv1,Foxp1,Tle2,Ogt,Whsc2,Tk1,Rnf2,Eya1,Scmh1,Ing5,Chd4,Gtf2e2,Tgfbr3,Hdac9,Taf7,Ssbp3,Tbpl1,Med6,Brd8,Mkl2,Jmy,Zdhhc2,Tbp,Onecut1,Polr3d,Creb1,Ppp1r10,L3mbtl3,Zfp526,Ssbp2,Eif2c2,Pbx3,Btg2,Trim27,Hhat,Polh,Hipk3,Klf12,Nkx2-2,Mrpl1,Tbrg1,Mybl1,Hbp1,E2f6,Myst3,Hoxa2,Tgfb3,Rgmb,Zfp326,Klf7,Smarcc1,Sox11,Zfp369,Foxi1,Plagl2,Tfb2m,Glis1,Asf1b,Sfrs5,Myst4,Foxc1,Zfp445,Ikbkap,Atp7a,Polr3g…
GO:0032502	2	developmental process	1.17957	0.0024232	155	0.2575	2291	0.2183	Tcfcp2l1,Abi2,Tacc1,Vangl1,Etv1,Foxp1,Palmd,Rnf2,Eya1,Scmh1,Sh2d1a,Tgfbr3,Nnat,Hdac9,Xrcc2,Tnni1,Tbpl1,Mkl2,Jmy,Camk1d,Onecut1,Ngfrap1,Nup62,Tagln3,Ldb2,Creb1,Ly6e,Itpr1,Cryba1,Eif2c2,Map3k1,Lamb1-1,Gas7,Cdc42ep2,Pbx3,Moap1,Gnaq,Itga6,Olfml3,Tcl1,Efnb2,Btg2,Zic2,Ccnb2,Slc1a2,Cap1,Hhat,Rhoj,Cfdp1,Nkx2-2,Tacc3,Zfp217,Bin1,Fgfr2,Arfrp1,Add1,Myst3,Rttn,Hoxa2,Itm2b,Tgfb3,Klf7,Gja1,Smarcc1,Sox11,Ccnb1,…
GO:0010467	4	gene expression	1.17832	0.0035989	140	0.2326	2071	0.1974	Tcfcp2l1,Etv1,Foxp1,Tle2,Whsc2,Prpf8,Rnf2,Eya1,Scmh1,Ing5,Chd4,Gtf2e2,Tgfbr3,Hdac9,Taf7,Ssbp3,Tbpl1,Med6,Brd8,Mkl2,Jmy,Tbp,Onecut1,Polr3d,Creb1,Ppp1r10,L3mbtl3,Prpf4,Zfp526,Ssbp2,Eif2c2,Sfrs7,Pbx3,Ddx39,Wdr3,Btg2,Trim27,Rbm5,Hipk3,Klf12,Nkx2-2,Mrpl1,Tbrg1,Mybl1,Hbp1,E2f6,Myst3,Hoxa2,Tgfb3,Rgmb,Zfp326,Klf7,Smarcc1,Sox11,Zfp369,Qtrtd1,Foxi1,Plagl2,Adat1,Tfb2m,Glis1,Asf1b,Sfrs5,Cugbp1,Myst4,Foxc1,Zf…
GO:0051234	2,3	establishment of localization	1.17613	0.0058778	121	0.201	1793	0.1709	D230025D16Rik,Tram1,Ap3s2,Kpna1,Nutf2,Mtx1,Nnat,Bcap31,Anxa6,Scrn1,Snap23,Hdlbp,Stau2,Rab5b,Nup62,Slc25a24,Anxa1,Kcns2,Nedd4,Accn2,Adfp,Creb1,Nup43,Ly6e,Itpr1,Gulp1,Kif20a,Slc2a10,Pkd2l2,Trappc4,Slc38a2,Kpna2,Pltp,Slc37a3,Slc20a1,Aqp4,P2rx4,Slc1a2,Slc35b4,Cap1,Slc10a3,Abcd2,Ldlr,Myo9b,Nupl1,Tacc3,Tbrg1,Bin1,Trim9,Arl6ip1,Gif,Slc31a1,Gria1,Slc25a13,Gga2,Snca,Sfxn2,Camk1,Ttyh2,Ap1g2,Gh,Atp11c,Ap2b1…
GO:0043283	4	biopolymer metabolic process	1.17437	0.0001798	251	0.4169	3725	0.355	Tcfcp2l1,Abi2,Mapk6,Piga,Etv1,Foxp1,Tle2,Fgd4,Ogt,Plat,Whsc2,Prpf8,Tk1,Rnf2,Eya1,Scmh1,Ing5,Chd4,Capza1,Dusp6,Gtf2e2,Tgfbr3,Asb4,Hdac9,Taf7,Xrcc2,Ssbp3,Map3k2,Dcn,Tbpl1,Med6,Lats1,Brd8,Mkl2,Jmy,Psma3,Zdhhc2,Tbp,Camk1d,Onecut1,Ufd1l,Riok3,Nedd4,Ppp1r2,Polr3d,Creb1,Fkbp11,Ppp1r10,L3mbtl3,Prpf4,Melk,Blmh,Zfp526,Apex1,Ssbp2,Glce,Stk10,Eif2c2,Map3k1,Rbbp6,Sfrs7,Pbx3,Il6st,Usp3,Gnaq,Ddx39,Wdr3,Btg2,Ube…
GO:0043170	3	macromolecule metabolic process	1.16785	0.0002032	258	0.4286	3851	0.367	Tcfcp2l1,Abi2,Mapk6,Piga,Etv1,Foxp1,Tle2,Fgd4,Ogt,Plat,Whsc2,Prpf8,Tk1,Rnf2,Eya1,Scmh1,Ing5,Chd4,Capza1,Dusp6,Gtf2e2,Tgfbr3,Asb4,Hdac9,Taf7,Xrcc2,Ssbp3,Map3k2,Dcn,Tbpl1,Med6,Lats1,Brd8,Mkl2,Jmy,Psma3,Zdhhc2,Tbp,Camk1d,Onecut1,Ufd1l,Riok3,Nedd4,Ppp1r2,Polr3d,Creb1,Fkbp11,Ppp1r10,L3mbtl3,Prpf4,Melk,Blmh,Zfp526,Apex1,Ssbp2,Glce,Stk10,Eif2c2,Map3k1,Rbbp6,Sfrs7,Pbx3,Il6st,Usp3,Gnaq,Ddx39,Wdr3,Btg2,Ube…
GO:0019538	5,4	protein metabolic process	1.16263	0.0063642	130	0.2159	1949	0.1857	Abi2,Mapk6,Piga,Fgd4,Ogt,Plat,Rnf2,Eya1,Capza1,Dusp6,Tgfbr3,Asb4,Map3k2,Dcn,Lats1,Psma3,Zdhhc2,Camk1d,Ufd1l,Riok3,Nedd4,Creb1,Fkbp11,Melk,Blmh,Glce,Stk10,Eif2c2,Map3k1,Rbbp6,Usp3,Gnaq,Btg2,Ube2e3,Klk14,Cpd,Hhat,Fes,Hipk3,Usp29,Mrpl1,Tbrg1,Fgfr2,Wdr5b,Rnf167,Plau,Ccnb1,Ppp6c,Camk1,Nosip,Myst4,Col2a1,Stk17b,Edem1,Dpp10,Asb3,E130304F04Rik,Atp7a,Ctsz,Asph,Rnf6,Dapk1,Ggcx,Prep,Adam19,Mttp,Psen1,Bub1b,…
GO:0044249	4	cellular biosynthetic process	1.1621	0.0033502	161	0.2674	2415	0.2301	Tcfcp2l1,Cyp39a1,Piga,Etv1,Foxp1,Tle2,Ogt,Whsc2,Tk1,Rnf2,Eya1,Scmh1,Ing5,Chd4,Gtf2e2,Tgfbr3,Hdac9,Taf7,Ssbp3,Tbpl1,Med6,Gnpnat1,Brd8,Hdlbp,Mkl2,Jmy,Zdhhc2,Tbp,Onecut1,Polr3d,Creb1,Ppp1r10,D5Wsu178e,L3mbtl3,Zfp526,Ssbp2,Glce,Eif2c2,Pbx3,Gnaq,Btg2,P2rx4,Trim27,Hhat,Polh,Hipk3,Ldlr,Klf12,Nkx2-2,Mrpl1,Tbrg1,Mybl1,Hbp1,E2f6,Myst3,Bcat1,Ass1,Hoxa2,Tgfb3,Rgmb,Zfp326,Klf7,Smarcc1,Sox11,Zfp369,Snca,Qtrtd1…
GO:0048856	3	anatomical structure development	1.15936	0.0095154	113	0.1877	1699	0.1619	Tcfcp2l1,Abi2,Tacc1,Etv1,Foxp1,Palmd,Rnf2,Eya1,Tgfbr3,Hdac9,Xrcc2,Tnni1,Tbpl1,Mkl2,Onecut1,Tagln3,Creb1,Ly6e,Cryba1,Map3k1,Gas7,Cdc42ep2,Pbx3,Gnaq,Itga6,Efnb2,Btg2,Zic2,Ccnb2,Slc1a2,Cap1,Rhoj,Cfdp1,Nkx2-2,Tacc3,Fgfr2,Arfrp1,Add1,Myst3,Hoxa2,Tgfb3,Klf7,Gja1,Smarcc1,Sox11,Ss18,Foxi1,Camk1,Mov10l1,Sema4d,Foxc1,Col2a1,Mtap1b,Insig1,Pvrl1,Atp7a,Asph,Stmn3,Sort1,Rnf6,Chd7,Adam19,Abr,Anxa4,Psen1,Mafb,Tn…
GO:0009058	3	biosynthetic process	1.15925	0.0034622	163	0.2708	2451	0.2336	Tcfcp2l1,Cyp39a1,Piga,Etv1,Foxp1,Tle2,Ogt,Whsc2,Tk1,Rnf2,Eya1,Scmh1,Ing5,Chd4,Gtf2e2,Tgfbr3,Hdac9,Taf7,Ssbp3,Tbpl1,Med6,Gnpnat1,Brd8,Hdlbp,Mkl2,Jmy,Zdhhc2,Tbp,Onecut1,Polr3d,Creb1,Ppp1r10,D5Wsu178e,L3mbtl3,Zfp526,Ssbp2,Glce,Eif2c2,Pbx3,Gnaq,Btg2,P2rx4,Trim27,Hhat,Polh,Hipk3,Ldlr,Klf12,Nkx2-2,Mrpl1,Tbrg1,Mybl1,Hbp1,E2f6,Myst3,Bcat1,Ass1,Hoxa2,Tgfb3,Rgmb,Zfp326,Klf7,Smarcc1,Sox11,Zfp369,Snca,Qtrtd1…
GO:0044238	3	primary metabolic process	1.1408	0.0002557	300	0.4983	4584	0.4368	Tcfcp2l1,Abi2,Cyp39a1,Mapk6,Abat,Piga,Etv1,Foxp1,Tle2,Nagk,Fgd4,Ogt,Plat,Whsc2,Prpf8,Tk1,Rnf2,Eya1,Scmh1,Pafah1b2,Ak2,Ing5,Gdpd2,Chd4,Capza1,Dusp6,Gtf2e2,Tgfbr3,Acsl4,Asb4,Hdac9,Taf7,Xrcc2,Ssbp3,Map3k2,Dcn,Tbpl1,Med6,Gnpnat1,Lats1,Brd8,Hdlbp,Mkl2,Nt5c2,Jmy,Galm,Psma3,Zdhhc2,Tbp,Camk1d,Onecut1,Ufd1l,Riok3,Nedd4,Ppp1r2,Polr3d,Creb1,Fkbp11,Ppp1r10,D5Wsu178e,L3mbtl3,Prpf4,Melk,Ly6e,Blmh,Zfp526,Apex1,…
GO:0044237	3	cellular metabolic process	1.13901	0.0003483	293	0.4867	4484	0.4273	Tcfcp2l1,Abi2,Cyp39a1,Mapk6,Abat,Piga,Etv1,Ptplb,Foxp1,Tle2,Fgd4,Ogt,Whsc2,Prpf8,Tk1,Rnf2,Eya1,Scmh1,Ak2,Ing5,Gdpd2,Chd4,Capza1,Dusp6,Gtf2e2,Tgfbr3,Acsl4,Asb4,Hdac9,Taf7,Xrcc2,Ssbp3,Map3k2,Dcn,Tbpl1,Med6,Gnpnat1,Lats1,Brd8,Hdlbp,Mkl2,Nt5c2,Jmy,Galm,Psma3,Zdhhc2,Tbp,Camk1d,Onecut1,Nup62,Ufd1l,Riok3,Nedd4,Ppp1r2,Polr3d,Creb1,Fkbp11,Ppp1r10,D5Wsu178e,L3mbtl3,Prpf4,Melk,Ly6e,Zfp526,Apex1,Ssbp2,Glce,S…
GO:0005488	2	binding	1.13344	1.67669e-08	499	0.7908	7721	0.6977	Tcfcp2l1,Abi2,Tacc1,Dapp1,Cyp39a1,Vangl1,D230025D16Rik,Mapk6,Btbd3,Abat,Kif14,Btbd11,Etv1,Foxp1,Nagk,Fgd4,Ogt,Gnai1,Prpf8,Hspa12a,Tk1,Rnf2,Rbm10,Eya1,Scmh1,Rassf2,Antxr2,Ak2,Ing5,Kiss1,Rras,Ccnt2,Ap3s2,Chd4,Capza1,Dusp6,Kpna1,Gtf2e2,Sh2d1a,Tgfbr3,AI314180,Acsl4,Myo1b,Hdac9,Taf7,S100a11,Raet1c,Xrcc2,Anxa6,Mllt10,Psme2,Cald1,Snap23,Tnni1,Ssbp3,Map3k2,Dcn,Tbpl1,Med6,Lats1,Def8,Pdcd4,Smarce1,D2Ertd75…
GO:0003824	2	catalytic activity	1.0953	0.0086178	219	0.3471	3507	0.3169	Cyp39a1,Mapk6,Abat,Kif14,Piga,Ptplb,Nagk,Ogt,Plat,Gnai1,Tk1,Rnf2,Eya1,Pafah1b2,Ak2,Gdpd2,Chd4,Dusp6,4930519F16Rik,Tgfbr3,Acsl4,Myo1b,Hdac9,Xrcc2,Map3k2,Gnpnat1,Lats1,Nt5c2,Mela,Galm,Rab5b,Psma3,Zdhhc2,Camk1d,Acat3,Ctdspl,Riok3,Nedd4,Polr3d,Fkbp11,Cdk2ap1,D5Wsu178e,Melk,Nvl,Blmh,Plod2,Apex1,Kif20a,Kif21a,Glce,Stk10,Eif2c2,Map3k1,Rbbp6,Usp3,Gnaq,Ddx39,Ube2e3,Klk14,Cpd,Hhat,Gpx7,Fes,Auh,Polh,Abcd2,R…
GO:0008152	2	metabolic process	1.09107	0.0024532	326	0.5415	5208	0.4963	Tcfcp2l1,Abi2,Cyp39a1,Mapk6,Abat,Piga,Etv1,Ptplb,Foxp1,Tle2,Nagk,Fgd4,Ogt,Plat,Whsc2,Prpf8,Tk1,Rnf2,Eya1,Scmh1,Pafah1b2,Ak2,Ing5,Gdpd2,Chd4,Capza1,Dusp6,Gtf2e2,Tgfbr3,Acsl4,Asb4,Hdac9,Taf7,Xrcc2,Ssbp3,Map3k2,Dcn,Tbpl1,Med6,Gnpnat1,Lats1,Brd8,Hdlbp,Mkl2,Nt5c2,Jmy,Galm,Psma3,Zdhhc2,Tbp,Camk1d,Onecut1,Nup62,Ufd1l,Riok3,Nedd4,Ppp1r2,Polr3d,Creb1,Fkbp11,Ppp1r10,D5Wsu178e,L3mbtl3,Prpf4,Melk,Ly6e,Blmh,P…

## Sheet: down_in dicer
Supplementary Table 3: Gene Ontology analysis of genes with increased or decreased expression in Dicer-null NS cells compared with wild-type controls
GENES DOWNREGULATED IN DICER NULL CELLS
GO ID	Levels	GO Term	Enrichment	P Value	No. Set	Freq. Set	No. Ref	Freq. Ref	Genes
GO:0035234	6,7,5,8	germ cell programmed cell death	10.5	6.96388e-05	4	0.0042	4	0.0004	Kit,Bax,Prkdc,Kitl
GO:0007263	7,6	nitric oxide mediated signal transduction	10.5	0.0083608	2	0.0021	2	0.0002	Mt1,Mt2
GO:0031529	4	ruffle organization	10.5	0.0083608	2	0.0021	2	0.0002	Rac1,Lpin1
GO:0060397	10,9,8,6,7	JAK-STAT cascade involved in growth hormone signaling pathway	10.5	0.0083608	2	0.0021	2	0.0002	Jak2,Stat3
GO:0045629	14,12,13,10,8,11,15,16,17,9,7	negative regulation of T-helper 2 cell differentiation	10.5	0.0083608	2	0.0021	2	0.0002	Socs5,Bcl6
GO:0001547	8,9,4,7,6,10,5	antral ovarian follicle growth	10.5	0.0083608	2	0.0021	2	0.0002	Bmpr1b,Foxo3
GO:0046208	9,8	spermine catabolic process	10.5	0.0083608	2	0.0021	2	0.0002	Smox,Sat1
GO:0042517	11,12,13,10,9,14	positive regulation of tyrosine phosphorylation of Stat3 protein	10.5	0.0083608	2	0.0021	2	0.0002	Jak2,Cntf
GO:0016671	5	oxidoreductase activity, acting on sulfur group of donors, disulfide as acceptor	10	0.0007404	3	0.003	3	0.0003	Sepx1,Ero1l,Msra
GO:0008449	6	N-acetylglucosamine-6-sulfatase activity	10	0.0007404	3	0.003	3	0.0003	Sulf2,Gns,Sulf1
GO:0016855	5	racemase and epimerase activity, acting on amino acids and derivatives	10	0.0081914	2	0.002	2	0.0002	2810055F11Rik,Srr
GO:0047661	6	amino-acid racemase activity	10	0.0081914	2	0.002	2	0.0002	2810055F11Rik,Srr
GO:0008113	6	peptide-methionine-(S)-S-oxide reductase activity	10	0.0081914	2	0.002	2	0.0002	Sepx1,Msra
GO:0009331	8,7,6,5,4	glycerol-3-phosphate dehydrogenase complex	10	0.0083028	2	0.002	2	0.0002	Gpd1,Gpd2
GO:0031088	8,12,11,10,9,7	platelet dense granule membrane	10	0.0083028	2	0.002	2	0.0002	Lamp2,Abcc4
GO:0042827	11,10,9,8,7	platelet dense granule	10	0.0083028	2	0.002	2	0.0002	Lamp2,Abcc4
GO:0017109	8,7,6,5,4	glutamate-cysteine ligase complex	10	0.0083028	2	0.002	2	0.0002	Gclm,Gclc
GO:0045747	8,9,7,6	positive regulation of Notch signaling pathway	7.75	0.0027751	3	0.0031	4	0.0004	Jag1,Sox2,Ascl1
GO:0001953	6,7,8	negative regulation of cell-matrix adhesion	7.75	0.0027751	3	0.0031	4	0.0004	Pten,Bcl6,Pik3r1
GO:0017091	5	AU-rich element binding	7.5	0.002694	3	0.003	4	0.0004	Tial1,Apobec1,Tia1
GO:0010623	5,6,4	developmental programmed cell death	6.3	0.0001657	6	0.0063	11	0.001	Kit,Bax,Bdnf,Prkdc,Cntf,Kitl
GO:0030176	8,12,11,10,9,7,6	integral to endoplasmic reticulum membrane	6.28571	2.48034e-06	9	0.0088	16	0.0014	Rtn4,Pigt,Ssr3,Porcn,Ext1,Dpm2,Ero1l,Rrbp1,Elovl6
GO:0010812	5,6,7	negative regulation of cell-substrate adhesion	6.2	0.0063048	3	0.0031	5	0.0005	Pten,Bcl6,Pik3r1
GO:0046666	6,7,5,8,9	retinal cell programmed cell death	6.2	0.0063048	3	0.0031	5	0.0005	Bax,Bdnf,Cntf
GO:0016236	7,6,8	macroautophagy	6.2	0.0063048	3	0.0031	5	0.0005	Becn1,Npc1,Ctsd
GO:0004768	6	stearoyl-CoA 9-desaturase activity	6	0.0061269	3	0.003	5	0.0005	Scd2,Scd1,Cyb5
GO:0048551	4	metalloenzyme inhibitor activity	5.71429	0.003206	4	0.004	8	0.0007	Timp3,Timp4,Timp2,Lxn
GO:0008191	5,6	metalloendopeptidase inhibitor activity	5.71429	0.003206	4	0.004	8	0.0007	Timp3,Timp4,Timp2,Lxn
GO:0016717	5	oxidoreductase activity, acting on paired donors, with oxidation of a pair of donors resulting in the reduction of molecular oxygen to two molecules of water	5.71429	0.003206	4	0.004	8	0.0007	Scd2,Fads1,Scd1,Cyb5
GO:0004364	5	glutathione transferase activity	5.55556	2.5652e-06	10	0.01	20	0.0018	Gstk1,Gstm5,Mgst3,Gstm1,Gstz1,Gstt1,Gstm6,Mgst1,Gstp1,Gsto1
GO:0006664	6,7	glycolipid metabolic process	5.25	0.0005085	6	0.0063	13	0.0012	Aldh5a1,Kit,Crem,Hexb,Bax,Galc
GO:0046677	4	response to antibiotic	5.25	0.003326	4	0.0042	8	0.0008	Jak2,Slc1a3,Dusp18,Slc22a18
GO:0006687	7,8	glycosphingolipid metabolic process	5.25	0.003326	4	0.0042	8	0.0008	Kit,Crem,Hexb,Bax
GO:0046716	6,4	muscle maintenance	5.2	0.0016533	5	0.0052	11	0.001	Mtm1,Large,Hif1a,Apc,Dmd
GO:0010576	3	metalloenzyme regulator activity	5	0.00525	4	0.004	9	0.0008	Timp3,Timp4,Timp2,Lxn
GO:0005758	10,9,11,8,7,6,5,4	mitochondrial intermembrane space	4.9	0.0016287	5	0.0049	11	0.001	Pnpt1,Fxc1,Gatm,Dusp18,Timm10
GO:0006749	6,5	glutathione metabolic process	4.88235	8.06538e-05	8	0.0083	18	0.0017	Aldh5a1,Gstk1,Gclm,G6pdx,Gclc,Gstt1,Mgst1,Gstp1
GO:0016272	10,9,8,7,6,4	prefoldin complex	4.875	0.0053758	4	0.0039	9	0.0008	Pfdn5,Pdrg1,Slmap,C80913
GO:0001935	4	endothelial cell proliferation	4.66667	0.005441	4	0.0042	9	0.0009	Scarb1,Vegfa,Pold4,Cav2
GO:0031227	7,11,10,9,8,6,5	intrinsic to endoplasmic reticulum membrane	4.5	9.8609e-06	11	0.0108	27	0.0024	Rtn4,Pigt,Ssr3,Porcn,Extl3,Ext1,Dpm2,Alg12,Ero1l,Rrbp1,Elovl6
GO:0030667	7,11,10,9,8,6	secretory granule membrane	4.33333	0.0081455	4	0.0039	10	0.0009	Scamp1,Lamp2,4930579C15Rik,Abcc4
GO:0010038	5	response to metal ion	4.2	0.0017822	6	0.0063	16	0.0015	Mt1,Mt4,Mt2,Mnat1,S100a16,Cacna1g
GO:0043525	9,7,8	positive regulation of neuron apoptosis	4.2	0.0082415	4	0.0042	10	0.001	Bax,Ascl1,Nr3c1,Atm
GO:0008354	6,7,5,4	germ cell migration	4.2	0.0082415	4	0.0042	10	0.001	Kit,Bax,Prkdc,Kitl
GO:0005484	4	SNAP receptor activity	4.16667	0.0036452	5	0.005	13	0.0012	Stx16,Stx8,Stx4a,Stx12,Stx7
GO:0010035	4	response to inorganic substance	4.15	0.0002818	8	0.0083	21	0.002	Mt1,Mt4,Mt2,Mnat1,S100a16,Slc1a3,Gclc,Cacna1g
GO:0030139	10,9,8,7,6	endocytic vesicle	4.08333	0.0037504	5	0.0049	13	0.0012	Lrp2,Rab5c,Ehd3,Trf,Rab5a
GO:0031109	6,5	microtubule polymerization or depolymerization	4	0.0053792	5	0.0052	14	0.0013	Dst,Nedd1,Mtap2,Apc,Mid1ip1
GO:0006612	8,7,9	protein targeting to membrane	3.9375	0.0025036	6	0.0063	17	0.0016	Macf1,Ssr3,Fxc1,Dusp18,Cacnb1,Timm10
GO:0009896	6,4,5	positive regulation of catabolic process	3.9375	0.0025036	6	0.0063	17	0.0016	Becn1,Apc,Gclc,Adam9,Trim32,Abhd5
GO:0031903	9,8,7,6,5,4	microbody membrane	3.76923	0.0072336	5	0.0049	15	0.0013	Pex11a,Acox1,Pxmp3,Abcd3,Pex3
GO:0005778	10,11,9,8,7,6,5	peroxisomal membrane	3.76923	0.0072336	5	0.0049	15	0.0013	Pex11a,Acox1,Pxmp3,Abcd3,Pex3
GO:0007214	8,7	gamma-aminobutyric acid signaling pathway	3.71429	0.0073335	5	0.0052	15	0.0014	Gabrq,Gabrb3,Gabra2,Gabrg2,Gabrg1
GO:0001754	9,10,7,8,6	eye photoreceptor cell differentiation	3.65	0.0016089	7	0.0073	21	0.002	Ntrk2,Rorb,Vegfa,Prkci,Crb1,Rpgr,Stat3
GO:0051287	5	NAD or NADH binding	3.63636	0.0007171	8	0.008	24	0.0022	Gpd1,Hibadh,Sirt3,Ndufs2,Aox1,Sirt2,Ugdh,Ctbp1
GO:0016667	4	oxidoreductase activity, acting on sulfur group of donors	3.52941	0.0043223	6	0.006	19	0.0017	Gstk1,Sepx1,Txnrd1,Ero1l,Msra,Txn2
GO:0005741	11,10,12,9,7,8,6,5	mitochondrial outer membrane	3.5	8.32979e-06	15	0.0147	47	0.0042	Gpam,Pink1,Maoa,Mfn1,Cpt1a,Abcb6,Bax,Cpt1c,Tomm7,Ppp1cc,Maob,Mgst1,Acsl6,Gyk,Hk1
GO:0042462	10,7,11,8,9	eye photoreceptor cell development	3.5	0.0045345	6	0.0063	19	0.0018	Ntrk2,Rorb,Vegfa,Prkci,Crb1,Rpgr
GO:0031970	9,8,7,6,5,4,3	organelle envelope lumen	3.47059	0.0044624	6	0.0059	19	0.0017	Pnpt1,Fxc1,Gatm,Bche,Dusp18,Timm10
GO:0031346	6,4,5	positive regulation of cell projection organization	3.46667	0.0096948	5	0.0052	16	0.0015	Metrn,Rac1,Tnfrsf12a,Apc,Ntrk3
GO:0019218	7,6	regulation of steroid metabolic process	3.46667	0.0096948	5	0.0052	16	0.0015	Insig2,Kcnma1,Apoe,Pxmp3,Nr3c1
GO:0006096	9,10,5	glycolysis	3.35484	0.0004086	10	0.0104	33	0.0031	Hk2,Aldoa,Aldoc,Pfkm,Pfkp,Gpi1,Pgk1,Tpi1,Pgam1,Hk1
GO:0031968	9,8,6,7,5,4	organelle outer membrane	3.34091	1.44532e-05	15	0.0147	49	0.0044	Gpam,Pink1,Maoa,Mfn1,Cpt1a,Abcb6,Bax,Cpt1c,Tomm7,Ppp1cc,Maob,Mgst1,Acsl6,Gyk,Hk1
GO:0046364	6,7	monosaccharide biosynthetic process	3.32	0.0013434	8	0.0083	26	0.0025	Pmm1,Gpd1,G6pdx,Gnpda1,Nr3c1,Gpi1,Tpi1,Gpd2
GO:0019867	5,4	outer membrane	3.26667	1.87847e-05	15	0.0147	50	0.0045	Gpam,Pink1,Maoa,Mfn1,Cpt1a,Abcb6,Bax,Cpt1c,Tomm7,Ppp1cc,Maob,Mgst1,Acsl6,Gyk,Hk1
GO:0046165	5	alcohol biosynthetic process	3.24138	0.0008407	9	0.0094	30	0.0029	Pmm1,Gpd1,G6pdx,Gnpda1,Nr3c1,Gpi1,Tpi1,Gpd2,Isyna1
GO:0019320	7,8	hexose catabolic process	3.20513	0.0001624	12	0.0125	41	0.0039	Hk2,Aldoa,Hibadh,Aldoc,Pfkm,Pfkp,H6pd,Gpi1,Pgk1,Tpi1,Pgam1,Hk1
GO:0046365	6,7	monosaccharide catabolic process	3.20513	0.0001624	12	0.0125	41	0.0039	Hk2,Aldoa,Hibadh,Aldoc,Pfkm,Pfkp,H6pd,Gpi1,Pgk1,Tpi1,Pgam1,Hk1
GO:0006007	8,9	glucose catabolic process	3.20513	0.0001624	12	0.0125	41	0.0039	Hk2,Aldoa,Hibadh,Aldoc,Pfkm,Pfkp,H6pd,Gpi1,Pgk1,Tpi1,Pgam1,Hk1
GO:0046530	8,9,6	photoreceptor cell differentiation	3.19231	0.0017354	8	0.0083	27	0.0026	Ntrk2,Rorb,Vegfa,Prkci,Crb1,Rpgr,Cntf,Stat3
GO:0019319	7,8	hexose biosynthetic process	3.17391	0.0035967	7	0.0073	24	0.0023	Pmm1,Gpd1,Gnpda1,Nr3c1,Gpi1,Tpi1,Gpd2
GO:0031301	9,8,7,6,5	integral to organelle membrane	3.16129	0.0006534	10	0.0098	35	0.0031	Rtn4,Pigt,Ssr3,Porcn,Ext1,Dpm2,Pex3,Ero1l,Rrbp1,Elovl6
GO:0016765	4	transferase activity, transferring alkyl or aryl (other than methyl) groups	3.15789	0.0001888	12	0.012	42	0.0038	Gstk1,Gstm5,Mgst3,Sms,Gstm1,Gstz1,Gstt1,Gstm6,Mgst1,Gstp1,Gsto1,Srm
GO:0046164	5	alcohol catabolic process	3.13953	0.0001024	13	0.0135	45	0.0043	Hk2,Aldoa,Gpd1,Hibadh,Aldoc,Pfkm,Pfkp,H6pd,Gpi1,Pgk1,Tpi1,Pgam1,Hk1
GO:0046474	6,7,8	glycerophospholipid biosynthetic process	3.07407	0.0022086	8	0.0083	28	0.0027	Pigt,Pld1,Fabp5,Dpm2,Ptdss2,Alg12,Pigf,Pcyt1a
GO:0060041	8,4,9	retina development in camera-type eye	3.04167	0.0045408	7	0.0073	25	0.0024	Sox2,Bax,Apc,Irx5,Bmpr1b,Dscam,Pvrl3
GO:0008654	5,6,7	phospholipid biosynthetic process	3	0.0001632	13	0.0135	47	0.0045	Pigt,Gpam,Hexb,Pld1,Fabp5,Agpat4,Dpm2,Ptdss2,Alg12,Pigf,Isyna1,Pcyt1a,Abhd5
GO:0031300	8,7,6,5,4	intrinsic to organelle membrane	2.95349	0.0001973	13	0.0127	48	0.0043	Rtn4,Pigt,Ssr3,Porcn,Extl3,Ext1,Dpm2,Dusp18,Alg12,Pex3,Ero1l,Rrbp1,Elovl6
GO:0019751	5	polyol metabolic process	2.92	0.005648	7	0.0073	26	0.0025	Pten,Gpd1,Gpd2,Isyna1,Slc5a3,Gyk,Impa2
GO:0006665	6,7	sphingolipid metabolic process	2.88889	0.0012964	10	0.0104	38	0.0036	Aldh5a1,Smpd3,Kit,Smpdl3a,Crem,Hexb,Bax,Galc,B4galt6,Sgpp1
GO:0006643	5,6	membrane lipid metabolic process	2.88889	0.0012964	10	0.0104	38	0.0036	Aldh5a1,Smpd3,Kit,Smpdl3a,Crem,Hexb,Bax,Galc,B4galt6,Sgpp1
GO:0006650	6,7	glycerophospholipid metabolic process	2.87234	0.0002519	13	0.0135	49	0.0047	Aldh5a1,Pik3c2a,Pigt,Pten,Pld1,Plcd4,Fabp5,Dpm2,Ptdss2,Alg12,Pigf,Pcyt1a,Pitpnc1
GO:0044275	5,6	cellular carbohydrate catabolic process	2.84091	0.0004974	12	0.0125	46	0.0044	Hk2,Aldoa,Hibadh,Aldoc,Pfkm,Pfkp,H6pd,Gpi1,Pgk1,Tpi1,Pgam1,Hk1
GO:0042490	8,9,6	mechanoreceptor differentiation	2.7037	0.0083996	7	0.0073	28	0.0027	Ntrk2,Jag1,Kcnma1,Bdnf,Hes5,Myo6,Ntrk3
GO:0006790	4	sulfur metabolic process	2.68966	0.0002151	15	0.0156	61	0.0058	Aldh5a1,Mamdc2,Gstk1,Gclm,Sulf2,Ext1,G6pdx,Mocs2,Ndst1,Gclc,Sulf1,Gstt1,Mgst1,Gstp1,Sepp1
GO:0034707	9,7,8,6,5	chloride channel complex	2.66667	0.0036736	9	0.0088	37	0.0033	Glrb,Gabrq,Gabrb3,Clic3,Ttyh3,Gabra2,Clic4,Gabrg2,Gabrg1
GO:0048592	6,7,8,5	eye morphogenesis	2.60938	0.0001932	16	0.0167	67	0.0064	Ntrk2,Sox2,Rorb,Vegfa,Prkci,Bax,Bdnf,Crb1,Rpgr,Irx5,Cntf,Dscam,Ephb2,Pvrl3,Rarb,Stat3
GO:0005507	7	copper ion binding	2.5641	0.0030501	10	0.01	43	0.0039	Mt1,Mt4,Sparc,Cutc,Aplp1,Cp,Loxl2,Mt3,Prnp,Atox1
GO:0022900	5,4	electron transport chain	2.51724	3.79793e-05	21	0.0219	91	0.0087	Aldh5a1,Fads1,Ndufc1,Sdhd,Ndufb3,Uqcrb,Cyc1,Ndufs2,Ndufb5,Sdha,Cycs,Fdx1,Etfdh,Sdhc,Ndufa6,Cyb5,Ndufa8,1110020P15Rik,Ero1l,Ppargc1a,Txn2
GO:0030384	7,8	phosphoinositide metabolic process	2.51515	0.0085771	8	0.0083	35	0.0033	Pik3c2a,Pigt,Pten,Plcd4,Dpm2,Alg12,Pigf,Pitpnc1
GO:0006006	7,8	glucose metabolic process	2.50602	6.00468e-05	20	0.0208	87	0.0083	Aldh5a1,Hk2,Aldoa,Gpd1,Pgm2,Hibadh,Aldoc,Pfkm,Fabp5,Pfkp,G6pdx,H6pd,Nr3c1,Pdk1,Gpi1,Pgk1,Tpi1,Gpd2,Pgam1,Hk1
GO:0045444	5	fat cell differentiation	2.5	0.0023901	11	0.0115	48	0.0046	Selenbp1,Arl6,Pex11a,Rarres2,Ccnd1,Bbs7,Lrg1,Cebpb,Scd1,Ero1l,Lpin1
GO:0016052	4,5	carbohydrate catabolic process	2.45455	0.0012863	13	0.0135	58	0.0055	Hk2,Aldoa,Hibadh,Hexb,Aldoc,Pfkm,Pfkp,H6pd,Gpi1,Pgk1,Tpi1,Pgam1,Hk1
GO:0005789	6,10,9,8,7,5,4	endoplasmic reticulum membrane	2.45	0.0005776	15	0.0147	67	0.006	Rtn4,Abcb9,Pigt,Ssr3,Porcn,Extl3,Ext1,Gosr2,Dpm2,Alg12,Ero1l,Pigf,Rrbp1,Pcyt1a,Elovl6
GO:0042175	5,6,4	nuclear envelope-endoplasmic reticulum network	2.40984	0.0007835	15	0.0147	69	0.0061	Rtn4,Abcb9,Pigt,Ssr3,Porcn,Extl3,Ext1,Gosr2,Dpm2,Alg12,Ero1l,Pigf,Rrbp1,Pcyt1a,Elovl6
GO:0044432	9,8,7,6,5,4	endoplasmic reticulum part	2.40984	0.0007835	15	0.0147	69	0.0061	Rtn4,Abcb9,Pigt,Ssr3,Porcn,Extl3,Ext1,Gosr2,Dpm2,Alg12,Ero1l,Pigf,Rrbp1,Pcyt1a,Elovl6
GO:0031404	5	chloride ion binding	2.3913	0.0035252	11	0.011	51	0.0046	Glrb,Npr3,Gabrq,Gabrb3,Clic3,Ctsc,Ttyh3,Gabra2,Clic4,Gabrg2,Gabrg1
GO:0043168	4	anion binding	2.3913	0.0035252	11	0.011	51	0.0046	Glrb,Npr3,Gabrq,Gabrb3,Clic3,Ctsc,Ttyh3,Gabra2,Clic4,Gabrg2,Gabrg1
GO:0070469	6,5,4	respiratory chain	2.34	0.002687	12	0.0117	56	0.005	Ndufc1,Ndufb3,Cox7b,Uqcrb,Cyc1,Ndufs2,Ndufb5,Cycs,Ndufa6,Cox7a2l,Ndufa8,1110020P15Rik
GO:0019318	6,7	hexose metabolic process	2.30769	7.1144e-05	23	0.024	109	0.0104	Aldh5a1,Pmm1,Hk2,Man2a1,Aldoa,Gpd1,Pgm2,Hibadh,Aldoc,Pfkm,Fabp5,Pfkp,G6pdx,Gnpda1,H6pd,Nr3c1,Pdk1,Gpi1,Pgk1,Tpi1,Gpd2,Pgam1,Hk1
GO:0006644	5,6	phospholipid metabolic process	2.28571	0.0002028	20	0.0208	95	0.0091	Aldh5a1,Pik3c2a,Smpd3,Pigt,Gpam,Pten,Smpdl3a,Hexb,Pld1,Plcd4,Fabp5,Agpat4,Dpm2,Ptdss2,Alg12,Pigf,Isyna1,Pcyt1a,Abhd5,Pitpnc1
GO:0031966	10,9,11,8,7,6,5,4	mitochondrial membrane	2.27917	1.64382e-09	56	0.0547	269	0.024	1810027O10Rik,Ndufc1,Sdhd,Fahd1,Brp44l,Gpam,Pink1,Gstk1,Ndufb3,Cox7b,Uqcrb,Maoa,Glud1,Mtch1,Mfn1,Cyc1,Cpt1a,Abcb6,Ndufs2,Gpx4,Ndufb5,Bax,Fxc1,Cpt1c,Gatm,Sdha,Etfdh,2610024G14Rik,Slc3a1,Hmgcl,Tomm7,Sdhc,Dhrs1,Abcd3,Dusp18,Ndufa6,Cox7a2l,Sqrdl,Ndufa8,1110020P15Rik,Atp5j2,Acaa2,Ppp1cc,Aldh3a2,Timm10,Gpd2,Maob,Usmg5,Slc25a1,Atp5c1,Chchd3,Mgst1,Acsl6,Gyk,Hk1,2310003L22Rik
GO:0006979	4	response to oxidative stress	2.26087	0.0069165	10	0.0104	48	0.0046	Gclm,Trpm2,Nme5,Gpx4,Hif1a,Prdx6,Apoe,G6pdx,Rrm2b,Prnp
GO:0005996	5,6	monosaccharide metabolic process	2.24299	0.0001075	23	0.024	112	0.0107	Aldh5a1,Pmm1,Hk2,Man2a1,Aldoa,Gpd1,Pgm2,Hibadh,Aldoc,Pfkm,Fabp5,Pfkp,G6pdx,Gnpda1,H6pd,Nr3c1,Pdk1,Gpi1,Pgk1,Tpi1,Gpd2,Pgam1,Hk1
GO:0005740	9,10,8,7,6,4,5	mitochondrial envelope	2.23695	2.42198e-09	57	0.0557	279	0.0249	1810027O10Rik,Ndufc1,Pnpt1,Sdhd,Fahd1,Brp44l,Gpam,Pink1,Gstk1,Ndufb3,Cox7b,Uqcrb,Maoa,Glud1,Mtch1,Mfn1,Cyc1,Cpt1a,Abcb6,Ndufs2,Gpx4,Ndufb5,Bax,Fxc1,Cpt1c,Gatm,Sdha,Etfdh,2610024G14Rik,Slc3a1,Hmgcl,Tomm7,Sdhc,Dhrs1,Abcd3,Dusp18,Ndufa6,Cox7a2l,Sqrdl,Ndufa8,1110020P15Rik,Atp5j2,Acaa2,Ppp1cc,Aldh3a2,Timm10,Gpd2,Maob,Usmg5,Slc25a1,Atp5c1,Chchd3,Mgst1,Acsl6,Gyk,Hk1,2310003L22Rik
GO:0006732	5	coenzyme metabolic process	2.18947	0.0003955	20	0.0208	100	0.0095	Aldh5a1,Gphn,Mthfs,Sdhd,Gstk1,Gclm,Cs,Hibadh,Sdha,G6pdx,Nmnat2,Lias,Sdhc,H6pd,Mocs2,Gclc,Gstt1,Tpi1,Mgst1,Gstp1
GO:0016053	5	organic acid biosynthetic process	2.14706	0.0028447	14	0.0146	71	0.0068	Scd2,Fads1,Insig2,Elovl5,Pld1,Acacb,Elovl4,Elovl2,Slc1a3,Pxmp3,Scd1,Qk,Tpi1,Elovl6
GO:0046394	6	carboxylic acid biosynthetic process	2.14706	0.0028447	14	0.0146	71	0.0068	Scd2,Fads1,Insig2,Elovl5,Pld1,Acacb,Elovl4,Elovl2,Slc1a3,Pxmp3,Scd1,Qk,Tpi1,Elovl6
GO:0006916	9,8,7,6	anti-apoptosis	2.14286	0.0038931	13	0.0135	66	0.0063	Rtn4,Hells,Vegfa,Sgk3,Nme5,Bax,Cebpb,Bdnf,Bcl2l10,Bag1,Eef1a2,Pim2,Cited2
GO:0048511	2	rhythmic process	2.14286	0.0038931	13	0.0135	66	0.0063	Cry1,Dbp,Vegfa,Ccrn4l,Per3,Bax,Hlf,Egr2,Kcnma1,Zfx,Bmpr1b,Foxo3,Clock
GO:0044429	8,9,7,6,5,4	mitochondrial part	2.12632	4.18315e-09	62	0.0606	320	0.0285	1810027O10Rik,Ndufc1,Pnpt1,Sdhd,Fahd1,Brp44l,Gpam,Pink1,Gstk1,Ndufb3,Cox7b,Uqcrb,Maoa,Glud1,Mtch1,Mfn1,Cyc1,Cpt1a,Abcb6,Ndufs2,Gpx4,Ndufb5,Bax,Fxc1,Cpt1c,Mrpl23,Gatm,Sdha,Mrpl13,Etfdh,2610024G14Rik,Slc3a1,Hmgcl,Tomm7,Sdhc,Dhrs1,Abcd3,Dusp18,Ndufa6,Cox7a2l,Sqrdl,Mrpl36,Ndufa8,1110020P15Rik,Aldh4a1,Atp5j2,Acaa2,Ppp1cc,Aldh3a2,Timm10,Gpd2,Maob,Usmg5,Slc25a1,Atp5c1,Chchd3,Mrpl12,Mgst1,Acsl6,Gyk,Hk1,2…
GO:0005743	11,10,12,9,7,8,6,5	mitochondrial inner membrane	2.1256	4.84762e-07	45	0.044	232	0.0207	1810027O10Rik,Ndufc1,Sdhd,Fahd1,Brp44l,Gpam,Gstk1,Ndufb3,Cox7b,Uqcrb,Glud1,Mtch1,Cyc1,Cpt1a,Ndufs2,Gpx4,Ndufb5,Fxc1,Gatm,Sdha,Etfdh,2610024G14Rik,Slc3a1,Hmgcl,Sdhc,Dhrs1,Abcd3,Dusp18,Ndufa6,Cox7a2l,Sqrdl,Ndufa8,1110020P15Rik,Atp5j2,Acaa2,Aldh3a2,Timm10,Gpd2,Maob,Usmg5,Slc25a1,Atp5c1,Chchd3,Mgst1,2310003L22Rik
GO:0031090	5,4,3	organelle membrane	2.05674	1.2101e-11	89	0.087	475	0.0423	1810027O10Rik,Ndufc1,Rtn4,Abcb9,Pigt,Syn1,Sdhd,Fahd1,Ssr3,Brp44l,Cd63,Gpam,Pink1,Gstk1,Ndufb3,Pex11a,Cox7b,Scamp1,Man2a1,Uqcrb,Porcn,Maoa,Extl3,Glud1,Mtch1,Ext1,Fut10,Mfn1,Cyc1,Cpt1a,Lamp2,Abcb6,Gosr2,Ndufs2,Gpx4,Ndufb5,Bax,Fxc1,Cpt1c,4930579C15Rik,Gatm,Sdha,Fut8,Etfdh,2610024G14Rik,Acox1,Slc3a1,Dpm2,Abcc4,Hmgcl,Tomm7,Pxmp3,Sdhc,Dhrs1,Abcd3,Dusp18,Ndufa6,Cox7a2l,Sqrdl,Plekhb1,Myo6,Ndufa8,Alg12,11…
GO:0019866	9,8,6,7,5,4	organelle inner membrane	2.02765	1.74384e-06	45	0.044	243	0.0217	1810027O10Rik,Ndufc1,Sdhd,Fahd1,Brp44l,Gpam,Gstk1,Ndufb3,Cox7b,Uqcrb,Glud1,Mtch1,Cyc1,Cpt1a,Ndufs2,Gpx4,Ndufb5,Fxc1,Gatm,Sdha,Etfdh,2610024G14Rik,Slc3a1,Hmgcl,Sdhc,Dhrs1,Abcd3,Dusp18,Ndufa6,Cox7a2l,Sqrdl,Ndufa8,1110020P15Rik,Atp5j2,Acaa2,Aldh3a2,Timm10,Gpd2,Maob,Usmg5,Slc25a1,Atp5c1,Chchd3,Mgst1,2310003L22Rik
GO:0007005	4	mitochondrion organization	2.01613	0.0084359	12	0.0125	65	0.0062	Man2a1,Mfn1,Bax,Fxc1,Tfam,Dusp18,Rnaseh1,Ptcd2,Pim2,Timm10,Rrm2b,Cav2
GO:0006633	7,6,8,5	fatty acid biosynthetic process	2.01613	0.0084359	12	0.0125	65	0.0062	Scd2,Fads1,Insig2,Elovl5,Acacb,Elovl4,Elovl2,Slc1a3,Scd1,Qk,Tpi1,Elovl6
GO:0006631	5,7,6	fatty acid metabolic process	2	0.0003165	25	0.026	136	0.013	Aldh5a1,Hsd17b4,Scd2,Prkar2b,Fads1,Insig2,Gpam,Elovl5,Cpt1a,Cpt1c,Acacb,Elovl4,Elovl2,Acox1,Slc1a3,Scd1,Acadl,Crot,Cyb5,Qk,Acaa2,Tpi1,Acsl6,Abhd5,Elovl6
GO:0006091	4	generation of precursor metabolites and energy	1.98571	1.01178e-05	40	0.0417	220	0.021	Aldh5a1,Fads1,Ndufc1,Atp6v1d,Sdhd,Hk2,Ndufb3,Phka1,Uqcrb,Cs,Aldoa,Cyc1,Ndufs2,Ndufb5,Aldoc,Agl,Ppp1r3c,Phkb,Pfkm,Sdha,Cycs,Pfkp,Fdx1,Etfdh,Atp6v1c1,Sdhc,Ndufa6,Gpi1,Cyb5,Ndufa8,1110020P15Rik,Ppp1cc,Pgk1,Tpi1,Ero1l,Pgam1,Atp5c1,Ppargc1a,Hk1,Txn2
GO:0032787	6	monocarboxylic acid metabolic process	1.97765	4.72876e-05	34	0.0354	188	0.0179	Aldh5a1,Mthfs,Hsd17b4,Scd2,Prkar2b,Fads1,Insig2,Gpam,Gpd1,Elovl5,Cpt1a,Hif1a,Cpt1c,Acacb,Elovl4,Nr5a2,Npc1,Elovl2,Acox1,Slc1a3,Pxmp3,Scd1,Acadl,Crot,Nr3c1,Gpi1,Cyb5,Qk,Acaa2,Tpi1,Gpd2,Acsl6,Abhd5,Elovl6
GO:0031967	8,7,6,5,3,4	organelle envelope	1.96697	2.50003e-08	67	0.0655	374	0.0333	1810027O10Rik,Ndufc1,Pnpt1,Tnpo1,Rtn4,Sdhd,Fahd1,Brp44l,Gpam,Pink1,Gstk1,Ndufb3,Cox7b,Uqcrb,Maoa,Tmpo,Glud1,Mtch1,Mfn1,Cyc1,Cyhr1,Cpt1a,Abcb6,Ndufs2,Gpx4,Ndufb5,Bax,Fxc1,Cpt1c,Cbx3,Gatm,Sdha,Eif5a2,Ipo7,Etfdh,2610024G14Rik,Slc3a1,Hmgcl,Tomm7,Sdhc,Bche,Dhrs1,Abcd3,Dusp18,Ndufa6,Cox7a2l,Sqrdl,Ndufa8,1110020P15Rik,Atp5j2,Acaa2,Ppp1cc,Aldh3a2,Timm10,Gpd2,Maob,Usmg5,Slc25a1,Atp5c1,Chchd3,Mgst1,Acsl6,G…
GO:0031975	2	envelope	1.96108	2.77562e-08	67	0.0655	375	0.0334	1810027O10Rik,Ndufc1,Pnpt1,Tnpo1,Rtn4,Sdhd,Fahd1,Brp44l,Gpam,Pink1,Gstk1,Ndufb3,Cox7b,Uqcrb,Maoa,Tmpo,Glud1,Mtch1,Mfn1,Cyc1,Cyhr1,Cpt1a,Abcb6,Ndufs2,Gpx4,Ndufb5,Bax,Fxc1,Cpt1c,Cbx3,Gatm,Sdha,Eif5a2,Ipo7,Etfdh,2610024G14Rik,Slc3a1,Hmgcl,Tomm7,Sdhc,Bche,Dhrs1,Abcd3,Dusp18,Ndufa6,Cox7a2l,Sqrdl,Ndufa8,1110020P15Rik,Atp5j2,Acaa2,Ppp1cc,Aldh3a2,Timm10,Gpd2,Maob,Usmg5,Slc25a1,Atp5c1,Chchd3,Mgst1,Acsl6,G…
GO:0005777	9,8,7,6	peroxisome	1.95385	0.0082363	13	0.0127	73	0.0065	Hsd17b4,Mpv17l,Pex11a,Akap11,Acox1,Pxmp3,Abcd3,Crot,Prdx5,Nudt12,Serhl,Pex3,Acsl6
GO:0042579	8,7,6,5	microbody	1.95385	0.0082363	13	0.0127	73	0.0065	Hsd17b4,Mpv17l,Pex11a,Akap11,Acox1,Pxmp3,Abcd3,Crot,Prdx5,Nudt12,Serhl,Pex3,Acsl6
GO:0001654	6,7	eye development	1.92437	0.0011548	22	0.0229	125	0.0119	Abi2,Ntrk2,Maf,Gje1,Sox2,Rorb,Vegfa,Prkci,Bax,Bdnf,Crb1,Apc,Rpgr,Irx5,Cntf,Bmpr1b,Dscam,Ephb2,Pvrl3,Rarb,Cryab,Stat3
GO:0006897	5,4,6	endocytosis	1.92199	0.0004843	26	0.0271	148	0.0141	Lrp2,Sorl1,Cdc42se1,Ap2a2,Rab5c,Itgav,Rabep1,Gria1,Lrp11,Rac1,Dock1,Tfrc,Elmo1,Mfge8,Hip1,Npc1,Aplp1,Vldlr,Epn2,Myo6,Lrp12,Rab5a,Picalm,Fnbp1,Cav2,Rin2
GO:0010324	4	membrane invagination	1.92199	0.0004843	26	0.0271	148	0.0141	Lrp2,Sorl1,Cdc42se1,Ap2a2,Rab5c,Itgav,Rabep1,Gria1,Lrp11,Rac1,Dock1,Tfrc,Elmo1,Mfge8,Hip1,Npc1,Aplp1,Vldlr,Epn2,Myo6,Lrp12,Rab5a,Picalm,Fnbp1,Cav2,Rin2
GO:0051186	4	cofactor metabolic process	1.85593	0.0022445	21	0.0219	124	0.0118	Aldh5a1,Gphn,Mthfs,Sdhd,Gstk1,Gclm,Cs,Hibadh,Cpox,Sdha,G6pdx,Nmnat2,Lias,Sdhc,H6pd,Mocs2,Gclc,Gstt1,Tpi1,Mgst1,Gstp1
GO:0055080	7	cation homeostasis	1.83206	0.0016601	23	0.024	137	0.0131	Mt1,Tfrc,Mt4,Hexb,Ednrb,Mt2,Hif1a,Bax,Slc9a7,Apoe,Cutc,Slc30a4,Trf,Prkcb,Atp4a,Slc4a4,Atp12a,Fth1,Prkca,Mt3,Prnp,Atox1,Stc1
GO:0007264	7,6	small GTPase mediated signal transduction	1.8315	1.28906e-05	48	0.05	286	0.0273	Rap1a,Bcr,Arl6,Rab36,Ect2,Tbc1d7,Cdc42se1,Itpkb,Rhobtb2,Rabl4,Rab5c,Rock2,Rab10,Rsu1,Rac1,Tbc1d15,Elmo1,Dab1,Rab8b,Rab22a,Rerg,Bcl6,Trim23,Rab35,Rab7,Rab28,Rab18,Rab3b,Rock1,Rab6b,Arf3,Rab9,Rhoq,Rap2b,Rap1b,Usp6nl,Tbc1d5,Arhgef12,Kitl,Rab5a,Sipa1l2,Arl3,Arhgef9,Rasa3,Eps8l1,Rab21,Rala,Pafah1b1
GO:0005768	8,7,6,5	endosome	1.82069	0.0008733	27	0.0264	163	0.0145	Vps28,Lrp2,Cd63,Rab5c,Rabep1,Scamp1,Prkci,Sgk3,Tfrc,Lamp2,Ptp4a3,Pld1,Ehd3,Rab22a,4930579C15Rik,Slc9a7,Npc1,Rab7,Slc30a4,Trf,Rab9,Znrf1,Nsg2,Rab5a,Ptp4a2,Stx7,Rab21
GO:0005739	8,7,6,5	mitochondrion	1.80721	3.34621e-11	118	0.1153	716	0.0638	1810027O10Rik,Aldh5a1,Hsd17b4,Ndufc1,Gad1,Pnpt1,Rtn4ip1,Hars2,Nln,Mtcp1,Sdhd,Fahd1,Brp44l,Gpam,Mrps28,Pink1,Gstk1,Ndufb3,Cox7b,2010107E04Rik,Uqcrb,Maoa,Tfb2m,Glud1,Cs,Mtch1,Mrps17,Mrps6,Mfn1,Cyc1,Hibadh,Tbc1d15,Cpt1a,Abcb6,Acad9,Ndufs2,Ppp3ca,Gpx4,Cpox,Ndufb5,Aldoc,Bax,Fxc1,Mrps18a,Mapk10,Cpt1c,Mrpl23,Gatm,Sdha,Mrpl13,Cycs,Pccb,Tfam,Bcl2l10,Fdx1,Etfdh,2610024G14Rik,Acox1,Slc3a1,Lias,Hmgcl,Tomm7,M…
GO:0016853	3	isomerase activity	1.79775	0.0085795	16	0.016	99	0.0089	Hsd17b4,Ppil3,Pmm1,2810055F11Rik,Fkbp9,Pgm2,Gnpda1,Srr,Gpi1,Ppic,Gstz1,Fkbp5,Tpi1,Pgam1,Isyna1,Pus3
GO:0046983	4	protein dimerization activity	1.75568	0.0007048	31	0.0309	195	0.0176	Klhl2,Syn1,Bcas1,Fosl2,Gclm,Dbp,Gpd1,Crem,Hexb,Bax,Cebpb,Hlf,Creb5,S100a16,Arnt2,G6pdx,Cebpd,Srr,Nr3c1,Gabpb2,Gclc,Pola1,Rnaseh1,Atp4a,Cdh13,Pvrl3,Stat3,Pafah1b1,Nfe2l2,Cav2,Olig2
GO:0042803	5	protein homodimerization activity	1.75258	0.008193	17	0.017	107	0.0097	Klhl2,Bcas1,Gpd1,Hexb,Bax,Cebpb,S100a16,G6pdx,Cebpd,Srr,Gabpb2,Rnaseh1,Cdh13,Pvrl3,Pafah1b1,Cav2,Olig2
GO:0006066	4	cellular alcohol metabolic process	1.75221	0.0002183	38	0.0396	237	0.0226	Aldh5a1,Pmm1,Sorl1,Insig2,Hk2,Scarb1,Man2a1,Maoa,Pten,Aldoa,Gpd1,Pgm2,Hibadh,Aldoc,Srebf2,Pfkm,Fabp5,Pfkp,Apoe,G6pdx,Gnpda1,Pxmp3,H6pd,Nr3c1,Pdk1,Tgfb2,Gpi1,Vldlr,Pgk1,Tpi1,Gpd2,Pgam1,Isyna1,Slc5a3,Gyk,Hk1,Impa2,Sgpp1
GO:0005096	4,5	GTPase activator activity	1.74757	0.0072266	18	0.018	114	0.0103	Bcr,Tbc1d7,Gpsm1,Rabep1,Tbc1d15,Rgs7,Arl2bp,Arhgap18,Arhgap12,Usp6nl,Tbc1d5,Arhgef12,Rgs20,Sipa1l2,Chn2,Rasa3,Arhgap8,Rin2
GO:0044262	4,5	cellular carbohydrate metabolic process	1.74249	0.0001959	39	0.0406	244	0.0233	Aldh5a1,Pmm1,Mamdc2,Hk2,Phka1,Man2a1,Pten,Cs,Aldoa,Ext1,Gpd1,Pgm2,Fut10,Pomt2,Hibadh,Hexb,Aldoc,Agl,Ppp1r3c,Phkb,Pfkm,Fabp5,Fut8,Pfkp,Gns,G6pdx,Gnpda1,H6pd,Nr3c1,Pdk1,Ndst1,Gpi1,Alg12,Ppp1cc,Pgk1,Tpi1,Gpd2,Pgam1,Hk1
GO:0016044	3	membrane organization	1.73529	0.0005019	34	0.0354	214	0.0204	Lrp2,Sorl1,Cdc42se1,Ap2a2,Rab5c,Itgav,Rabep1,Gria1,Lrp11,Rac1,Mfn1,Dock1,Tfrc,Elmo1,Sgcb,Mfge8,Hip1,Bax,Fxc1,Crb1,Npc1,Aplp1,Vldlr,Epn2,Myo6,Lrp12,Timm10,Rab5a,Picalm,Fnbp1,Pafah1b1,Capn2,Cav2,Rin2
GO:0012505	4,3	endomembrane system	1.72103	0.0002025	41	0.0401	262	0.0233	Tnpo1,Rtn4,Abcb9,Pigt,Syn1,Ssr3,Scamp1,Man2a1,Laptm4b,Porcn,Extl3,Tmpo,Ext1,Fut10,Cyhr1,Lamp2,Gosr2,Gpx4,Cbx3,4930579C15Rik,Eif5a2,Fut8,Ipo7,Dpm2,Abcc4,Bche,Nbea,Plekhb1,Myo6,Alg12,Slc35a3,Ero1l,Camk1g,Chst2,Pigf,Chst7,Rrbp1,Pcyt1a,Kpna4,Pafah1b1,Elovl6
GO:0005525	7	GTP binding	1.70142	0.0004965	36	0.0359	233	0.0211	Rap1a,Arl6,Rab36,Rhobtb2,Rabl4,Rab5c,Rab10,Glud1,Rac1,Mfn1,Rab8b,Gtpbp1,Gucy1b3,Ehd3,Rab22a,Rerg,Trim23,Dock10,Dnm1l,Rab35,Rab7,Rab28,2610024G14Rik,Rab18,Rab3b,Rab6b,Arf3,Rab9,Rhoq,Rap2b,Rap1b,Eef1a2,Rab5a,Arl3,Rab21,Rala
GO:0050801	6	ion homeostasis	1.69378	0.0007339	34	0.0354	219	0.0209	Glrb,Gclm,Mt1,Pmp22,Tfrc,Mt4,Hexb,Ppp3ca,Ednrb,Mt2,Hif1a,Bax,Fyn,Slc9a7,Egr2,Kcnma1,Apoe,Cutc,Slc30a4,Trf,Gclc,Qk,Prkcb,Atp4a,Slc4a4,Atp12a,Fth1,Prkca,Mt3,Prnp,Atox1,Cacna1g,Stc1,Olig2
GO:0005975	4	carbohydrate metabolic process	1.68919	9.86656e-05	48	0.05	311	0.0296	Aldh5a1,Pmm1,Mamdc2,Hk2,Phka1,Man2a1,Slc3a2,Pten,Cs,Mgat4b,Chst10,Aldoa,Ext1,Gpd1,Pgm2,Fut10,Pomt2,Hibadh,Hexb,Aldoc,Agl,Ppp1r3c,Phkb,Pfkm,Fabp5,Fut8,Pfkp,Gns,Galc,G6pdx,Gnpda1,H6pd,Nr3c1,Pdk1,Ndst1,Gpi1,Alg12,Ppp1cc,Pgk1,Tpi1,Chst2,Gpd2,Pgam1,Gusb,Chst7,B4galt6,Gyk,Hk1
GO:0005626	5,4	insoluble fraction	1.68767	1.09932e-05	63	0.0616	410	0.0365	Pcdhgb1,Pcdhgc3,Lrp2,Glrb,Pcdhga2,Pcdhgb6,Pcdhga11,Scarb1,Irak1,Slc13a3,Gria1,Pcdhga8,Rac1,Pcdhgc4,Mgst3,Slc15a2,Lamp2,Ppp1r14c,Ugt1a1,Cyp2j6,Pcdhga5,Pcdhga1,Ppp3ca,Pcdhga12,Pcdhga6,Pcdhgb2,Irs1,Pcdhga3,Pcdhga9,Bcl2l10,Eps8,Cask,Elovl2,Dpm2,Abcc4,Ephx1,H6pd,Pcdhgb7,Aplp1,Pcdhgb8,Pcdhga7,Nt5e,Cyb5,Trim9,Vldlr,Pcdhga10,Dmd,Gria2,Pcdhgb5,Foxo3,Pcdhgb4,Stk39,Chn2,Gusb,Gria3,Mgst1,Acsl6,Pcdhgc5,Cryab,…
GO:0019001	5	guanyl nucleotide binding	1.68493	0.0005112	37	0.0369	242	0.0219	Rap1a,Arl6,Rab36,Rhobtb2,Rabl4,Rab5c,Rab10,Glud1,Prkg2,Rac1,Mfn1,Rab8b,Gtpbp1,Gucy1b3,Ehd3,Rab22a,Rerg,Trim23,Dock10,Dnm1l,Rab35,Rab7,Rab28,2610024G14Rik,Rab18,Rab3b,Rab6b,Arf3,Rab9,Rhoq,Rap2b,Rap1b,Eef1a2,Rab5a,Arl3,Rab21,Rala
GO:0032561	6	guanyl ribonucleotide binding	1.68493	0.0005112	37	0.0369	242	0.0219	Rap1a,Arl6,Rab36,Rhobtb2,Rabl4,Rab5c,Rab10,Glud1,Prkg2,Rac1,Mfn1,Rab8b,Gtpbp1,Gucy1b3,Ehd3,Rab22a,Rerg,Trim23,Dock10,Dnm1l,Rab35,Rab7,Rab28,2610024G14Rik,Rab18,Rab3b,Rab6b,Arf3,Rab9,Rhoq,Rap2b,Rap1b,Eef1a2,Rab5a,Arl3,Rab21,Rala
GO:0005624	6,5	membrane fraction	1.67416	1.71612e-05	61	0.0596	399	0.0356	Pcdhgb1,Pcdhgc3,Lrp2,Glrb,Pcdhga2,Pcdhgb6,Pcdhga11,Scarb1,Irak1,Slc13a3,Gria1,Pcdhga8,Rac1,Pcdhgc4,Mgst3,Slc15a2,Lamp2,Ppp1r14c,Ugt1a1,Cyp2j6,Pcdhga5,Pcdhga1,Ppp3ca,Pcdhga12,Pcdhga6,Pcdhgb2,Irs1,Pcdhga3,Pcdhga9,Bcl2l10,Eps8,Cask,Elovl2,Dpm2,Abcc4,Ephx1,H6pd,Pcdhgb7,Aplp1,Pcdhgb8,Pcdhga7,Nt5e,Cyb5,Trim9,Vldlr,Pcdhga10,Dmd,Gria2,Pcdhgb5,Foxo3,Pcdhgb4,Stk39,Chn2,Gusb,Gria3,Mgst1,Acsl6,Pcdhgc5,Pcdhga…
GO:0055114	3	oxidation reduction	1.64932	7.73168e-06	70	0.0729	464	0.0442	Aldh5a1,Cyp2j9,Akr1e1,Egln1,Hsd17b4,Scd2,Fads1,Ndufc1,Rtn4ip1,Smox,Sdhd,Ndufb3,Gclm,Uqcrb,Maoa,Glud1,Gpd1,Cyc1,Hibadh,Acad9,Cyp2j6,Ndufs2,Gpx4,Cpox,Ndufb5,Prdx6,Leprel1,Sdha,Cycs,Aox1,Sepx1,G6pdx,Fdx1,Akr1b3,Etfdh,Acox1,Zadh2,Cryz,Txnrd1,Sdhc,Scd1,H6pd,Dhrs1,Acadl,Ndufa6,Cbr3,Sqrdl,Cyp2j13,Cp,Cyb5,Prdx5,Ndufa8,1110020P15Rik,Aldh4a1,Ero1l,Loxl2,Fth1,Ugdh,Aldh3a2,Gpd2,Maob,Msra,Rrm2b,Ppargc1a,Ctbp1…
GO:0030036	5,4	actin cytoskeleton organization	1.64662	0.0077961	21	0.0219	140	0.0133	Capzb,Arpc5l,Ppp1r9a,Rock2,Rac1,Spna2,Prkci,Elmo1,Pdgfa,Bcl6,Cnn3,Eps8,Fmnl2,Cnn2,Rock1,Fmn2,Rhoq,Nckap1,Pfn2,Lpin1,Pafah1b1
GO:0000267	4,3	cell fraction	1.64122	1.59327e-05	66	0.0645	441	0.0393	Pcdhgb1,Pcdhgc3,Lrp2,Glrb,Pcdhga2,Pcdhgb6,Pcdhga11,Scarb1,Irak1,Slc13a3,Gria1,Pcdhga8,Rac1,Pcdhgc4,Mgst3,Slc15a2,Lamp2,Ppp1r14c,Ugt1a1,Cyp2j6,Pcdhga5,Pcdhga1,Ppp3ca,Pcdhga12,Bax,Pcdhga6,Pcdhgb2,Irs1,Pcdhga3,Pcdhga9,Cycs,Bcl2l10,Eps8,Cask,Elovl2,Dpm2,Abcc4,Ephx1,H6pd,Pcdhgb7,Aplp1,Pcdhgb8,Pcdhga7,Nt5e,Arl2bp,Cyb5,Trim9,Vldlr,Pcdhga10,Dmd,Gria2,Pcdhgb5,Foxo3,Pcdhgb4,Stk39,Chn2,Gusb,Gria3,Mgst1,Acsl…
GO:0019725	5,3	cellular homeostasis	1.63755	0.000959	36	0.0375	240	0.0229	Glrb,Gclm,Mtm1,Mt1,Pmp22,Large,Tfrc,Mt4,Hexb,Ppp3ca,Mt2,Hif1a,Bax,Prdx6,Fyn,Egr2,Kcnma1,Apoe,Txnrd1,Apc,Trf,Gclc,Prdx5,Qk,Prkcb,Dmd,Sepw1,Fth1,Prkca,Mt3,Prnp,Atox1,Cacna1g,Stc1,Txn2,Olig2
GO:0048878	5	chemical homeostasis	1.63529	0.0006072	40	0.0417	268	0.0255	Glrb,Gclm,Mt1,Pmp22,Tfrc,Mt4,Hexb,Ppp3ca,Ednrb,Mt2,Hif1a,Bax,Pfkm,Fyn,Slc9a7,Egr2,Kcnma1,Nr5a2,Apoe,Cutc,Npc1,Pxmp3,Slc30a4,Trf,Gclc,Qk,Prkcb,Atp4a,Slc4a4,Atp12a,Fth1,Prkca,Foxo3,Mt3,Prnp,Atox1,Cacna1g,Stc1,Stat3,Olig2
GO:0031410	8,7,6,5,4	cytoplasmic vesicle	1.62963	0.000324	45	0.044	303	0.027	Pik3c2a,Lrp2,Map1lc3b,Pigt,Syn1,Ap2a2,Rab5c,Angptl6,Dst,Scamp1,Rac1,Sgk3,Tfrc,Lamp2,Phlda1,Hip1,Hexb,Scgn,Ehd3,Rabac1,Becn1,4930579C15Rik,Srebf2,Bdnf,Rab7,Nptx1,Abcc4,Rab3b,Rph3a,Trf,Znrf1,Myo6,Ifitm3,Nsg2,Atp8a1,Serhl,Atm,Esd,Clic4,Rab5a,Picalm,Mt3,Fnbp1,Rab21,Syt11
GO:0016023	9,8,7,6,5	cytoplasmic membrane-bounded vesicle	1.61176	0.0036971	28	0.0274	191	0.017	Lrp2,Pigt,Syn1,Ap2a2,Rab5c,Angptl6,Dst,Scamp1,Rac1,Sgk3,Tfrc,Lamp2,Hip1,Hexb,Ehd3,Becn1,4930579C15Rik,Bdnf,Abcc4,Rab3b,Rph3a,Trf,Ifitm3,Serhl,Esd,Rab5a,Mt3,Syt11
GO:0006082	4	organic acid metabolic process	1.60883	0.0002487	49	0.051	333	0.0317	Aldh5a1,Mthfs,Hsd17b4,Scd2,Psph,Prkar2b,Fads1,Gad1,Insig2,Hars2,Gpam,Gclm,Glud1,Gpd1,Elovl5,Hibadh,Cpt1a,Pld1,Hif1a,Cpt1c,Acacb,Asrgl1,Gatm,Elovl4,Nr5a2,Npc1,Elovl2,Acox1,Slc1a3,Lias,Srr,Pxmp3,Scd1,Acadl,Crot,Gls,Nr3c1,Gpi1,Gclc,Cyb5,Gstz1,Qk,Aldh4a1,Acaa2,Tpi1,Gpd2,Acsl6,Abhd5,Elovl6
GO:0019752	5	carboxylic acid metabolic process	1.60883	0.0002487	49	0.051	333	0.0317	Aldh5a1,Mthfs,Hsd17b4,Scd2,Psph,Prkar2b,Fads1,Gad1,Insig2,Hars2,Gpam,Gclm,Glud1,Gpd1,Elovl5,Hibadh,Cpt1a,Pld1,Hif1a,Cpt1c,Acacb,Asrgl1,Gatm,Elovl4,Nr5a2,Npc1,Elovl2,Acox1,Slc1a3,Lias,Srr,Pxmp3,Scd1,Acadl,Crot,Gls,Nr3c1,Gpi1,Gclc,Cyb5,Gstz1,Qk,Aldh4a1,Acaa2,Tpi1,Gpd2,Acsl6,Abhd5,Elovl6
GO:0031988	4	membrane-bounded vesicle	1.60795	0.0030797	29	0.0283	197	0.0176	Lrp2,Pigt,Syn1,Ap2a2,Rab5c,Angptl6,Dst,Scamp1,Rac1,Sgk3,Tfrc,Lamp2,Hip1,Hexb,Ehd3,Becn1,4930579C15Rik,Bdnf,Abcc4,Rab3b,Rph3a,Trf,Myo6,Ifitm3,Serhl,Esd,Rab5a,Mt3,Syt11
GO:0030029	3	actin filament-based process	1.6014	0.0083846	22	0.0229	150	0.0143	Capzb,Arpc5l,Ppp1r9a,Rock2,Rac1,Spna2,Prkci,Elmo1,Pdgfa,Bcl6,Cnn3,Eps8,Fmnl2,Cnn2,Flnc,Rock1,Fmn2,Rhoq,Nckap1,Pfn2,Lpin1,Pafah1b1
GO:0007155	3	cell adhesion	1.59827	1.89934e-05	71	0.074	486	0.0463	Pcdhgb1,Astn1,Npnt,Pcdhgc3,Omg,Pcdhga2,Tnfaip6,Pcdhb6,Pcdhgb6,Pcdhga11,Itgav,Scarb1,Dst,Cdh6,Pcdhga8,Pten,Rac1,Pcdhgc4,Itgb1bp1,Ddr1,Ddr2,Dab1,Mfge8,Pcdhga5,Pcdhga1,Spp1,Lsamp,Pcdhga12,Pcdhga6,Pcdhgb2,Cdh10,Itga1,Bcl6,Pcdhga3,Pcdhga9,Pik3r1,Tnfrsf12a,Atp1b2,Pcdh7,Apc,Pcdhgb7,Il18,Cntn1,Aplp1,Chl1,Pcdh9,Pcdhgb8,Pcdhga7,Tgfb2,Adam12,Sox9,Nell2,Vcam1,Hes5,Pcdhga10,Ncam1,Pcdhgb5,Bmpr1b,Cd44,Smoc1,Cit…
GO:0022610	2	biological adhesion	1.59827	1.89934e-05	71	0.074	486	0.0463	Pcdhgb1,Astn1,Npnt,Pcdhgc3,Omg,Pcdhga2,Tnfaip6,Pcdhb6,Pcdhgb6,Pcdhga11,Itgav,Scarb1,Dst,Cdh6,Pcdhga8,Pten,Rac1,Pcdhgc4,Itgb1bp1,Ddr1,Ddr2,Dab1,Mfge8,Pcdhga5,Pcdhga1,Spp1,Lsamp,Pcdhga12,Pcdhga6,Pcdhgb2,Cdh10,Itga1,Bcl6,Pcdhga3,Pcdhga9,Pik3r1,Tnfrsf12a,Atp1b2,Pcdh7,Apc,Pcdhgb7,Il18,Cntn1,Aplp1,Chl1,Pcdh9,Pcdhgb8,Pcdhga7,Tgfb2,Adam12,Sox9,Nell2,Vcam1,Hes5,Pcdhga10,Ncam1,Pcdhgb5,Bmpr1b,Cd44,Smoc1,Cit…
GO:0031982	3	vesicle	1.58845	0.0005422	45	0.044	311	0.0277	Pik3c2a,Lrp2,Map1lc3b,Pigt,Syn1,Ap2a2,Rab5c,Angptl6,Dst,Scamp1,Rac1,Sgk3,Tfrc,Lamp2,Phlda1,Hip1,Hexb,Scgn,Ehd3,Rabac1,Becn1,4930579C15Rik,Srebf2,Bdnf,Rab7,Nptx1,Abcc4,Rab3b,Rph3a,Trf,Znrf1,Myo6,Ifitm3,Nsg2,Atp8a1,Serhl,Atm,Esd,Clic4,Rab5a,Picalm,Mt3,Fnbp1,Rab21,Syt11
GO:0008610	4,5	lipid biosynthetic process	1.58115	0.0038682	29	0.0302	200	0.0191	Scd2,Fads1,Insig2,Pigt,Gpam,Elovl5,Hexb,Pld1,Acacb,Elovl4,Fabp5,Elovl2,Agpat4,Dpm2,Slc1a3,Pxmp3,Scd1,Nr3c1,Qk,Ptdss2,Alg12,Tpi1,Bmpr1b,Pigf,Isyna1,B4galt6,Pcyt1a,Abhd5,Elovl6
GO:0019226	5	transmission of nerve impulse	1.57292	0.0041116	29	0.0302	201	0.0192	Aldh5a1,Gad1,Glrb,Syn1,Stx4a,Cspg5,Pink1,Maoa,Pmp22,Hexb,Ppp3ca,Fyn,Egr2,Kcnma1,Bdnf,Slc1a3,Gls,Grm5,Trim9,Qk,Myo6,Dmd,Gria2,Ephb2,Shc3,Gabrg2,Gabrg1,Pafah1b1,Olig2
GO:0007423	5,6	sensory organ development	1.56784	0.0038831	30	0.0312	209	0.0199	Abi2,Ntrk2,Maf,Gje1,Insig2,Jag1,Sox2,Rorb,Vegfa,Prkci,Ddr1,Spry2,Bax,Kcnma1,Bdnf,Crb1,Ascl1,Apc,Rpgr,Hes5,Myo6,Irx5,Cntf,Bmpr1b,Dscam,Ephb2,Pvrl3,Rarb,Cryab,Stat3
GO:0005794	8,7,6,5	Golgi apparatus	1.56553	6.21665e-05	66	0.0645	462	0.0412	Osbp,Pik3c2a,Manea,Nsg1,Smpd3,Lrp2,Stx16,Rab36,Syn1,Hs3st1,Stx4a,Gpsm1,Cspg5,Scamp1,Man2a1,Rab10,Sulf2,Mgat4b,Chst10,Ext1,Fut10,Large,Hip1,Gosr2,Pld1,Cul3,Ece1,Cog6,Rabac1,Becn1,Leprel1,Srebf2,Slc9a7,Trim23,Fut8,Gorasp2,Rab7,Nmnat2,Rock1,Rab6b,Golph3,Nbea,Arf3,Rpgr,Ndst1,Plekhb1,Sulf1,Pja2,Myo6,Napg,Nsg2,Slc35a3,Stx12,Camk1g,Rgs20,Bicd1,Chst2,Picalm,Arl3,Prnp,Chst7,B4galt6,Rab21,Sgpp1,Cav2,Gkap1
GO:0044255	4,5	cellular lipid metabolic process	1.55637	0.0001259	61	0.0635	428	0.0408	Aldh5a1,Osbp,Pik3c2a,Hsd17b4,Scd2,Smpd3,Prkar2b,Fads1,Sorl1,Insig2,Kit,Pigt,Gpam,Scarb1,Pten,Nr1h2,Elovl5,Smpdl3a,Crem,Cpt1a,Hexb,Pld1,Bax,Plcd4,Cpt1c,Acacb,Srebf2,Elovl4,Fabp5,Galc,Kcnma1,Nr5a2,Apoe,Npc1,Elovl2,Acox1,Agpat4,Dpm2,Slc1a3,Pxmp3,Scd1,Acadl,Crot,Nr3c1,Cyb5,Vldlr,Qk,Ptdss2,Alg12,Acaa2,Tpi1,Bmpr1b,Pigf,Isyna1,B4galt6,Pcyt1a,Acsl6,Abhd5,Elovl6,Sgpp1,Pitpnc1
GO:0006873	7,5	cellular ion homeostasis	1.55249	0.0062192	27	0.0281	190	0.0181	Glrb,Gclm,Mt1,Pmp22,Tfrc,Mt4,Hexb,Ppp3ca,Mt2,Hif1a,Bax,Fyn,Egr2,Kcnma1,Apoe,Trf,Gclc,Qk,Prkcb,Fth1,Prkca,Mt3,Prnp,Atox1,Cacna1g,Stc1,Olig2
GO:0043069	7,6,5,4	negative regulation of programmed cell death	1.54857	0.0074164	26	0.0271	184	0.0175	Cdkn1a,Kit,Rtn4,Hells,Gclm,Pten,Vegfa,Sgk3,Nme5,Bax,Cebpb,Bcl6,Pik3r1,Bdnf,Bcl2l10,Rock1,Apc,Csda,Bag1,Gclc,Eef1a2,Pim2,Atm,Cited2,Kitl,Prnp
GO:0060548	6,4,5	negative regulation of cell death	1.53977	0.0078474	26	0.0271	185	0.0176	Cdkn1a,Kit,Rtn4,Hells,Gclm,Pten,Vegfa,Sgk3,Nme5,Bax,Cebpb,Bcl6,Pik3r1,Bdnf,Bcl2l10,Rock1,Apc,Csda,Bag1,Gclc,Eef1a2,Pim2,Atm,Cited2,Kitl,Prnp
GO:0022008	5,6	neurogenesis	1.52605	0.0002667	59	0.0615	423	0.0403	Abi2,Ntrk2,Rtn4,Jag1,Pigt,Hoxc8,Ppp1r9a,Sox2,Dst,Metrn,Ptprz1,Dner,Rac1,Rorb,Vegfa,Prkci,2610109H07Rik,Dab1,Bax,Cebpb,Olig1,Fyn,Egr2,Kcnma1,Bdnf,Crb1,Apoe,Ascl1,Mtap2,Tnfrsf12a,Slc1a3,Pxmp3,Apc,Rpgr,Chl1,Tgfb2,Bag1,Timp2,Hes5,Myo6,Tacc2,Irx5,Cntf,Bmpr1b,Ntrk3,Dscam,Ephb2,Sema5a,Mt3,Ablim1,Nrn1,Acsl6,Ttc3,Prdm8,Rarb,Stat3,Pafah1b1,Olig2,Rora
GO:0048699	6,7	generation of neurons	1.51587	0.0004681	55	0.0573	397	0.0378	Abi2,Ntrk2,Rtn4,Jag1,Pigt,Hoxc8,Ppp1r9a,Sox2,Dst,Metrn,Ptprz1,Rac1,Rorb,Vegfa,Prkci,2610109H07Rik,Dab1,Bax,Cebpb,Olig1,Fyn,Egr2,Kcnma1,Bdnf,Crb1,Apoe,Ascl1,Mtap2,Tnfrsf12a,Slc1a3,Pxmp3,Apc,Rpgr,Chl1,Tgfb2,Bag1,Timp2,Hes5,Myo6,Irx5,Cntf,Bmpr1b,Ntrk3,Dscam,Ephb2,Sema5a,Mt3,Ablim1,Nrn1,Acsl6,Ttc3,Stat3,Pafah1b1,Olig2,Rora
GO:0032268	6,7,5	regulation of cellular protein metabolic process	1.51456	0.0057877	30	0.0312	216	0.0206	Capzb,Eif2c3,Prkar2b,Arpc5l,Paip1,Irak1,Fgf1,Rac1,Spna2,Pum2,Jak2,Eif4g3,Igfbp3,Pdgfa,Bax,Cfh,Eif5a2,Ddx25,Mtap2,Apc,Aplp1,Eif4ebp2,Gclc,Qk,Mid1ip1,Cntf,Prkca,Adam9,Kitl,Tia1
GO:0007399	5	nervous system development	1.50955	1.3759e-05	91	0.0948	659	0.0628	Abi2,Ntrk2,Bcr,Lrp2,Glrb,Rtn4,Jag1,Pigt,Hoxc8,Ppp1r9a,Gpsm1,Cspg5,Sox2,Dst,Metrn,Ptprz1,Pmp22,Pten,Dner,Rac1,Rorb,Vegfa,Prkci,2610109H07Rik,Sox8,Dab1,Kif3a,Hexb,Atrx,Ednrb,Bax,Cebpb,Olig1,Fyn,Mnat1,Egr2,Kcnma1,Bdnf,Crb1,Apoe,Ascl1,Arnt2,Rfx4,Mtap2,Tnfrsf12a,Slc1a3,Pxmp3,Prkdc,Apc,Aplp1,Rpgr,Ndst1,Chl1,Tgfb2,Bag1,Timp2,Hes5,Qk,Myo6,Lmo4,Tacc2,Irx5,Cntf,Atm,Nckap1,Bmpr1b,Ntrk3,Dscam,Ephb2,Tcf7l2,Ci…
GO:0042592	4	homeostatic process	1.50905	0.0002117	64	0.0667	464	0.0442	Glrb,Mc4r,Sox2,Ncdn,Gclm,Mtm1,Mt1,Pmp22,Vegfa,Large,Tfrc,F2r,Rb1,Mt4,Hexb,Ppp3ca,Ednrb,Mt2,Hif1a,Bax,Prdx6,Pfkm,Bcl6,Fyn,Slc9a7,Egr2,Kcnma1,Nr5a2,Apoe,Cutc,Npc1,G6pdx,Txnrd1,Pxmp3,Slc30a4,Prkdc,Apc,Trf,Zfx,Tgfb2,Gclc,Prdx5,Qk,Prkcb,Atp4a,Slc4a4,Dmd,Sepw1,Atp12a,Fth1,Prkca,Sfpi1,Tcf7l2,Foxo3,Kitl,Mt3,Prnp,Atox1,Cacna1g,Stc1,Txn2,Pard6a,Stat3,Olig2
GO:0055082	6,4	cellular chemical homeostasis	1.50267	0.0086693	27	0.0281	196	0.0187	Glrb,Gclm,Mt1,Pmp22,Tfrc,Mt4,Hexb,Ppp3ca,Mt2,Hif1a,Bax,Fyn,Egr2,Kcnma1,Apoe,Trf,Gclc,Qk,Prkcb,Fth1,Prkca,Mt3,Prnp,Atox1,Cacna1g,Stc1,Olig2
GO:0006629	4	lipid metabolic process	1.48827	0.0002201	67	0.0698	492	0.0469	Aldh5a1,Osbp,Pik3c2a,Hsd17b4,Scd2,Smpd3,Prkar2b,Fads1,Sorl1,Insig2,Kit,Pigt,Gpam,Scarb1,Pten,Nr1h2,Rac1,Elovl5,Smpdl3a,Crem,Cpt1a,Hexb,Pld1,Bax,Prdx6,Plcd4,Cpt1c,Acacb,Srebf2,Elovl4,Fabp5,Galc,Kcnma1,Nr5a2,Apoe,Npc1,Elovl2,Acox1,Agpat4,Dpm2,Slc1a3,Pxmp3,Scd1,Acadl,Crot,Nr3c1,Cyb5,Vldlr,Qk,Ptdss2,Alg12,Acaa2,Tpi1,Bmpr1b,Abhd4,Pigf,Isyna1,B4galt6,Pcyt1a,Acsl6,Lpin1,Ddhd1,Pafah1b1,Abhd5,Elovl6,Sgpp1…
GO:0016491	3	oxidoreductase activity	1.48174	0.0003111	65	0.0649	485	0.0438	Aldh5a1,Cyp2j9,Akr1e1,Egln1,Hsd17b4,Scd2,Fads1,Rtn4ip1,Smox,Gstk1,Ndufb3,Cox7b,Gclm,Uqcrb,Maoa,Glud1,Gpd1,Hibadh,Acad9,Cyp2j6,Ndufs2,Gpx4,Cpox,Prdx6,Leprel1,Sdha,Aox1,Sepx1,G6pdx,Akr1b3,Etfdh,Acox1,Zadh2,Cryz,Txnrd1,Sdhc,Scd1,H6pd,Dhrs1,Acadl,Cbr3,Cox7a2l,Sqrdl,Cyp2j13,Cp,Cyb5,Prdx5,1110020P15Rik,Aldh4a1,Sepw1,Ero1l,Loxl2,Fth1,Ugdh,Aldh3a2,Gpd2,Maob,Msra,Rrm2b,Ctbp1,Jmjd1c,Txn2,Wwox,Rdh5,Aldh2
GO:0005829	8,7,6,5	cytosol	1.48106	0.0029754	40	0.0391	296	0.0264	Abi2,Vps28,Pik3c2a,Ntrk2,Cdkn1a,Psmf1,Ubqln1,Bcas1,Mt1,Ppp3ca,Gpx4,Bax,Prdx6,Irs1,Pfkm,Pik3r1,Cycs,Pfkp,Cask,Pftk1,Txnrd1,Nbea,Nr3c1,Peli2,Bag1,Gclc,Psmb6,Prkacb,Pfdn5,Ptpn12,Mapk1,Rpl23,Tcf7l2,Pdrg1,Slmap,C80913,Hk1,Bloc1s1,Abhd5,Car2
GO:0044444	7,6,5,4	cytoplasmic part	1.4784	2.22907e-17	343	0.3353	2545	0.2268	1810027O10Rik,Abi2,Aldh5a1,Osbp,Vps28,Pik3c2a,Capzb,Manea,Hsd17b4,Scd2,Nsg1,Smpd3,Ntrk2,Amfr,Fads1,Ndufc1,Gad1,Cdkn1a,Lrp2,Stx16,Rab36,Pnpt1,Psmf1,Rtn4ip1,Glrb,Add3,Map1lc3b,Insig2,Fkbp9,Cdc42se1,Rtn4,Abcb9,Hars2,Sacm1l,Pigt,Nln,Mtcp1,Syn1,Sdhd,Macf1,Hs3st1,Fahd1,Ppp1r9a,Ubqln1,Stx4a,Ssr3,Mpv17l,Bcas1,Ap2a2,Brp44l,Gpsm1,Cd63,Cspg5,Rab5c,Gpam,Mrps28,Pink1,Rock2,Rnf139,Gstk1,Ndufb3,Rpl39,Pex11a,Rab…
GO:0007267	4	cell-cell signaling	1.47241	0.0029303	41	0.0427	304	0.029	Aldh5a1,Smpd3,Ntrk2,Gad1,Glrb,Syn1,Mc4r,Stx4a,Cspg5,Pink1,Sox2,Fgf1,Sall1,Maoa,Pmp22,Glud1,Hexb,Ppp3ca,Pdgfa,Irs1,Pfkm,Fyn,Fzd1,Egr2,Kcnma1,Bdnf,Slc1a3,Gls,Grm5,Trim9,Qk,Myo6,Dmd,Gria2,Ephb2,Shc3,Gabrg2,Gabrg1,Wnt5a,Pafah1b1,Olig2
GO:0030182	7,8,5	neuron differentiation	1.47059	0.0016427	48	0.05	357	0.034	Abi2,Ntrk2,Rtn4,Jag1,Pigt,Hoxc8,Ppp1r9a,Sox2,Dst,Metrn,Ptprz1,Rac1,Rorb,Vegfa,Prkci,2610109H07Rik,Cebpb,Olig1,Egr2,Kcnma1,Bdnf,Crb1,Apoe,Ascl1,Mtap2,Tnfrsf12a,Slc1a3,Apc,Rpgr,Chl1,Tgfb2,Bag1,Timp2,Hes5,Myo6,Irx5,Cntf,Bmpr1b,Ntrk3,Dscam,Ephb2,Sema5a,Ablim1,Nrn1,Ttc3,Stat3,Olig2,Rora
GO:0007242	6,5	intracellular signaling cascade	1.44321	3.25828e-05	100	0.1042	758	0.0722	Pik3c2a,Rap1a,Bcr,Arl6,Rab36,Ect2,Spag9,Kit,Tbc1d7,Cdc42se1,Itpkb,Dusp16,Rhobtb2,Rabl4,Rab5c,Pink1,Rock2,Calcrl,Irak1,Braf,Rab10,Mt1,Pten,Rsu1,Rac1,Socs5,Prkci,Tbc1d15,Elmo1,Ccnd1,Dab1,Jak2,Rab8b,Gucy1b3,Dgkb,Mt2,Rab22a,Plcd4,Rerg,Mapk10,Irs1,Bcl6,Car8,Trim23,Asb13,Rgs7,Rab35,Rab7,Map4k4,Rab28,Rab18,Depdc6,Rab3b,Rock1,Rab6b,Apc,Azi2,Arf3,Nr3c1,Pdk1,Ndst1,Rab9,Eif4ebp2,Timp2,Rhoq,Rap2b,Prkcb,Rap1b…
GO:0048468	4,5	cell development	1.44137	0.0001108	85	0.0885	644	0.0614	Abi2,Gphn,Hsd17b4,Ntrk2,Maf,Kit,Rtn4,Jag1,Pigt,Tial1,Hoxc8,Ppp1r9a,Sox2,Dst,Metrn,Ptprz1,Dner,Rac1,Rorb,Vegfa,Prkci,2610109H07Rik,Sox8,Dab1,Nme5,Cul3,Ppp3ca,Ednrb,Hif1a,Bax,Cebpb,Olig1,Bcl6,Fyn,Trim28,Egr2,Kcnma1,Bdnf,Crb1,Apoe,Ascl1,Ddx25,Mtap2,G6pdx,Tnfrsf12a,Slc1a3,Pxmp3,Prkdc,Apc,Rpgr,Zfx,Chl1,Tgfb2,Bag1,Sox9,Timp2,Hes5,Myo6,Ptcd2,Tacc2,Irx5,Cntf,Bmpr1b,Ntrk3,Dscam,Ephb2,Tcf7l2,Foxo3,Kitl,Sem…
GO:0051093	5,3,4	negative regulation of developmental process	1.41325	0.004741	43	0.0448	333	0.0317	Cdkn1a,Smurf1,Kit,Rtn4,Jag1,Axin2,Sox2,Hells,Gclm,Pten,Vegfa,Socs5,Sgk3,Ccnd1,Nme5,Bax,Cebpb,Bcl6,Pik3r1,Bdnf,Bcl2l10,Gfra4,Rock1,Apc,Csda,Tgfb2,Bag1,Gclc,Sox9,Hes5,Eef1a2,Pim2,Cntf,Atm,Mapk1,Ephb2,Tcf7l2,Cited2,Kitl,Mt3,Prnp,Ttc3,Wnt5a
GO:0012501	4	programmed cell death	1.39929	0.000531	76	0.0792	594	0.0566	Cdkn1a,Kit,Rtn4,Pigt,Moap1,Tial1,Rabep1,Trp53inp1,Hells,Gclm,Pten,Mtch1,Vegfa,Dock1,Sgk3,Ank2,Elmo1,Phlda1,Casp1,Hip1,Jak2,Nme5,Hif1a,Bax,Unc5b,Bclaf1,Cebpb,Bcl6,Ei24,Mnat1,Pik3r1,Cycs,Bdnf,Bcl2l10,Rnf130,Ascl1,Bre,Tnfrsf12a,Bcap29,Prkdc,Rock1,Apc,Csda,Il18,Nr3c1,Aplp1,Tgfb2,Bag1,Traf3,Gclc,Sox9,Eda2r,Sulf1,Eef1a2,Pim2,Cntf,Atm,Prkca,Cited2,Foxo3,Kitl,Peg3,2310047O13Rik,Mef2c,H2-K1,Traf4,Rrm2b,Ti…
GO:0005509	6	calcium ion binding	1.39809	0.0002344	88	0.0878	695	0.0628	Pcdhgb1,Npnt,Pcdhgc3,Lrp2,Calm1,S100a13,Fkbp9,Jag1,Pcdhga2,Pcdhb6,Macf1,Fahd1,Pcdhgb6,Pkd1l3,Pcdhga11,Itgav,Dst,Cdh6,Pcdhga8,Sulf2,Dner,Pcdhgc4,Spna2,Pros1,Trpm2,Pcdhga5,Pcdhga1,Scgn,Dgkb,Pcdhga12,Cetn2,Ehd3,Pcdhga6,Pcdhgb2,Plcd4,1500003O03Rik,Cdh10,Itga1,Pcdhga3,S100a16,Cacna2d1,Pcdhga9,Gns,Kcnma1,Crb1,Sparc,Ltbp3,Nptx1,Srr,Stat1,Pcdh7,Pcdhgb7,Cab39,Pcdh9,Pcdhgb8,Pcdhga7,Cacnb1,Kcnip1,Nell2,Ttyh…
GO:0032989	3,4,5	cellular component morphogenesis	1.39465	0.007102	40	0.0417	314	0.0299	Gje1,Ect2,Cdc42se1,Rtn4,Macf1,Dst,Metrn,Ptprz1,Pmp22,Rac1,Mfn1,Prkci,2610109H07Rik,Kif3a,Cul3,Bax,Bcl6,Cdc42ep3,Fyn,Trim28,Egr2,Bdnf,Apoe,Tnfrsf12a,Slc1a3,Apc,Chl1,Tgfb2,Sox9,Rhoq,Bmpr1b,Ntrk3,Dscam,Ephb2,Sema5a,Ablim1,Nrn1,Ttc3,Pard6a,Pafah1b1
GO:0005783	8,7,6,5	endoplasmic reticulum	1.38254	0.0012447	68	0.0665	540	0.0481	Scd2,Amfr,Fads1,Lrp2,Glrb,Insig2,Fkbp9,Rtn4,Abcb9,Sacm1l,Pigt,Ssr3,Gpsm1,Cspg5,Rnf139,Gria1,Porcn,Sulf2,Extl3,Ext1,Elovl5,Mgst3,Pomt2,Ugt1a1,Gosr2,Cyp2j6,Pld1,Bax,Plcd4,Leprel1,Olfm1,Srebf2,Cacna2d1,Elovl4,Keap1,Eif5a2,Sez6l,Kcnma1,Hace1,Elovl2,Bcap29,Dpm2,Ephx1,Scd1,H6pd,Bche,Cacnb1,Cyb5,Sulf1,Pja2,Slc33a1,Napg,Alg12,Ero1l,Aldh3a2,Pigf,Gusb,Prnp,Mgst1,Rrbp1,Pcyt1a,Acsl6,Calr3,Rab21,Elovl6,Ugt1a9…
GO:0016265	2	death	1.36409	0.0008723	78	0.0813	625	0.0596	Cdkn1a,Kit,Rtn4,Pigt,Moap1,Tial1,Rabep1,Trp53inp1,Hells,Gclm,Pten,Mtch1,Vegfa,Dock1,Sgk3,Ank2,Elmo1,F2r,Phlda1,Casp1,Hip1,Jak2,Nme5,Hif1a,Bax,Unc5b,Bclaf1,Cebpb,Bcl6,Ei24,Mnat1,Pik3r1,Cycs,Bdnf,Bcl2l10,Rnf130,Ascl1,Bre,Tnfrsf12a,Bcap29,Prkdc,Rock1,Apc,Csda,Il18,Nr3c1,Aplp1,Zfx,Tgfb2,Bag1,Traf3,Gclc,Sox9,Eda2r,Sulf1,Eef1a2,Pim2,Cntf,Atm,Prkca,Cited2,Foxo3,Kitl,Peg3,2310047O13Rik,Mef2c,H2-K1,Traf4,…
GO:0005737	6,5,4	cytoplasm	1.35809	1.5245e-21	537	0.5249	4337	0.3865	Selenbp1,1810027O10Rik,Abi2,Aldh5a1,Osbp,Vps28,Gphn,Pik3c2a,Nudt11,Pabpc1,Capzb,Akr1e1,Manea,Mthfs,Strap,Car3,Hsd17b4,Scd2,Nsg1,Smpd3,Eif2c3,Ntrk2,Amfr,Fads1,Arl6,Ndufc1,Gad1,Trim45,Cdkn1a,Maf,Lrp2,Stx16,Pmm1,Rab36,Klhl2,Invs,Pnpt1,Psmf1,Rtn4ip1,Tnpo1,Glrb,Add3,Epb4.1l4a,Spag9,Narg1,Map1lc3b,Arpc5l,Insig2,Fkbp9,Smox,Cdc42se1,Dhx29,Rtn4,Fhl1,Abcb9,Hars2,Sacm1l,Pigt,Paip1,Nln,Sh3d19,Mtcp1,Ppp1r14b,…
GO:0006915	5	apoptosis	1.35472	0.0013891	73	0.076	589	0.0561	Cdkn1a,Rtn4,Pigt,Moap1,Tial1,Rabep1,Trp53inp1,Hells,Gclm,Pten,Mtch1,Vegfa,Dock1,Sgk3,Ank2,Elmo1,Phlda1,Casp1,Hip1,Jak2,Nme5,Hif1a,Bax,Unc5b,Bclaf1,Cebpb,Bcl6,Ei24,Mnat1,Pik3r1,Cycs,Bdnf,Bcl2l10,Rnf130,Ascl1,Bre,Tnfrsf12a,Bcap29,Prkdc,Rock1,Apc,Csda,Il18,Nr3c1,Aplp1,Tgfb2,Bag1,Traf3,Gclc,Sox9,Sulf1,Eef1a2,Pim2,Atm,Prkca,Cited2,Foxo3,Kitl,Peg3,2310047O13Rik,Mef2c,H2-K1,Traf4,Rrm2b,Tia1,Prnp,4632434…
GO:0043067	6,5	regulation of programmed cell death	1.3443	0.0056325	51	0.0531	414	0.0395	Cdkn1a,Kit,Rtn4,Moap1,Trp53inp1,Hells,Gclm,Pten,Vegfa,Sgk3,Ank2,Casp1,Hip1,Nme5,Hif1a,Bax,Bclaf1,Cebpb,Bcl6,Ei24,Pik3r1,Cycs,Bdnf,Bcl2l10,Ascl1,Prkdc,Rock1,Apc,Csda,Il18,Nr3c1,Tgfb2,Bag1,Traf3,Gclc,Sox9,Eef1a2,Pim2,Cntf,Atm,Prkca,Cited2,Foxo3,Kitl,H2-K1,Traf4,Rrm2b,Prnp,Wwox,Rarb,Madd
GO:0008219	3	cell death	1.34237	0.0014482	76	0.0792	619	0.059	Cdkn1a,Kit,Rtn4,Pigt,Moap1,Tial1,Rabep1,Trp53inp1,Hells,Gclm,Pten,Mtch1,Vegfa,Dock1,Sgk3,Ank2,Elmo1,Phlda1,Casp1,Hip1,Jak2,Nme5,Hif1a,Bax,Unc5b,Bclaf1,Cebpb,Bcl6,Ei24,Mnat1,Pik3r1,Cycs,Bdnf,Bcl2l10,Rnf130,Ascl1,Bre,Tnfrsf12a,Bcap29,Prkdc,Rock1,Apc,Csda,Il18,Nr3c1,Aplp1,Tgfb2,Bag1,Traf3,Gclc,Sox9,Eda2r,Sulf1,Eef1a2,Pim2,Cntf,Atm,Prkca,Cited2,Foxo3,Kitl,Peg3,2310047O13Rik,Mef2c,H2-K1,Traf4,Rrm2b,Ti…
GO:0010941	5,4	regulation of cell death	1.33753	0.00628	51	0.0531	417	0.0397	Cdkn1a,Kit,Rtn4,Moap1,Trp53inp1,Hells,Gclm,Pten,Vegfa,Sgk3,Ank2,Casp1,Hip1,Nme5,Hif1a,Bax,Bclaf1,Cebpb,Bcl6,Ei24,Pik3r1,Cycs,Bdnf,Bcl2l10,Ascl1,Prkdc,Rock1,Apc,Csda,Il18,Nr3c1,Tgfb2,Bag1,Traf3,Gclc,Sox9,Eef1a2,Pim2,Cntf,Atm,Prkca,Cited2,Foxo3,Kitl,H2-K1,Traf4,Rrm2b,Prnp,Wwox,Rarb,Madd
GO:0045184	3,4,5	establishment of protein localization	1.31857	0.0047733	60	0.0625	497	0.0474	Selenbp1,Vps28,Stx16,Snx24,Rab36,Tnpo1,Abcb9,Stx8,Macf1,Stx4a,Ssr3,Ap2a2,Rab5c,Rabep1,Scamp1,Rab10,Prkci,Slc15a2,Casp1,Gosr2,Jak2,Rab8b,Ppp3ca,Nedd1,Apobec1,Fxc1,Cog6,Rab22a,Nxt2,Ppp1r3c,Eif5a2,Ipo7,Rab35,Rab7,Bcap29,Rab18,Tomm7,Rab3b,Rab6b,Dusp18,Nbea,Rph3a,1700034H14Rik,Arf3,Rab9,Cacnb1,Rhoq,Myo6,Napg,Erbb2ip,Stx12,Timm10,Rab5a,Akap12,Fras1,Stx7,Snx3,Rrbp1,Rab21,Kpna4
GO:0016740	3	transferase activity	1.31764	7.40745e-05	143	0.1427	1199	0.1083	Pik3c2a,Strap,Prkar2b,Ntrk2,Bcr,Ugt1a10,Cdkn1a,Igsf10,Glrb,Narg1,Rev3l,Kit,Polr2i,Itpkb,Dusp16,Vrk3,Hs3st1,Pfkfb3,Hk2,Gpam,Trmt1,Pink1,Rock2,Gstk1,Papola,Irak1,Braf,Tpmt,Phka1,Porcn,Gstm5,Extl3,Tfb2m,Cs,Mgat4b,Chst10,Prkg2,Ext1,Fut10,Mgst3,Pomt2,Prkci,Ddr1,Sgk3,Large,Cpt1a,Ccnd1,Ddr2,Ugt1a1,Jak2,Sms,Nme5,Smyd3,Sat1,Gstm1,Dgkb,Gpt2,Polr3k,Mapk10,Cpt1c,Pfkm,Fyn,Gatm,Trim28,Hs6st2,Pik3r1,Ugt1a2,Fut8…
GO:0042981	7,6	regulation of apoptosis	1.30769	0.0093486	49	0.051	409	0.039	Cdkn1a,Rtn4,Moap1,Trp53inp1,Hells,Gclm,Pten,Vegfa,Sgk3,Ank2,Casp1,Hip1,Nme5,Hif1a,Bax,Bclaf1,Cebpb,Bcl6,Ei24,Pik3r1,Cycs,Bdnf,Bcl2l10,Ascl1,Prkdc,Rock1,Apc,Csda,Il18,Nr3c1,Tgfb2,Bag1,Traf3,Gclc,Sox9,Eef1a2,Pim2,Atm,Prkca,Cited2,Foxo3,Kitl,H2-K1,Traf4,Rrm2b,Prnp,Wwox,Rarb,Madd
GO:0016772	4	transferase activity, transferring phosphorus-containing groups	1.29664	0.0020639	85	0.0848	724	0.0654	Pik3c2a,Strap,Prkar2b,Ntrk2,Bcr,Cdkn1a,Igsf10,Glrb,Rev3l,Kit,Polr2i,Itpkb,Dusp16,Vrk3,Pfkfb3,Hk2,Pink1,Rock2,Papola,Irak1,Braf,Phka1,Prkg2,Prkci,Ddr1,Sgk3,Ccnd1,Ddr2,Jak2,Nme5,Dgkb,Polr3k,Mapk10,Pfkm,Fyn,Trim28,Pik3r1,Pfkp,Plk4,Map4k4,Nmnat2,Cask,Pftk1,Prkdc,Mpp5,Rock1,Akap9,Pdk1,Znrd1,Mark3,Pola1,Ptdss2,Prkcb,Nme7,Akt2,Mapk4,Pgk1,Prkacb,Pim2,Atm,Bmpr1b,Ntrk3,Camk1g,Prkca,Mapk1,Ephb2,Pold4,Polr3h…
GO:0033036	3	macromolecule localization	1.29371	0.0040366	71	0.074	600	0.0572	Selenbp1,Vps28,Stx16,Snx24,Rab36,Tnpo1,Abcb9,Stx8,Macf1,Nedd8,Stx4a,Ssr3,Ap2a2,Rab5c,Rabep1,Scamp1,Rab10,Prkci,Ank2,Slc15a2,Casp1,Gosr2,Jak2,Hexb,Rab8b,Ppp3ca,Nedd1,Bax,Apobec1,Fxc1,Cog6,Rab22a,Nxt2,Ppp1r3c,Bcl6,Eif5a2,Ipo7,Apoe,Ddx25,Rab35,Rab7,Bcap29,Rab18,Tomm7,Rab3b,Rab6b,Apc,Dusp18,Nbea,Rph3a,1700034H14Rik,Arf3,Rab9,Cacnb1,Rhoq,Qk,Myo6,Napg,Erbb2ip,Nckap1,Stx12,Timm10,Rab5a,Akap12,Fras1,Stx7…
GO:0008104	4	protein localization	1.28309	0.0056081	67	0.0698	571	0.0544	Selenbp1,Vps28,Stx16,Snx24,Rab36,Tnpo1,Abcb9,Stx8,Macf1,Nedd8,Stx4a,Ssr3,Ap2a2,Rab5c,Rabep1,Scamp1,Rab10,Prkci,Ank2,Slc15a2,Casp1,Gosr2,Jak2,Rab8b,Ppp3ca,Nedd1,Bax,Apobec1,Fxc1,Cog6,Rab22a,Nxt2,Ppp1r3c,Bcl6,Eif5a2,Ipo7,Apoe,Rab35,Rab7,Bcap29,Rab18,Tomm7,Rab3b,Rab6b,Apc,Dusp18,Nbea,Rph3a,1700034H14Rik,Arf3,Rab9,Cacnb1,Rhoq,Myo6,Napg,Erbb2ip,Nckap1,Stx12,Timm10,Rab5a,Akap12,Fras1,Stx7,Snx3,Rrbp1,Ra…
GO:0043167	3	ion binding	1.26539	1.77232e-07	311	0.3104	2715	0.2453	Pcdhgb1,Gphn,Nudt11,Cyp2j9,Mthfs,Car3,Egln1,Scd2,Smpd3,Npnt,Psph,Cpz,Pcdhgc3,Amfr,Fads1,Arl6,Trim45,Cdkn1a,Lrp2,Calm1,S100a13,Rtn4ip1,Glrb,Add3,Rev3l,Zfp251,Fkbp9,Trps1,Polr2i,Fhl1,Jag1,Nln,Pcdhga2,Scn3b,Pcdhb6,Sdhd,Macf1,Fahd1,Pcdhgb6,Pkd1l3,Trmt1,1300003B13Rik,Pink1,Rock2,Rnf139,Pcdhga11,8430426H19Rik,Itgav,Irak1,Braf,Pir,Slc13a3,Fignl1,Dst,Man2a1,Sall1,Cdh6,Pcdhga8,Slc3a2,Ppm1a,Mt1,Kcnj16,Zfp5…
GO:0016301	5	kinase activity	1.26157	0.0064836	71	0.0709	622	0.0562	Pik3c2a,Strap,Prkar2b,Ntrk2,Bcr,Cdkn1a,Igsf10,Kit,Itpkb,Dusp16,Vrk3,Pfkfb3,Hk2,Pink1,Rock2,Irak1,Braf,Phka1,Prkg2,Prkci,Ddr1,Sgk3,Ccnd1,Ddr2,Jak2,Nme5,Dgkb,Mapk10,Pfkm,Fyn,Trim28,Pik3r1,Pfkp,Plk4,Map4k4,Cask,Pftk1,Prkdc,Mpp5,Rock1,Akap9,Pdk1,Mark3,Prkcb,Nme7,Akt2,Mapk4,Pgk1,Prkacb,Pim2,Atm,Bmpr1b,Ntrk3,Camk1g,Prkca,Mapk1,Ephb2,Stk39,1110020G09Rik,Ak5,Mapk13,Akap12,Rps6ka3,Prps2,Plk2,Map4k5,Gyk,Hk…
GO:0006796	5	phosphate metabolic process	1.2544	0.0036881	89	0.0927	776	0.0739	Abi2,Pik3c2a,Prkar2b,Ntrk2,Bcr,Cdkn1a,Igsf10,Atp6v1d,Spag9,Kit,Ppp1r14b,Dusp16,Vrk3,Hk2,Pink1,Rock2,Irak1,Braf,Fgf1,Mtm1,Uqcrb,Ppm1a,Pten,Prkg2,Rac1,Prkci,Ddr1,Sgk3,Ccnd1,Ppp1r14c,Ddr2,Dab1,Ptp4a3,Jak2,Spry2,Igfbp3,Ppp3ca,Pdgfa,Dgkb,Bax,Mapk10,Fyn,Trim28,Pik3r1,Plk4,Map4k4,Mtap2,Cask,Pftk1,Atp6v1c1,Prkdc,Dusp15,Rock1,Dusp18,Pdk1,Mark3,Tgfb2,Vldlr,Prkcb,1110020P15Rik,Akt2,Ppp1cc,Mapk4,Prkacb,Pim2,…
GO:0006793	4	phosphorus metabolic process	1.2544	0.0036881	89	0.0927	776	0.0739	Abi2,Pik3c2a,Prkar2b,Ntrk2,Bcr,Cdkn1a,Igsf10,Atp6v1d,Spag9,Kit,Ppp1r14b,Dusp16,Vrk3,Hk2,Pink1,Rock2,Irak1,Braf,Fgf1,Mtm1,Uqcrb,Ppm1a,Pten,Prkg2,Rac1,Prkci,Ddr1,Sgk3,Ccnd1,Ppp1r14c,Ddr2,Dab1,Ptp4a3,Jak2,Spry2,Igfbp3,Ppp3ca,Pdgfa,Dgkb,Bax,Mapk10,Fyn,Trim28,Pik3r1,Plk4,Map4k4,Mtap2,Cask,Pftk1,Atp6v1c1,Prkdc,Dusp15,Rock1,Dusp18,Pdk1,Mark3,Tgfb2,Vldlr,Prkcb,1110020P15Rik,Akt2,Ppp1cc,Mapk4,Prkacb,Pim2,…
GO:0043169	4	cation binding	1.24492	1.24756e-06	301	0.3004	2670	0.2413	Pcdhgb1,Gphn,Nudt11,Cyp2j9,Mthfs,Car3,Egln1,Scd2,Smpd3,Npnt,Psph,Cpz,Pcdhgc3,Amfr,Fads1,Arl6,Trim45,Cdkn1a,Lrp2,Calm1,S100a13,Rtn4ip1,Add3,Rev3l,Zfp251,Fkbp9,Trps1,Polr2i,Fhl1,Jag1,Nln,Pcdhga2,Scn3b,Pcdhb6,Sdhd,Macf1,Fahd1,Pcdhgb6,Pkd1l3,Trmt1,1300003B13Rik,Pink1,Rock2,Rnf139,Pcdhga11,8430426H19Rik,Itgav,Irak1,Braf,Pir,Slc13a3,Fignl1,Dst,Man2a1,Sall1,Cdh6,Pcdhga8,Slc3a2,Ppm1a,Mt1,Kcnj16,Zfp521,Zh…
GO:0016310	6	phosphorylation	1.24341	0.0066272	77	0.0802	677	0.0645	Abi2,Pik3c2a,Prkar2b,Ntrk2,Bcr,Cdkn1a,Igsf10,Atp6v1d,Spag9,Kit,Ppp1r14b,Dusp16,Vrk3,Hk2,Pink1,Rock2,Irak1,Braf,Fgf1,Uqcrb,Prkg2,Rac1,Prkci,Ddr1,Sgk3,Ccnd1,Ppp1r14c,Ddr2,Dab1,Jak2,Spry2,Igfbp3,Pdgfa,Dgkb,Bax,Mapk10,Fyn,Trim28,Pik3r1,Plk4,Map4k4,Mtap2,Cask,Pftk1,Atp6v1c1,Prkdc,Rock1,Pdk1,Mark3,Tgfb2,Vldlr,Prkcb,1110020P15Rik,Akt2,Mapk4,Prkacb,Pim2,Cntf,Atm,Bmpr1b,Ntrk3,Camk1g,Prkca,Mapk1,Ephb2,Kitl…
GO:0000166	3	nucleotide binding	1.24208	0.0003385	165	0.1647	1467	0.1326	Gphn,Pik3c2a,Pabpc1,Rap1a,Mthfs,Prkar2b,Ntrk2,Bcr,Amfr,Arl6,Igsf10,Rab36,Rev3l,Kit,Dhx29,Abcb9,Hars2,Syn1,Tial1,Vrk3,Rhobtb2,Rabl4,Hk2,Rab5c,Cpeb4,Pink1,Rock2,Swap70,Cry1,Papola,Ddx50,Irak1,Braf,Hells,Fignl1,Kif3c,Rab10,Eif4b,Glud1,Prkg2,Rac1,Mfn1,Ptbp2,Prkci,Dhx16,Ddr1,Sgk3,Ddr2,Sfrs1,Abcb6,Acad9,Jak2,Sfrs12,Lig1,Kif3a,Nme5,Rab8b,Gtpbp1,D5Ertd579e,Atrx,Gucy1b3,Dgkb,Ehd3,Elavl4,Rab22a,Rerg,Mapk10…
GO:0046872	5	metal ion binding	1.23861	2.3032e-06	297	0.2964	2648	0.2393	Pcdhgb1,Gphn,Nudt11,Cyp2j9,Mthfs,Car3,Egln1,Scd2,Smpd3,Npnt,Psph,Cpz,Pcdhgc3,Amfr,Fads1,Arl6,Trim45,Cdkn1a,Lrp2,Calm1,S100a13,Rtn4ip1,Add3,Rev3l,Zfp251,Fkbp9,Trps1,Polr2i,Fhl1,Jag1,Nln,Pcdhga2,Scn3b,Pcdhb6,Sdhd,Macf1,Fahd1,Pcdhgb6,Pkd1l3,Trmt1,1300003B13Rik,Pink1,Rock2,Rnf139,Pcdhga11,8430426H19Rik,Itgav,Irak1,Braf,Pir,Slc13a3,Fignl1,Dst,Man2a1,Sall1,Cdh6,Pcdhga8,Ppm1a,Mt1,Kcnj16,Zfp521,Zhx1,Atp1…
GO:0048869	3	cellular developmental process	1.23458	0.0008032	146	0.1521	1293	0.1232	Selenbp1,Abi2,Gphn,Hsd17b4,Npnt,Ntrk2,Arl6,Maf,Gje1,Ect2,Narg1,Kit,Cdc42se1,Rtn4,Fhl1,Jag1,Pigt,5133400G04Rik,Itpkb,Tial1,Macf1,Hoxc8,Ppp1r9a,Axin2,Gpsm1,Cspg5,Sox2,Itgav,Pex11a,Angptl6,Hells,Dst,Metrn,Fgf1,Sall1,Sfrp2,Zfp521,Ptprz1,Pmp22,Rarres2,Dner,Rac1,Rorb,Mfn1,Vegfa,Socs5,Prkci,2610109H07Rik,Ccnd1,Rb1,Sox8,Dab1,Hip1,Jak2,Spry2,Eomes,Kif3a,Nme5,Tcfap2c,Igfbp3,Cul3,Ppp3ca,Ednrb,Bbs7,Hif1a,Lrg…
GO:0044446	7,6,5,4,3	intracellular organelle part	1.23244	0.0001899	192	0.1877	1709	0.1523	1810027O10Rik,Pabpc1,Capzb,Strap,Hmgn3,Smpd3,Ndufc1,Ppil3,Tcf4,Klhl2,Invs,Pnpt1,Dnaic1,Tnpo1,Add3,Map1lc3b,Rtn4,Abcb9,Pigt,Syn1,Sdhd,Fahd1,Ppp1r9a,Stx4a,Ssr3,Brp44l,Cd63,Gpam,Pink1,Rock2,Gstk1,Ndufb3,Sox2,Pex11a,Trp53inp1,Hells,Cox7b,Kif3c,Gria1,Scamp1,Man2a1,Uqcrb,Porcn,Gtse1,Maoa,Extl3,Tmpo,Glud1,Mtch1,Ext1,Fut10,Mfn1,Ptbp2,Hist1h3c,Cyc1,Cyhr1,Crem,Cpt1a,Lamp2,Rb1,Sfrs1,Abcb6,Gosr2,Ndufs2,Spry2…
GO:0050793	4,3	regulation of developmental process	1.23066	0.0063314	84	0.0875	746	0.0711	Cdkn1a,Maf,Smurf1,Kit,Cdc42se1,Rtn4,Jag1,Moap1,Itpkb,Axin2,Sox2,Trp53inp1,Hells,Metrn,Gclm,Pten,Rac1,Vegfa,Socs5,Sgk3,Ank2,Ccnd1,Rb1,Casp1,Hip1,Eomes,Nme5,Pdgfa,Hif1a,Bax,Bclaf1,Cebpb,Bcl6,Cdc42ep3,Ei24,Fyn,Keap1,Pik3r1,Cycs,Egr2,Bdnf,Bcl2l10,Etv5,Ascl1,Gfra4,Tnfrsf12a,Prkdc,Rock1,Apc,Csda,Il18,Nr3c1,Tgfb2,Bag1,Traf3,Gclc,Sox9,Timp2,Rhoq,Hes5,Eef1a2,Pim2,Cntf,Atm,Ntrk3,Prkca,Mapk1,Ephb2,Tcf7l2,Ci…
GO:0048522	5,3,4	positive regulation of cellular process	1.22716	0.0043606	98	0.1021	873	0.0832	Npnt,Cdkn1a,Maf,Kit,Jag1,Itpkb,Tial1,Pink1,Rock2,Calcrl,Sox2,Fosl2,Trp53inp1,Metrn,Fgf1,Pten,Glud1,Rac1,Nfat5,Rorb,Vegfa,Socs5,Rb1,Ddr2,Sox8,Casp1,Mfge8,Hip1,Jak2,Eomes,Spp1,Pdgfa,Hif1a,Bax,Bclaf1,Sdpr,Becn1,Irs1,Cebpb,Srebf2,Pfkm,Bcl6,Ei24,Trim28,Pik3r1,Eif5a2,Cycs,Egr2,Bdnf,Bcl2l10,Nr5a2,Apoe,Etv5,Ascl1,Arnt2,Rfx4,Tnfrsf12a,Cask,Slc1a3,Cebpd,Prkdc,Apc,Il18,Nr3c1,Tgfb2,Gclc,Sox9,Hes5,Ncam1,Cntf,…
GO:0065008	3	regulation of biological quality	1.22128	0.0049543	97	0.101	868	0.0827	Aldh5a1,Capzb,Smpd3,Gad1,Glrb,Arpc5l,Cdc42se1,Syn1,Mc4r,Stx4a,Sox2,Ncdn,Gclm,Mtm1,Mt1,Maoa,Pmp22,Pten,Glud1,Igfbp4,Rac1,Spna2,Vegfa,Socs5,Pros1,Ddr1,Large,Tfrc,F2r,Rb1,Mt4,Hexb,Igfbp3,Ppp3ca,Ednrb,Mt2,Ece1,Emp3,Hif1a,Bax,Prdx6,Irs1,Pfkm,Bcl6,Cdc42ep3,Ei24,Fyn,Slc9a7,Egr2,Kcnma1,Nr5a2,Apoe,Cutc,Npc1,G6pdx,Crim1,Txnrd1,Pxmp3,Slc30a4,Prkdc,Apc,Nr3c1,Trf,Zfx,Tgfb2,Gclc,Rhoq,Prdx5,Trim9,Qk,Cpe,Prkcb,A…
GO:0044422	3,2	organelle part	1.22121	0.0002928	192	0.1877	1725	0.1537	1810027O10Rik,Pabpc1,Capzb,Strap,Hmgn3,Smpd3,Ndufc1,Ppil3,Tcf4,Klhl2,Invs,Pnpt1,Dnaic1,Tnpo1,Add3,Map1lc3b,Rtn4,Abcb9,Pigt,Syn1,Sdhd,Fahd1,Ppp1r9a,Stx4a,Ssr3,Brp44l,Cd63,Gpam,Pink1,Rock2,Gstk1,Ndufb3,Sox2,Pex11a,Trp53inp1,Hells,Cox7b,Kif3c,Gria1,Scamp1,Man2a1,Uqcrb,Porcn,Gtse1,Maoa,Extl3,Tmpo,Glud1,Mtch1,Ext1,Fut10,Mfn1,Ptbp2,Hist1h3c,Cyc1,Cyhr1,Crem,Cpt1a,Lamp2,Rb1,Sfrs1,Abcb6,Gosr2,Ndufs2,Spry2…
GO:0005515	3	protein binding	1.21538	1.53377e-08	445	0.4441	4044	0.3654	Abi2,Pcdhgb1,Vps28,Gphn,Pik3c2a,Capzb,Nova1,Rap1a,Strap,Astn1,Nsg1,Npnt,Ntrk2,Pcdhgc3,Amfr,Arl6,Omg,Trim45,Cdkn1a,Tmem33,Maf,Lrp2,Eme2,Stx16,Snx24,Tcf4,Igsf10,Klhl2,Invs,Rtn4ip1,Sdc4,Ect2,Glrb,Add3,Epb4.1l4a,Spag9,Ccl7,Narg1,Smurf1,Map1lc3b,Arpc5l,Insig2,Ccnd2,Kit,Trps1,Jag1,Paip1,Sh3d19,Stx8,Pcdhga2,Ppp1r14b,Tnfaip6,Moap1,Syn1,Pcdhb6,Kctd1,Dact1,2900011O08Rik,Dusp16,Crkl,Macf1,Hoxc8,Rhobtb2,Nedd…
GO:0051234	2,3	establishment of localization	1.21299	0.0002983	199	0.2073	1793	0.1709	Selenbp1,Osbp,Vps28,Smpd3,Ntrk2,Fads1,Ndufc1,Lrp2,Stx16,Snx24,Atp6v1d,Rab36,Tnpo1,Glrb,Sorl1,Cdc42se1,Abcb9,Stx8,Syn1,Scn3b,Kctd1,Sdhd,Macf1,Mc4r,Stx4a,Ssr3,Ap2a2,Rab5c,Pkd1l3,Pink1,Ndufb3,Itgav,Scarb1,Rabep1,Slc13a3,Dst,Gria1,Scamp1,Slc3a2,Rab10,Uqcrb,Kcnj16,Laptm4b,Lrp11,Atp1b1,Glud1,Mtch1,Rac1,Mrps17,Prkci,Cyc1,Dock1,Tfrc,Fxyd6,Slc15a2,Cpt1a,Elmo1,Trpm2,Casp1,Abcb6,Mfge8,Hip1,Gosr2,Ndufs2,Jak2…
GO:0003824	2	catalytic activity	1.20606	7.19934e-07	383	0.3822	3507	0.3169	Aldh5a1,Gphn,Pik3c2a,Nudt11,Cyp2j9,Akr1e1,Rap1a,Manea,Mthfs,Strap,Car3,Egln1,Hsd17b4,Scd2,Hrsp12,Smpd3,Psph,Cpz,Prkar2b,Ntrk2,Bcr,Amfr,Ugt1a10,Fads1,Gad1,Cdkn1a,Ppil3,Eme2,Pmm1,Igsf10,2810055F11Rik,Atp6v1d,Dnaic1,Rtn4ip1,Glrb,Narg1,Smurf1,Rev3l,Fkbp9,Kit,Smox,Polr2i,Dhx29,Abcb9,Hars2,Sacm1l,Pigt,Nln,Syn1,Itpkb,Dusp16,Vrk3,Hs3st1,Fahd1,Pfkfb3,Hk2,Rab5c,Gpam,Trmt1,Pink1,Rock2,Rnf139,Usp29,Gstk1,Ndu…
GO:0051179	2	localization	1.20447	0.0001531	233	0.2427	2115	0.2015	Selenbp1,Abi2,Osbp,Vps28,Astn1,Smpd3,Ntrk2,Fads1,Ndufc1,Lrp2,Stx16,Snx24,Atp6v1d,Rab36,Tnpo1,Glrb,Sorl1,Kit,Cdc42se1,Rtn4,Abcb9,Stx8,Syn1,Scn3b,Kctd1,Sdhd,Macf1,Nedd8,Mc4r,Stx4a,Ssr3,Ap2a2,Rab5c,Pkd1l3,Pink1,Ndufb3,Itgav,Scarb1,Rabep1,Slc13a3,Dst,Gria1,Scamp1,Slc3a2,Rab10,Uqcrb,Kcnj16,Laptm4b,Lrp11,Atp1b1,Pten,Glud1,Mtch1,Rac1,Mrps17,Vegfa,Prkci,2610109H07Rik,Cyc1,Dock1,Tfrc,Ank2,Fxyd6,Slc15a2,Cp…
GO:0030154	4	cell differentiation	1.20289	0.0024669	136	0.1417	1236	0.1178	Selenbp1,Abi2,Gphn,Hsd17b4,Npnt,Ntrk2,Arl6,Maf,Narg1,Kit,Rtn4,Fhl1,Jag1,Pigt,5133400G04Rik,Itpkb,Tial1,Hoxc8,Ppp1r9a,Axin2,Gpsm1,Cspg5,Sox2,Itgav,Pex11a,Angptl6,Hells,Dst,Metrn,Fgf1,Sall1,Sfrp2,Zfp521,Ptprz1,Rarres2,Dner,Rac1,Rorb,Vegfa,Socs5,Prkci,2610109H07Rik,Ccnd1,Rb1,Sox8,Dab1,Hip1,Jak2,Spry2,Eomes,Nme5,Tcfap2c,Igfbp3,Cul3,Ppp3ca,Ednrb,Bbs7,Hif1a,Lrg1,Bax,Cebpb,Olig1,Bcl6,Fyn,Fzd1,Trim28,Kea…
GO:0006810	3,4	transport	1.20259	0.0004912	196	0.2042	1782	0.1698	Selenbp1,Osbp,Vps28,Smpd3,Ntrk2,Fads1,Ndufc1,Lrp2,Stx16,Snx24,Atp6v1d,Rab36,Tnpo1,Glrb,Sorl1,Cdc42se1,Abcb9,Stx8,Syn1,Scn3b,Kctd1,Sdhd,Macf1,Mc4r,Stx4a,Ssr3,Ap2a2,Rab5c,Pkd1l3,Pink1,Ndufb3,Itgav,Scarb1,Rabep1,Slc13a3,Dst,Gria1,Scamp1,Slc3a2,Rab10,Uqcrb,Kcnj16,Laptm4b,Lrp11,Atp1b1,Glud1,Mtch1,Rac1,Mrps17,Prkci,Cyc1,Dock1,Tfrc,Fxyd6,Slc15a2,Cpt1a,Elmo1,Trpm2,Casp1,Abcb6,Mfge8,Hip1,Gosr2,Ndufs2,Jak2…
GO:0048518	4,2,3	positive regulation of biological process	1.19808	0.0055331	108	0.1125	985	0.0939	Npnt,Cdkn1a,Maf,Kit,Jag1,Itpkb,Tial1,Mc4r,Gpam,Pink1,Rock2,Calcrl,Sox2,Fosl2,Trp53inp1,Metrn,Fgf1,Pten,Glud1,Rac1,Nfat5,Rorb,Vegfa,Socs5,Prkci,F2r,Rb1,Ddr2,Sox8,Casp1,Mfge8,Hip1,Jak2,Eomes,Spp1,Pdgfa,P2ry1,Hif1a,Bax,Cfh,Bclaf1,Sdpr,Becn1,Irs1,Cebpb,Srebf2,Pfkm,Bcl6,Ei24,Trim28,Pik3r1,Eif5a2,Cycs,Egr2,Bdnf,Bcl2l10,Nr5a2,Apoe,Etv5,Ascl1,Arnt2,Rfx4,Tnfrsf12a,Cask,Slc1a3,Cebpd,Prkdc,Apc,Csda,Il18,Nr3…
GO:0048856	3	anatomical structure development	1.19704	0.0007868	186	0.1938	1699	0.1619	Abi2,Gphn,Egln1,Hsd17b4,Npnt,Prkar2b,Ntrk2,Bcr,Maf,Lrp2,Igsf10,Tagln2,Invs,Gje1,Ect2,Glrb,Narg1,Smurf1,Insig2,Kit,Cdc42se1,Rtn4,Jag1,Pigt,Itpkb,Crkl,Macf1,Hoxc8,Ppp1r9a,Axin2,Gpsm1,Cspg5,Calcrl,Sox2,Swap70,Itgav,Evx2,Angptl6,Hells,Dst,Metrn,Fgf1,Man2a1,Sall1,Ptprz1,Pmp22,Pten,Dner,Rac1,Ext1,Rorb,Mfn1,Vegfa,Socs5,Prkci,2610109H07Rik,Ddr1,Ccnd1,Rb1,Sox8,Dab1,Jak2,Spry2,Eomes,Kif3a,Hexb,Igfbp3,Cul3,…
GO:0048731	4	system development	1.19336	0.0011337	176	0.1833	1612	0.1536	Abi2,Gphn,Egln1,Hsd17b4,Npnt,Prkar2b,Ntrk2,Bcr,Maf,Lrp2,Igsf10,Tagln2,Invs,Gje1,Glrb,Narg1,Smurf1,Insig2,Kit,Rtn4,Jag1,Pigt,Itpkb,Crkl,Macf1,Hoxc8,Ppp1r9a,Axin2,Gpsm1,Cspg5,Calcrl,Sox2,Swap70,Itgav,Angptl6,Hells,Dst,Metrn,Fgf1,Man2a1,Sall1,Ptprz1,Pmp22,Pten,Dner,Rac1,Ext1,Rorb,Vegfa,Socs5,Prkci,2610109H07Rik,Ddr1,Ccnd1,Rb1,Sox8,Dab1,Jak2,Spry2,Eomes,Kif3a,Hexb,Igfbp3,Ppp3ca,Spp1,Pdgfa,Atrx,Ednrb,…
GO:0043227	3	membrane-bounded organelle	1.18666	1.45742e-08	517	0.5054	4779	0.4259	Selenbp1,1810027O10Rik,Aldh5a1,Osbp,Vps28,Pik3c2a,Pabpc1,Nova1,Manea,Strap,Hmgn3,Hsd17b4,Scd2,Nsg1,Smpd3,Amfr,Fads1,Ndufc1,Gad1,Trim45,Cdkn1a,Maf,Ppil3,Lrp2,Eme2,Stx16,Tcf4,Rab36,Invs,Pnpt1,Rtn4ip1,Tnpo1,Glrb,Add3,Narg1,Rev3l,Zfp251,Insig2,Fkbp9,Ccnd2,Trps1,Smox,Polr2i,Rtn4,Fhl1,Abcb9,Snrpn,Hars2,Sacm1l,Pigt,Nln,Mtcp1,Moap1,Syn1,Sox21,Dact1,Dusp16,Tial1,Sdhd,Vrk3,Hs3st1,Fahd1,Hoxc8,Nedd8,Axin2,Ub…
GO:0043231	7,6,5,4	intracellular membrane-bounded organelle	1.18571	1.76029e-08	516	0.5044	4774	0.4254	Selenbp1,1810027O10Rik,Aldh5a1,Osbp,Vps28,Pik3c2a,Pabpc1,Nova1,Manea,Strap,Hmgn3,Hsd17b4,Scd2,Nsg1,Smpd3,Amfr,Fads1,Ndufc1,Gad1,Trim45,Cdkn1a,Maf,Ppil3,Lrp2,Eme2,Stx16,Tcf4,Rab36,Invs,Pnpt1,Rtn4ip1,Tnpo1,Glrb,Add3,Narg1,Rev3l,Zfp251,Insig2,Fkbp9,Ccnd2,Trps1,Smox,Polr2i,Rtn4,Fhl1,Abcb9,Snrpn,Hars2,Sacm1l,Pigt,Nln,Mtcp1,Moap1,Syn1,Sox21,Dact1,Dusp16,Tial1,Sdhd,Vrk3,Hs3st1,Fahd1,Hoxc8,Nedd8,Axin2,Ub…
GO:0005622	4,3	intracellular	1.18137	5.84266e-14	707	0.6911	6565	0.585	Selenbp1,1810027O10Rik,Abi2,Aldh5a1,Osbp,Vps28,Gphn,Pik3c2a,Nudt11,Pabpc1,Capzb,Akr1e1,Nova1,Rap1a,Manea,Mthfs,Strap,Hmgn3,Car3,Hsd17b4,Scd2,Nsg1,Smpd3,Eif2c3,Prkar2b,Ntrk2,Bcr,Amfr,Fads1,Arl6,Ndufc1,Gad1,Trim45,Cdkn1a,Maf,Ppil3,Lrp2,Eme2,Stx16,Pmm1,Tcf4,Rab36,Klhl2,Invs,Pnpt1,Dnaic1,Psmf1,Rtn4ip1,Ect2,Tnpo1,Glrb,Add3,Epb4.1l4a,Spag9,Narg1,Smurf1,Rev3l,Map1lc3b,Arpc5l,Zfp251,Insig2,Fkbp9,Ccnd2,Tr…
GO:0009653	4,3	anatomical structure morphogenesis	1.18015	0.0082493	105	0.1094	973	0.0927	Egln1,Npnt,Prkar2b,Ntrk2,Gje1,Ect2,Narg1,Insig2,Cdc42se1,Rtn4,Jag1,Crkl,Macf1,Hoxc8,Sox2,Itgav,Evx2,Angptl6,Dst,Metrn,Fgf1,Ptprz1,Pmp22,Pten,Rac1,Ext1,Rorb,Mfn1,Vegfa,Prkci,2610109H07Rik,Ddr1,Ccnd1,Dab1,Spry2,Eomes,Kif3a,Cul3,Pdgfa,Hif1a,Bax,Cebpb,Bcl6,Cdc42ep3,Fyn,Fzd1,Trim28,Keap1,Egr2,Bdnf,Crb1,Sostdc1,Apoe,Etv5,Rfx4,Tnfrsf12a,Txnrd1,Slc1a3,Apc,Il18,Nr3c1,Rpgr,Ndst1,Chl1,Tjp1,Tgfb2,Gpi1,Sox9,R…
GO:0032502	2	developmental process	1.17865	0.0003325	247	0.2573	2291	0.2183	Selenbp1,Abi2,Aldh5a1,Nrarp,Gphn,Egln1,Hsd17b4,Smpd3,Npnt,Prkar2b,Ntrk2,Bcr,Arl6,Cdkn1a,Maf,Lrp2,Tcf4,Igsf10,Tagln2,Invs,Gje1,Ect2,Glrb,Narg1,Smurf1,Sorl1,Insig2,Kit,Cdc42se1,Rtn4,Fhl1,Jag1,Pigt,Moap1,5133400G04Rik,Dact1,Itpkb,Tial1,Crkl,Macf1,Hoxc8,Ppp1r9a,Axin2,Gpsm1,Cspg5,Calcrl,Sox2,Swap70,Itgav,Pex11a,Evx2,Trp53inp1,Angptl6,Hells,Dst,Metrn,Gclm,Fgf1,Man2a1,Sall1,Sfrp2,Zfp521,Ptprz1,Pmp22,Pte…
GO:0017076	4	purine nucleotide binding	1.17839	0.0038927	141	0.1407	1321	0.1194	Pik3c2a,Rap1a,Mthfs,Prkar2b,Ntrk2,Bcr,Amfr,Arl6,Igsf10,Rab36,Kit,Dhx29,Abcb9,Hars2,Syn1,Vrk3,Rhobtb2,Rabl4,Hk2,Rab5c,Pink1,Rock2,Swap70,Papola,Ddx50,Irak1,Braf,Hells,Fignl1,Kif3c,Rab10,Glud1,Prkg2,Rac1,Mfn1,Prkci,Dhx16,Ddr1,Sgk3,Ddr2,Abcb6,Acad9,Jak2,Lig1,Kif3a,Nme5,Rab8b,Gtpbp1,D5Ertd579e,Atrx,Gucy1b3,Dgkb,Ehd3,Rab22a,Rerg,Mapk10,Pfkm,Fyn,Sdha,Trim23,Pccb,Aox1,Pfkp,Plk4,Dock10,Ube2d2,Dnm1l,Ddx25…
GO:0044424	5,4,3	intracellular part	1.17693	9.44021e-13	688	0.6725	6412	0.5714	Selenbp1,1810027O10Rik,Abi2,Aldh5a1,Osbp,Vps28,Gphn,Pik3c2a,Nudt11,Pabpc1,Capzb,Akr1e1,Nova1,Rap1a,Manea,Mthfs,Strap,Hmgn3,Car3,Hsd17b4,Scd2,Nsg1,Smpd3,Eif2c3,Prkar2b,Ntrk2,Amfr,Fads1,Arl6,Ndufc1,Gad1,Trim45,Cdkn1a,Maf,Ppil3,Lrp2,Eme2,Stx16,Pmm1,Tcf4,Rab36,Klhl2,Invs,Pnpt1,Dnaic1,Psmf1,Rtn4ip1,Tnpo1,Glrb,Add3,Epb4.1l4a,Spag9,Narg1,Rev3l,Map1lc3b,Arpc5l,Zfp251,Insig2,Fkbp9,Ccnd2,Trps1,Smox,Cdc42se…
GO:0043229	6,5,4,3	intracellular organelle	1.16607	1.73036e-08	571	0.5582	5372	0.4787	Selenbp1,1810027O10Rik,Abi2,Aldh5a1,Osbp,Vps28,Gphn,Pik3c2a,Pabpc1,Capzb,Nova1,Manea,Strap,Hmgn3,Hsd17b4,Scd2,Nsg1,Smpd3,Amfr,Fads1,Ndufc1,Gad1,Trim45,Cdkn1a,Maf,Ppil3,Lrp2,Eme2,Stx16,Tcf4,Rab36,Klhl2,Invs,Pnpt1,Dnaic1,Rtn4ip1,Tnpo1,Glrb,Add3,Epb4.1l4a,Narg1,Rev3l,Map1lc3b,Arpc5l,Zfp251,Insig2,Fkbp9,Ccnd2,Trps1,Smox,Cdc42se1,Polr2i,Rtn4,Fhl1,Abcb9,Snrpn,Hars2,Sacm1l,Pigt,Nln,Mtcp1,Moap1,Syn1,Sox2…
GO:0043226	2	organelle	1.1651	2.02925e-08	571	0.5582	5377	0.4791	Selenbp1,1810027O10Rik,Abi2,Aldh5a1,Osbp,Vps28,Gphn,Pik3c2a,Pabpc1,Capzb,Nova1,Manea,Strap,Hmgn3,Hsd17b4,Scd2,Nsg1,Smpd3,Amfr,Fads1,Ndufc1,Gad1,Trim45,Cdkn1a,Maf,Ppil3,Lrp2,Eme2,Stx16,Tcf4,Rab36,Klhl2,Invs,Pnpt1,Dnaic1,Rtn4ip1,Tnpo1,Glrb,Add3,Epb4.1l4a,Narg1,Rev3l,Map1lc3b,Arpc5l,Zfp251,Insig2,Fkbp9,Ccnd2,Trps1,Smox,Cdc42se1,Polr2i,Rtn4,Fhl1,Abcb9,Snrpn,Hars2,Sacm1l,Pigt,Nln,Mtcp1,Moap1,Syn1,Sox2…
GO:0032555	5	purine ribonucleotide binding	1.16362	0.0062337	134	0.1337	1272	0.1149	Pik3c2a,Rap1a,Mthfs,Prkar2b,Ntrk2,Bcr,Amfr,Arl6,Igsf10,Rab36,Kit,Dhx29,Abcb9,Hars2,Syn1,Vrk3,Rhobtb2,Rabl4,Hk2,Rab5c,Pink1,Rock2,Swap70,Papola,Ddx50,Irak1,Braf,Hells,Fignl1,Kif3c,Rab10,Glud1,Prkg2,Rac1,Mfn1,Prkci,Dhx16,Ddr1,Sgk3,Ddr2,Abcb6,Jak2,Lig1,Kif3a,Nme5,Rab8b,Gtpbp1,D5Ertd579e,Atrx,Gucy1b3,Dgkb,Ehd3,Rab22a,Rerg,Mapk10,Pfkm,Fyn,Trim23,Pccb,Pfkp,Plk4,Dock10,Ube2d2,Dnm1l,Ddx25,Rab35,Rab7,Map4…
GO:0032553	4	ribonucleotide binding	1.16362	0.0062337	134	0.1337	1272	0.1149	Pik3c2a,Rap1a,Mthfs,Prkar2b,Ntrk2,Bcr,Amfr,Arl6,Igsf10,Rab36,Kit,Dhx29,Abcb9,Hars2,Syn1,Vrk3,Rhobtb2,Rabl4,Hk2,Rab5c,Pink1,Rock2,Swap70,Papola,Ddx50,Irak1,Braf,Hells,Fignl1,Kif3c,Rab10,Glud1,Prkg2,Rac1,Mfn1,Prkci,Dhx16,Ddr1,Sgk3,Ddr2,Abcb6,Jak2,Lig1,Kif3a,Nme5,Rab8b,Gtpbp1,D5Ertd579e,Atrx,Gucy1b3,Dgkb,Ehd3,Rab22a,Rerg,Mapk10,Pfkm,Fyn,Trim23,Pccb,Pfkp,Plk4,Dock10,Ube2d2,Dnm1l,Ddx25,Rab35,Rab7,Map4…
GO:0007275	3	multicellular organismal development	1.16069	0.0016056	208	0.2167	1959	0.1867	Abi2,Aldh5a1,Nrarp,Gphn,Egln1,Hsd17b4,Smpd3,Npnt,Prkar2b,Ntrk2,Bcr,Maf,Lrp2,Tcf4,Igsf10,Tagln2,Invs,Gje1,Glrb,Narg1,Smurf1,Sorl1,Insig2,Kit,Rtn4,Fhl1,Jag1,Pigt,5133400G04Rik,Dact1,Itpkb,Crkl,Macf1,Hoxc8,Ppp1r9a,Axin2,Gpsm1,Cspg5,Calcrl,Sox2,Swap70,Itgav,Evx2,Angptl6,Hells,Dst,Metrn,Fgf1,Man2a1,Sall1,Sfrp2,Zfp521,Ptprz1,Pmp22,Pten,Dner,Rac1,Ext1,Rorb,Mfn1,Vegfa,Socs5,Prkci,2610109H07Rik,Ddr1,Ccnd1…
GO:0044267	6,5	cellular protein metabolic process	1.15691	0.0039004	167	0.174	1578	0.1504	Abi2,Capzb,Eif2c3,Prkar2b,Ntrk2,Bcr,Amfr,Arl6,Ppil3,Igsf10,Mamdc2,Spag9,Smurf1,Map1lc3b,Arpc5l,Fkbp9,Kit,Dhx29,Hars2,Pigt,Paip1,Vrk3,Nedd8,Pink1,Rock2,Rnf139,Usp29,Rpl39,Cry1,Irak1,Braf,Fgf1,Man2a1,Ppm1a,Eif4b,Pten,Prkg2,Rac1,Mrps17,Ext1,Spna2,Mrps6,Fut10,Socs5,Pomt2,Prkci,Ddr1,Sgk3,Ccnd1,Ddr2,Pum2,Ptp4a3,Sirt3,Jak2,Hexb,Eif4g3,Igfbp3,Cul3,Pdgfa,Bax,Mrps18a,Cfh,Mapk10,Btbd1,Wwp1,Mrpl23,Fyn,Trim28…
GO:0044237	3	cellular metabolic process	1.15305	2.85528e-06	473	0.4927	4484	0.4273	Abi2,Aldh5a1,Osbp,Gphn,Pik3c2a,Pabpc1,Capzb,Nova1,Mthfs,Strap,Car3,Hsd17b4,Scd2,Smpd3,Eif2c3,Psph,Prkar2b,Ntrk2,Bcr,Amfr,Fads1,Arl6,Ndufc1,Gad1,Cdkn1a,Maf,Ppil3,Lrp2,Eme2,Pmm1,Tcf4,Igsf10,Mamdc2,Atp6v1d,Spag9,Narg1,Smurf1,Sorl1,Rev3l,Map1lc3b,Arpc5l,Zfp251,Insig2,Fkbp9,Kit,Trps1,Smox,Polr2i,Dhx29,Hars2,Pigt,Paip1,Ppp1r14b,Sox21,Dusp16,Sdhd,Vrk3,Hoxc8,Nedd8,Hk2,Gpam,Trmt1,1300003B13Rik,Pink1,Rock2…
GO:0008152	2	metabolic process	1.15011	2.09393e-07	548	0.5708	5208	0.4963	Abi2,Aldh5a1,Osbp,Gphn,Pik3c2a,Pabpc1,Cyp2j9,Capzb,Akr1e1,Nova1,Mthfs,Strap,Car3,Egln1,Hsd17b4,Scd2,Smpd3,Eif2c3,Psph,Cpz,Prkar2b,Ntrk2,Bcr,Amfr,Fads1,Arl6,Ndufc1,Gad1,Cdkn1a,Maf,Ppil3,Lrp2,Eme2,Pmm1,Tcf4,Igsf10,Mamdc2,Atp6v1d,Rtn4ip1,Spag9,Narg1,Smurf1,Sorl1,Rev3l,Map1lc3b,Arpc5l,Zfp251,Insig2,Fkbp9,Kit,Trps1,Smox,Polr2i,Dhx29,Hars2,Pigt,Paip1,Nln,Ppp1r14b,Sox21,Dusp16,Sdhd,Vrk3,Fahd1,Hoxc8,Nedd…
GO:0046914	6	transition metal ion binding	1.14543	0.0048924	172	0.1717	1659	0.1499	Nudt11,Cyp2j9,Car3,Egln1,Scd2,Cpz,Amfr,Fads1,Trim45,Cdkn1a,Rtn4ip1,Rev3l,Zfp251,Trps1,Polr2i,Fhl1,Nln,Sdhd,Trmt1,1300003B13Rik,Rock2,Rnf139,8430426H19Rik,Braf,Pir,Man2a1,Sall1,Ppm1a,Mt1,Zfp521,Zhx1,Extl3,Nr1h2,Asxl2,Rorb,Prkci,Cyc1,4931406C07Rik,Adamts4,Cyhr1,Mt4,Znhit1,Cpb2,Sirt3,Cyp2j6,Ndufs2,Smyd3,Ppp3ca,Zfp239,Atrx,Gucy1b3,Dgkb,Mt2,Ece1,Zswim5,Apobec1,Fxc1,Gpr39,Polr3k,Leprel1,Bcl6,Fyn,Mnat1,…
GO:0005886	5,4	plasma membrane	1.13938	0.0024975	225	0.2199	2166	0.193	Abi2,Pcdhgb1,Vps28,Gphn,Pik3c2a,Capzb,Rap1a,Ntrk2,Pcdhgc3,Amfr,Omg,Sspn,Lrp2,Gje1,Jam2,Glrb,Add3,Kit,Gng10,Cdc42se1,Jag1,Pcdhga2,Syn1,Kctd1,Gprc5b,Pcdhgb6,Mc4r,Stx4a,Gpr19,Ap2a2,Gpsm1,Cd63,Cspg5,Rab5c,Rock2,Calcrl,Pcdhga11,Swap70,Itgav,Scarb1,Braf,Dst,Lphn2,Gria1,Phka1,Cdh6,Pcdhga8,Slc3a2,Rab10,Neto2,Atp1b1,Htr6,Dner,Rac1,Pcdhgc4,Spna2,Vegfa,Prkci,Upk3b,Gpc6,Ddr1,Tfrc,Ank2,Slc15a2,Lamp2,Elmo1,F2r…
GO:0005488	2	binding	1.09718	1.12782e-07	767	0.7655	7721	0.6977	Selenbp1,Abi2,Pcdhgb1,Vps28,Gphn,Pik3c2a,Nudt11,Pabpc1,Cyp2j9,Capzb,Nova1,Rap1a,Mthfs,Strap,Hmgn3,Astn1,Car3,Egln1,Hsd17b4,Scd2,Nsg1,Smpd3,Eif2c3,Npnt,Psph,Cpz,Prkar2b,Ntrk2,Pcdhgc3,Bcr,Amfr,Fads1,Arl6,Gad1,Omg,Trim45,Cdkn1a,Tmem33,Maf,Lrp2,Eme2,Stx16,Snx24,Tcf4,Igsf10,Mamdc2,Calm1,S100a13,Rab36,Klhl2,Invs,Rtn4ip1,Sdc4,Ect2,Tnpo1,Glrb,Add3,Epb4.1l4a,Spag9,Ccl7,Narg1,Smurf1,Rev3l,Map1lc3b,Arpc5l,Z…
GO:0044238	3	primary metabolic process	1.05884	0.0066097	444	0.4625	4584	0.4368	Abi2,Aldh5a1,Osbp,Pik3c2a,Pabpc1,Capzb,Nova1,Strap,Hsd17b4,Scd2,Smpd3,Eif2c3,Psph,Cpz,Prkar2b,Ntrk2,Bcr,Amfr,Fads1,Arl6,Maf,Ppil3,Eme2,Pmm1,Tcf4,Igsf10,Mamdc2,Atp6v1d,Spag9,Narg1,Smurf1,Sorl1,Rev3l,Map1lc3b,Arpc5l,Zfp251,Insig2,Fkbp9,Kit,Trps1,Smox,Polr2i,Dhx29,Hars2,Pigt,Paip1,Nln,Sox21,Vrk3,Hoxc8,Nedd8,Hk2,Gpam,Trmt1,1300003B13Rik,Pink1,Rock2,Rnf139,Calcrl,Usp29,8430426H19Rik,Snapc5,Rpl39,Sox2,…
GO:0044464	3,2	cell part	1.0259	0.0018731	932	0.911	9965	0.888	Selenbp1,1810027O10Rik,Abi2,Aldh5a1,Pcdhgb1,Osbp,Vps28,Gphn,Pik3c2a,Nudt11,Pabpc1,Capzb,Akr1e1,Nova1,Rap1a,Manea,Mthfs,Strap,Hmgn3,Astn1,Car3,2810008M24Rik,Hsd17b4,Scd2,Nsg1,Smpd3,Eif2c3,Npnt,Prkar2b,Ntrk2,Pcdhgc3,Bcr,Amfr,Fads1,Arl6,Ndufc1,Gad1,Omg,Trim45,Sspn,Cdkn1a,Tmem33,Maf,Ppil3,Lrp2,Eme2,Stx16,Pmm1,Tcf4,Mamdc2,Atp6v1d,Rab36,Klhl2,Invs,Spa17,Pnpt1,Dnaic1,Psmf1,Letmd1,Gje1,Jam2,Rtn4ip1,Sdc4,…
GO:0005623	2	cell	1.0259	0.0018731	932	0.911	9965	0.888	Selenbp1,1810027O10Rik,Abi2,Aldh5a1,Pcdhgb1,Osbp,Vps28,Gphn,Pik3c2a,Nudt11,Pabpc1,Capzb,Akr1e1,Nova1,Rap1a,Manea,Mthfs,Strap,Hmgn3,Astn1,Car3,2810008M24Rik,Hsd17b4,Scd2,Nsg1,Smpd3,Eif2c3,Npnt,Prkar2b,Ntrk2,Pcdhgc3,Bcr,Amfr,Fads1,Arl6,Ndufc1,Gad1,Omg,Trim45,Sspn,Cdkn1a,Tmem33,Maf,Ppil3,Lrp2,Eme2,Stx16,Pmm1,Tcf4,Mamdc2,Atp6v1d,Rab36,Klhl2,Invs,Spa17,Pnpt1,Dnaic1,Psmf1,Letmd1,Gje1,Jam2,Rtn4ip1,Sdc4,…
