# Supplementary material for: Reversible Block of Mouse Neural Stem Cell Differentiation in the Absence of Dicer and MicroRNAs
Source: PLoS One. 2010 Oct 18;5(10):e13453. doi: 10.1371/journal.pone.0013453 (PMC2956652; doi:10.1371/journal.pone.0013453)
Supplement: Table S4 — Contents of clusters of genes showing differential expression between BMP4-treated Dicer-null and wild-type NS cells. (0.72 MB XLS) [file pone.0013453.s004.xls]

## Sheet: Sheet1
		1	1	2	2
CG_Mm_3000009_1	Mus musculus inositol polyphosphate-5-phosphatase, 75 kDa (Inpp5b), mRNA.	0.483	0.313	0.224	0.088	#REF!
CG_Mm_3000015_1	Mus musculus aggrecan 1 (Agc1), mRNA.	-0.496	-0.477	-0.265	-0.353	#REF!
CG_Mm_3000018_1	Mus musculus follicle stimulating hormone beta (Fshb), mRNA.	0.037	0.111	0.377	0.608	#REF!
CG_Mm_3000019_1	Mus musculus acidic epididymal glycoprotein 2 (Aeg2), mRNA.	-0.011	0.119	0.444	0.644	#REF!
CG_Mm_3000021_1	Mouse mRNA for lysosomal acid phosphatase.	0.867	0.276	0.696	0.286	#REF!
CG_Mm_3000028_1	Mus musculus glypican 6 (Gpc6), mRNA.	0.489	0.336	0.419	0.369	#REF!
CG_Mm_3000030_1	Mus musculus G two S phase expressed protein 1 (Gtse1), mRNA.	-0.055	-0.114	0.447	0.496	#REF!
CG_Mm_3000042_1	M.musculus partial cochlear mRNA (clone 260G4).	-0.045	0.016	0.363	0.506	#REF!
CG_Mm_3000043_1	Mus musculus RAS-related C3 botulinum substrate 2 (Rac2), mRNA.	0.18	0.154	0.952	0.958	#REF!
CG_Mm_3000044_1	Mus musculus anti-Mullerian hormone (Amh), mRNA.	0.044	0.145	0.61	0.586	#REF!
CG_Mm_3000054_1	601805352F1 NCI_CGAP_Mam5 Mus musculus cDNA clone IMAGE:4036261 5, mRNA se	0.015	-0.453	0.35	0.428	#REF!
CG_Mm_3000055_1	Mus musculus selenoprotein P, plasma, 1 (Sepp1), mRNA.	0.197	0.188	0.932	1.029	#REF!
CG_Mm_3000056_1	Mus musculus bral1 mRNA for brain link protein-1, complete cds.	0.021	0.102	0.336	0.439	#REF!
CG_Mm_3000066_1	Mus musculus brevican (Bcan), mRNA.	0.574	0.29	0.338	0.181	#REF!
CG_Mm_3000067_1	Mus musculus paraoxonase 3 (Pon3), mRNA.	0.229	0.092	0.604	0.507	#REF!
CG_Mm_3000077_1	Mus musculus neuralin mRNA, complete cds.	0.598	0.511	-0.328	-0.166	#REF!
CG_Mm_3000080_1	Mus musculus chondroitin sulfate proteoglycan 3 (Cspg3), mRNA.	0.669	-0.178	0.475	0.266	#REF!
CG_Mm_3000086_1	Mus musculus growth differentiation factor 9 (Gdf9), mRNA.	-0.435	-0.285	-0.4	-0.45	#REF!
CG_Mm_3000087_1	Mus musculus growth factor receptor bound protein 2-associated protein 1 (	-0.561	-0.654	-0.383	-0.636	#REF!
CG_Mm_3000089_1	Mus musculus periaxin (Prx), mRNA.	-0.406	-0.661	-0.327	-0.536	#REF!
CG_Mm_3000105_1	Mus musculus tectorin alpha (Tecta), mRNA.	0.147	0.113	0.404	0.33	#REF!
CG_Mm_3000106_1	Mus musculus synuclein, alpha (Snca), mRNA.	0.139	0.079	0.832	0.676	#REF!
CG_Mm_3000107_1	M.musculus mRNA for Ki-67.	-0.786	-0.469	-0.48	-0.328	#REF!
CG_Mm_3000120_1	Mus musculus eyes absent 1 homolog (Drosophila) (Eya1), mRNA.	0.045	0.258	0.809	0.818	#REF!
CG_Mm_3000128_1	Mus musculus brain abundant, membrane attached signal protein 2 (Basp2), m	-0.383	-0.148	-0.533	-0.62	#REF!
CG_Mm_3000154_1	Mus musculus N-WASP binding protein WISH mRNA, complete cds.	0.422	0.044	0.31	0.198	#REF!
CG_Mm_3000156_1	Mus musculus aldehyde dehydrogenase family 3, subfamily A2 (Aldh3a2), mRNA	0.445	0.144	0.342	0.325	#REF!
CG_Mm_3000165_1	Mus musculus UDP-glucuronosyltransferase 2 family, member 5 (Ugt2b5), mRNA	0.642	0.143	0.406	0.112	#REF!
CG_Mm_3000166_1	Mus musculus sorbitol dehydrogenase precursor mRNA, partial cds.	0.616	0.087	0.507	0.356	#REF!
CG_Mm_3000181_1	Mus musculus brain cDNA, clone MNCb-1820.	-0.456	-0.332	-0.161	-0.097	#REF!
CG_Mm_3000197_1	Mus musculus aldo-keto reductase family 1, member B3 (aldose reductase) (A	-0.146	-0.598	-0.151	-0.501	#REF!
CG_Mm_3000199_1	Mus musculus fucosyltransferase 2 (Fut2), mRNA.	0.349	0.409	0.117	0.301	#REF!
CG_Mm_3000200_1	Mus musculus muscle glycogen phosphorylase (Pygm), mRNA.	1.196	0.686	0.797	0.719	#REF!
CG_Mm_3000202_1	Mus musculus iduronidase, alpha-L- (Idua), mRNA.	0.463	0.501	-0.07	-0.008	#REF!
CG_Mm_3000212_1	Mus musculus hyaluronidase 1 (Hyal1), mRNA.	0.604	0.531	0.144	0.296	#REF!
CG_Mm_3000224_1	Mus musculus aldo-keto reductase family 1, member E1 (Akr1e1), mRNA.	0.643	0.559	0.228	0.09	#REF!
CG_Mm_3000235_1	Mus musculus monocyte macrophage 19 (Mmrp19-pending), mRNA.	0.715	0.409	0.365	0.328	#REF!
CG_Mm_3000244_1	Mus musculus glycerol phosphate dehydrogenase 1, mitochondrial (Gdm1), mRN	1.154	0.905	0.575	0.307	#REF!
CG_Mm_3000247_1	Mus musculus dolichyl-di-phosphooligosaccharide-protein glycotransferase (	0.369	0.124	0.409	0.158	#REF!
CG_Mm_3000269_1	Mus musculus glycogen phosphorylase mRNA, complete cds.	0.569	0.105	0.435	0.317	#REF!
CG_Mm_3000278_1	Mus musculus carbohydrate sulfotransferase 2 (Chst2), mRNA.	0.304	0.501	0.15	0.34	#REF!
CG_Mm_3000290_1	Mus musculus UDP-N-acetyl-alpha-D-galactosamine:(N-acetylneuraminyl)-galac	-0.132	0.332	0.35	0.571	#REF!
CG_Mm_3000294_1	Mus musculus aldehyde dehydrogenase family 1, subfamily A7 (Aldh1a7), mRNA	0.566	0.296	0.447	0.104	#REF!
CG_Mm_3000295_1	Mus musculus pyruvate dehydrogenase kinase, isoenzyme 4 (Pdk4), mRNA.	-0.845	-1.221	-0.638	-0.619	#REF!
CG_Mm_3000309_1	Mus musculus cytochrome c oxidase, subunit VI a, polypeptide 1 (Cox6a1), m	0.454	0.326	0.007	-0.112	#REF!
CG_Mm_3000313_1	Mus musculus 2,3-bisphosphoglycerate mutase (Bpgm), mRNA.	-0.186		-0.338	-0.43	#REF!
CG_Mm_3000314_1	Mus musculus fructose bisphosphatase 1 (Fbp1), mRNA.	0.387	-0.136	0.134	0.495	#REF!
CG_Mm_3000318_1	Mus musculus signaling molecule ATTP (Attp), mRNA.	-0.141	-0.221	-0.955	-0.879	#REF!
CG_Mm_3000319_1	Mus musculus hypothetical protein, MNCb-4414 (AB041549), mRNA.	0.444	-0.035	0.3	0.102	#REF!
CG_Mm_3000321_1	Mus musculus phosphofructokinase, platelet (Pfkp), mRNA.	0.678	0.266	0.099	-0.336	#REF!
CG_Mm_3000323_1	Mus musculus BALB/c 2-oxoglutarate dehydrogenase E1 component mRNA, partia	0.682	-0.005	0.599	0.223	#REF!
CG_Mm_3000331_1	Mus musculus lactate dehydrogenase 1, A chain (Ldh1), mRNA.	0.67	0.001	0.431	0.174	#REF!
CG_Mm_3000339_1	Mus musculus phosphofructokinase-1 A isozyme (Pfka) mRNA, complete cds.	1.163	0.442	0.575	0.072	#REF!
CG_Mm_3000340_1	Mus musculus phosphoglycerate kinase 1 (Pgk1), mRNA.	-0.041	-0.258	-0.419	-0.404	#REF!
CG_Mm_3000344_1	Mus musculus mRNA for aldolase C, partial.	1.761	1.523	0.334	-0.062	#REF!
CG_Mm_3000347_1	Mus musculus phosphofructokinase, liver, B-type (Pfkl), mRNA.	0.42	0.368	-0.014	-0.004	#REF!
CG_Mm_3000351_1	Mus musculus isocitrate dehydrogenase 2 (NADP+), mitochondrial (Idh2), mRN	-0.307	-0.517	-0.558	-0.646	#REF!
CG_Mm_3000361_1	Mus musculus succinate-CoA ligase, GDP-forming, alpha subunit (Suclg1), mR	0.044	-0.336	-0.105	-0.567	#REF!
CG_Mm_3000370_1	Mus musculus succinate dehydrogenase Ip subunit mRNA, partial cds.	-0.121	-0.117	-0.522	-0.537	#REF!
CG_Mm_3000375_1	Mus musculus thioredoxin 1 (Txn1), mRNA.	-0.646	-0.323	-0.695	-0.501	#REF!
CG_Mm_3000376_1	Mus musculus mRNA for 25-hydroxyvitamin D3 1alpha-hydroxylase, partial cds	0.188	0.101	0.485	0.436	#REF!
CG_Mm_3000377_1	Mus musculus cytochrome P450, 17 (Cyp17), mRNA.	-0.155	-0.662	0.127	-0.322	#REF!
CG_Mm_3000398_1	Mus musculus cytochrome P450, 2f2 (Cyp2f2), mRNA.	0.904	0.356	0.615	0.441	#REF!
CG_Mm_3000401_1	Mus musculus cytochrome P450, 2c39 (Cyp2c39), mRNA.	-0.171	-0.108	-0.573	-0.631	#REF!
CG_Mm_3000408_1	Mus musculus cytochrome c, somatic (Cycs), mRNA.	-0.546	-0.365	-0.657	-0.637	#REF!
CG_Mm_3000410_1	Mus musculus cytochrome P450, 2b9, phenobarbitol inducible, type a (Cyp2b9	0.624		0.864	0.626	#REF!
CG_Mm_3000417_1	Mus musculus bisphosphate 3-nucleotidase 1 (Bpnt1), mRNA.	-0.243	-0.658	-0.548	-0.873	#REF!
CG_Mm_3000427_1	Mus musculus nucleoside diphosphate kinase A long form mRNA, complete cds.	-0.484	-0.317	-0.477	-0.407	#REF!
CG_Mm_3000439_1	Mouse thymidylate synthase pseudogene mRNA, complete cds.	-1.024	-0.988	-0.915	-0.708	#REF!
CG_Mm_3000440_1	Mus musculus glutaredoxin mRNA, complete cds.	0.56	0.412	0.685	0.48	#REF!
CG_Mm_3000441_1	Mus musculus dihydropyrimidinase-like 3 (Dpysl3), mRNA.	0.849	0.221	0.961	0.639	#REF!
CG_Mm_3000446_1	Mouse orotidine-5-monophosphate decarboxylase mRNA, 3 end.	-0.632	-0.426	-0.126	-0.042	#REF!
CG_Mm_3000450_1	Mus musculus nudix (nucleotide diphosphate linked moiety X)-type motif 3 (	-0.431	-0.196	0.358	0.386	#REF!
CG_Mm_3000455_1	Mus musculus phosphoribosylglycinamide formyltransferase (Gart), mRNA.	-0.404	-0.548	-0.251	-0.387	#REF!
CG_Mm_3000456_1	Mus musculus adenylosuccinate lyase (Adsl), mRNA.	-0.237	-0.637	-0.17	-0.574	#REF!
CG_Mm_3000458_1	Mus musculus inosine 5-phosphate dehydrogenase 2 (Impdh2), mRNA.	-0.573	-0.473	-0.406	-0.436	#REF!
CG_Mm_3000459_1	Mus musculus adenylosuccinate synthetase 1, muscle (Adss1), mRNA.	-0.623	-0.531	-0.654	-0.67	#REF!
CG_Mm_3000465_1	Mus musculus inosine 5-phosphate dehydrogenase 1 (Impdh1), mRNA.	-0.398	-0.468	-0.079	-0.175	#REF!
CG_Mm_3000467_1	Mus musculus nudix (nucleoside diphosphate linked moiety X)-type motif 5 (	-0.179	-0.452	-0.092	-0.386	#REF!
CG_Mm_3000468_1	Mus musculus cytidine 5-triphosphate synthase 2 (Ctps2), mRNA.	0.275	-0.33	0.514	0.119	#REF!
CG_Mm_3000472_1	Mus musculus 5 nucleotidase, ecto (Nt5e), mRNA.	-0.544	-0.697		0.423	#REF!
CG_Mm_3000477_1	Mus musculus peripherial benzodiazepine receptor associated protein (Pap20	-0.449	-0.641	0.136		#REF!
CG_Mm_3000483_1	Mus musculus ribonucleotide reductase M1 (Rrm1), mRNA.	-0.495	-0.722	-0.43	-0.716	#REF!
CG_Mm_3000488_1	Mus musculus Sez4 mRNA for DNA polymerase, complete cds.	-0.37	-0.389	-0.417	-0.374	#REF!
CG_Mm_3000489_1	Mus musculus origin recognition complex, subunit 6-like (S. cerevisiae) (O	-0.801	-0.381	-0.748	-0.523	#REF!
CG_Mm_3000490_1	Mus musculus aquarius mRNA, partial cds.	-0.251	-0.556	-0.027	-0.342	#REF!
CG_Mm_3000491_1	Mus musculus DNA primase, p49 subunit (Prim1), mRNA.	-0.804	-0.733	-0.845	-0.787	#REF!
CG_Mm_3000492_1	Mus musculus replication protein A2 (Rpa2), mRNA.	-0.581	-0.192	-0.485	-0.414	#REF!
CG_Mm_3000495_1	Mus musculus Bloom syndrome homolog (human) (Blm), mRNA.	-0.53	-0.499	-0.414	-0.678	#REF!
CG_Mm_3000496_1	Mus musculus origin recognition complex, subunit 5 homolog (S. cerevisiae)	-0.526	-0.511	-0.424	-0.268	#REF!
CG_Mm_3000499_1	Mus musculus DNA polymerase epsilon small subunit mRNA, partial cds.	-0.264	-0.467	-0.549	-0.616	#REF!
CG_Mm_3000502_1	Mus musculus nuclear factor I/X (Nfix), mRNA.	0.981	0.207	0.362	0.059	#REF!
CG_Mm_3000503_1	Mus musculus origin recognition complex, subunit 4 (Orc4), mRNA.	-0.71	-0.62	-0.825	-0.64	#REF!
CG_Mm_3000506_1	Mus musculus deoxynucleotidyltransferase, terminal (Dntt), mRNA.	-0.4	-0.616	-0.349	-0.42	#REF!
CG_Mm_3000507_1	Mus musculus dUTPase mRNA, complete cds.	-0.551	-0.535	-0.378	-0.423	#REF!
CG_Mm_3000508_1	Mus musculus mini chromosome maintenance deficient 2 (S. cerevisiae) (Mcmd	-0.558	-0.803	-0.354	-0.564	#REF!
CG_Mm_3000512_1	Mus musculus polymerase (DNA directed), epsilon (Pole), mRNA.	-0.121	-0.339	-0.306	-0.5	#REF!
CG_Mm_3000513_1	Mus musculus polymerase (DNA directed), alpha 1 (Pola1), mRNA.	-0.593	-0.523	-0.546	-0.431	#REF!
CG_Mm_3000514_1	Mus musculus ribonucleotide reductase M2 (Rrm2), mRNA.	-1.217	-1.515	-0.667	-0.771	#REF!
CG_Mm_3000515_1	Mus musculus neuronal tyrosine/threonine phosphatase 1 (Nttp1), mRNA.	-0.497	-0.611	-0.285	-0.364	#REF!
CG_Mm_3000516_1	Mus musculus activator of S phase kinase (Ask-pending), mRNA.	-1.057	-1.016	-1.036	-0.966	#REF!
CG_Mm_3000518_1	Mus musculus heterogeneous nuclear ribonucleoprotein H1 (Hnrph1), mRNA.	-0.314	-0.439	0.018	-0.118	#REF!
CG_Mm_3000519_1	Mus musculus polymerase (DNA directed), gamma (Polg), mRNA.	-0.102	-0.602	-0.191	-0.594	#REF!
CG_Mm_3000522_1	Mus musculus topoisomerase (DNA) II alpha (Top2a), mRNA.	-0.578	-0.652	-0.288	-0.268	#REF!
CG_Mm_3000526_1	Mus musculus DNA primase, p58 subunit (Prim2), mRNA.	-0.472	-0.75	-0.454	-0.526	#REF!
CG_Mm_3000528_1	Mus musculus cell division cycle 71 homolog (S. cerevisiae)-like 1 (Cdc7l1	-0.362	-0.833	-0.524	-0.752	#REF!
CG_Mm_3000532_1	Mus musculus mRNA for Clast3 protein, complete cds.	-0.32	-0.412	-0.1	-0.149	#REF!
CG_Mm_3000538_1	Mus musculus ES2 protein (Es2) mRNA, complete cds.	0.095	0.151	0.407	0.396	#REF!
CG_Mm_3000541_1	Mouse gag gene, 3 flank.	-0.255	-0.402	-0.166	-0.36	#REF!
CG_Mm_3000548_1	Mus musculus mutS homolog 6 (E. coli) (Msh6), mRNA.	-0.691	-0.717	-0.756	-0.663	#REF!
CG_Mm_3000553_1	Mus musculus SCHIP-1 mRNA, partial cds.	-0.804	-0.816	-0.933	-0.94	#REF!
CG_Mm_3000556_1	Mus musculus RAD54 like (S. cerevisiae) (Rad54l), mRNA.	-0.136	-0.519	-0.193	-0.627	#REF!
CG_Mm_3000559_1	Murine hepatitis virus MHV-A59 defective interfering (DI) RNA.	-0.331			-0.476	#REF!
CG_Mm_3000560_1	Mus musculus PES1 protein (Pes1) mRNA, complete cds.	-0.447	-0.769	-0.171	-0.36	#REF!
CG_Mm_3000561_1	Mus musculus nudix (nucleoside diphosphate linked moiety X)-type motif 1 (	-0.057	-0.48	-0.18	-0.519	#REF!
CG_Mm_3000565_1	Mus musculus X-linked nuclear protein (Xnp), mRNA.	0.361	0.099	0.453	0.275	#REF!
CG_Mm_3000569_1	Mus musculus RAD9 homolog (S. pombe) (Rad9), mRNA.	-0.464	-0.394	-0.159	-0.171	#REF!
CG_Mm_3000578_1	Mus musculus helicase, lymphoid specific (Hells), mRNA.	-0.709	-0.609	-0.84	-0.476	#REF!
CG_Mm_3000584_1	Mus musculus RAD51 associated protein 1 (Rad51ap1), mRNA.	-0.249	-0.168	-0.46	-0.395	#REF!
CG_Mm_3000602_1	Mus musculus insulinoma-associated 1 (Insm1), mRNA.	-0.289	-0.568	-0.391	-0.569	#REF!
CG_Mm_3000619_1	Mus musculus mRNA for Deltex3, complete cds.	0.326	0.185	0.595	0.496	#REF!
CG_Mm_3000655_1	Mus musculus clone pMG75 nonsatellite RNA sequence.	-0.634	-0.038	-0.527	-0.113	#REF!
CG_Mm_3000661_1	Mus musculus high mobility group box 2 (Hmgb2), mRNA.	-0.665	-0.673	-0.372	-0.403	#REF!
CG_Mm_3000662_1	Mus musculus high mobility group box 3 (Hmgb3), mRNA.	-0.431	-0.858	-0.613	-0.85	#REF!
CG_Mm_3000667_1	Mus musculus Scm-related gene containing four mbt domains (Sfmbt), mRNA.	-0.081	-0.589	-0.199	-0.336	#REF!
CG_Mm_3000683_1	Mus musculus gene rich cluster, C9 gene (Grcc9), mRNA.	-0.811	-0.624	-0.57	-0.414	#REF!
CG_Mm_3000684_1	Mus musculus special AT-rich sequence binding protein 1 (Satb1), mRNA.	-0.754	-0.445	-0.501	-0.524	#REF!
CG_Mm_3000687_1	Mus musculus Su(var)3-9 homolog Suv39h2 (Suv39h2) mRNA, complete cds.	-0.459	-0.426	-0.272	-0.272	#REF!
CG_Mm_3000694_1	Mus musculus H2A histone family, member Z (H2afz), mRNA.	-0.879	-0.741	-0.092	-0.105	#REF!
CG_Mm_3000695_1	Mus musculus H1 histone family, member T (testis-specific) (H1ft), mRNA.	-0.701	-0.444	-0.596	-0.374	#REF!
CG_Mm_3000696_1	Mus musculus nucleosome assembly protein 1-like 1 (Nap1l1), mRNA.	-0.664	-0.404	-0.536	-0.41	#REF!
CG_Mm_3000703_1	Mus musculus mRNA for SET, partial cds.	-0.45		-0.303	-0.398	#REF!
CG_Mm_3000708_1	Mus musculus brain cDNA, clone MNCb-0385.	-0.755	-0.474	-0.679	-0.653	#REF!
CG_Mm_3000714_1	Mus musculus SIR2L3 isoform A (Sir2L3) mRNA, complete cds; alternatively s	0.491	0.207	0.331	0.008	#REF!
CG_Mm_3000715_1	Mus musculus SIR2L2 (Sir2L2) mRNA, complete cds.	0.543	0.335	0.187	0.221	#REF!
CG_Mm_3000720_1	Mus musculus calcyclin binding protein (CACYBP) mRNA, partial cds.	-0.712	-0.529	-0.57	-0.476	#REF!
CG_Mm_3000730_1	Mus musculus reversion induced LIM gene (Ril-pending), mRNA.	-0.403	-0.348	-0.4	-0.395	#REF!
CG_Mm_3000732_1	Mus musculus leukemia associated gene protein (Mllt1) mRNA, complete cds.	-0.189	-0.354	-0.364	-0.531	#REF!
CG_Mm_3000739_1	Mus musculus sterol regulatory element-binding protein 2 (SREBP2) mRNA, pa	-0.414	-0.295	-0.517		#REF!
CG_Mm_3000762_1	Mus musculus WSB-1 (Wsb1), mRNA.	0.475	0.413	0.365	0.421	#REF!
CG_Mm_3000771_1	Mus musculus TATA box binding protein-like protein (Tlp), mRNA.	-0.235	-0.662	-0.133	-0.367	#REF!
CG_Mm_3000775_1	Mus musculus mg53d08.r1 mRNA, partial cds.	0.521	0.203	0.999	0.751	#REF!
CG_Mm_3000780_1	Mouse mRNA for RNA polymerase I associated factor (PAF53), complete cds.	-0.366	-0.834	-0.35	-0.607	#REF!
CG_Mm_3000794_1	Mus musculus zinc finger protein of the cerebellum 2 (Zic2), mRNA.	0.122	0.405	1.273	1.311	#REF!
CG_Mm_3000798_1	Mus musculus DNA-damage inducible transcript 3 (Ddit3), mRNA.	-0.433	-0.301	-0.31	-0.385	#REF!
CG_Mm_3000805_1	Mus musculus aryl hydrocarbon receptor nuclear translocator 2 (Arnt2), mRN	-0.006	0.166	0.748	0.656	#REF!
CG_Mm_3000874_1	Mus musculus transcription factor Dp 1 (Tfdp1), mRNA.	-0.664	-0.753	-0.624	-0.707	#REF!
CG_Mm_3000875_1	Mus musculus secretoglobin, family 1A, member 1 (uteroglobin) (Scgb1a1), m	-0.598	-0.758	-0.665	-0.739	#REF!
CG_Mm_3000886_1	Mouse mRNA for ELP3, complete cds.	-0.31	-0.434	-0.335	-0.523	#REF!
CG_Mm_3000887_1	Mus musculus zinc finger protein ZFP110 mRNA, partial cds.	-0.625	-0.625	-0.532	-0.59	#REF!
CG_Mm_3000888_1	Mus musculus zinc finger protein 112 (Zfp112), mRNA.	-0.38	-0.764	-0.538	-0.551	#REF!
CG_Mm_3000889_1	Mus musculus LAG protein (Lag) mRNA, complete cds.	0.457	0.449	0.483	0.392	#REF!
CG_Mm_3000900_1	Mus musculus undifferentiated embryonic cell transcription factor 1 (Utf1)	-0.3	-0.251	-0.416	-0.323	#REF!
CG_Mm_3000922_1	Mus musculus mRNA for zinc finger protein (Zfp296 gene).	-0.198	0.316	0.124	0.459	#REF!
CG_Mm_3000930_1	602052458F1 NCI_CGAP_SG2 Mus musculus cDNA clone IMAGE:4191686 5, mRNA seq	-0.182	0.308	0.116	0.512	#REF!
CG_Mm_3000976_1	Mus musculus zinc finger protein 239 (Zfp239), mRNA.	-0.512	-0.29	-0.319	-0.19	#REF!
CG_Mm_3000977_1	Mus musculus gastrulation brain homeobox 2 (Gbx2), mRNA.	0.456	0.508		0.161	#REF!
CG_Mm_3000988_1	601333550F1 NCI_CGAP_Mam6 Mus musculus cDNA clone IMAGE:3710917 5, mRNA se	0.391	0.269	0.711	0.489	#REF!
CG_Mm_3000989_1	Mus musculus POU domain, class 3, transcription factor 3 (Pou3f3), mRNA.	0.057	0.192	0.438	0.429	#REF!
CG_Mm_3000997_1	Mus musculus FE65-like protein mRNA, partial cds.	0.454	0.102	0.516	0.424	#REF!
CG_Mm_3001003_1	Mus musculus nucleophosmin 1 (Npm1), mRNA.	-1.331	-1.051	-0.756	-0.469	#REF!
CG_Mm_3001012_1	Mus musculus transcription factor UBF (Tcfubf), mRNA.	-0.126	-0.149	-0.312	-0.48	#REF!
CG_Mm_3001054_1	Mus musculus zinc finger homeobox 1a (Zfhx1a), mRNA.	-0.469	-0.522	-0.631	-0.522	#REF!
CG_Mm_3001084_1	Mus musculus early growth response 1 (Egr1), mRNA.	-0.444	-0.922	-0.449	-0.787	#REF!
CG_Mm_3001085_1	Mus musculus nuclear receptor subfamily 3, group C, member 1 (Nr3c1), mRNA	0.314	0.312	0.463	0.372	#REF!
CG_Mm_3001092_1	Mus musculus histone cell cycle regulation defective homolog A (S. cerevis	-0.313	-0.423	-0.058	-0.261	#REF!
CG_Mm_3001097_1	Mus musculus myeloid differentiation primary response gene 88 (Myd88), mRN	0.453	0.408	0.14	0.029	#REF!
CG_Mm_3001109_1	Mus musculus charged amino acid rich leucine zipper factor-1 (Crl-1) mRNA,	-0.393	-0.434	-0.376	-0.373	#REF!
CG_Mm_3001121_1	Mus musculus mini chromosome maintenance deficient 4 homolog (S. cerevisia	-0.588	-0.519	-0.864	-0.734	#REF!
CG_Mm_3001129_1	Mus musculus Kruppel-like factor 4 (gut) (Klf4), mRNA.	-0.176	0.093	0.67	0.861	#REF!
CG_Mm_3001130_1	Mus musculus RAR-related orphan receptor alpha (Rora), mRNA.	0.354	0.6	0.303	0.408	#REF!
CG_Mm_3001134_1	Mus musculus POU domain, class 3, transcription factor 2 (Pou3f2), mRNA.	-0.081	0.189	0.318	0.449	#REF!
CG_Mm_3001135_1	Mus musculus carboxypeptidase X 1 (M14 family) (Cpxm1), mRNA.	0.283	0.157	0.607	0.385	#REF!
CG_Mm_3001138_1	Mus musculus nuclear factor of activated T-cells 5 (Nfat5), mRNA.	0.376		0.516	0.438	#REF!
CG_Mm_3001140_1	Mus musculus distal-less homeobox 1 (Dlx1), mRNA.	-0.081	0.254	0.416	0.6	#REF!
CG_Mm_3001143_1	Mus musculus early B-cell factor associated zinc finger transcription fact	0.79	0.755	0.914	0.965	#REF!
CG_Mm_3001152_1	Mus musculus mRNA for mCDC46 protein, complete cds.	-0.193	-0.934	-0.151	-0.809	#REF!
CG_Mm_3001159_1	Mouse myocyte-specific enhancer factor 2 (MEF-2C) mRNA sequence.	0.197	-0.089	0.542	0.408	#REF!
CG_Mm_3001160_1	Mus musculus MYB binding protein (P160) 1a (Mybbp1a), mRNA.	-0.181	-0.348	-0.179	-0.455	#REF!
CG_Mm_3001166_1	Mus musculus pre B-cell leukemia transcription factor 3 (Pbx3), mRNA.	-0.311	-0.206	0.481	0.421	#REF!
CG_Mm_3001170_1	Mus musculus nuclear transcription factor-Y beta (Nfyb), mRNA.	-0.484	-0.583	-0.22	-0.32	#REF!
CG_Mm_3001182_1	Mus musculus core promoter binding protein mRNA, partial cds.	-0.026	-0.333	-0.156	-0.531	#REF!
CG_Mm_3001187_1	Mus musculus zinc finger protein (Mtsh1) mRNA, partial cds.	0.06	0.247	0.524	0.524	#REF!
CG_Mm_3001188_1	Mus musculus programmed cell death protein 7 (Pdcd7), mRNA.	-0.534	-0.347	-0.107	-0.021	#REF!
CG_Mm_3001197_1	Mus musculus zinc fingers and homeoboxes protein 1 (Zhx1), mRNA.	0.297	0.389	0.412	0.334	#REF!
CG_Mm_3001210_1	Mus musculus hypothetical protein, clone 2-65 (AB030198), mRNA.	0.379	0.062	0.431	0.171	#REF!
CG_Mm_3001216_1	Mus musculus inhibitor of kappaB kinase gamma (Ikbkg), mRNA.	0.965	0.135	0.353	-0.111	#REF!
CG_Mm_3001233_1	Mus musculus p53 binding protein 1 mRNA, partial cds.	-0.155	0.206	0.34	0.533	#REF!
CG_Mm_3001236_1	Mus musculus transcription factor 3 (Tcf3), mRNA.	0.579	0.382	0.119	0.151	#REF!
CG_Mm_3001263_1	Mus musculus TG interacting factor (Tgif), mRNA.	-0.404	-0.373	0.028	-0.075	#REF!
CG_Mm_3001272_1	Mus musculus cellular nucleic acid binding protein (Cnbp), mRNA.	-0.615	-0.837	-0.46	-0.583	#REF!
CG_Mm_3001286_1	M.musculus mRNA for heat shock factor 1-alpha.	0.267	0.191	0.55	0.482	#REF!
CG_Mm_3001297_1	Mus musculus homeodomain protein (Nkx-1.2) mRNA, complete cds.	0.588	0.592	0.846	0.713	#REF!
CG_Mm_3001313_1	Mus musculus enhancer of zeste homolog 1 (Drosophila) (Ezh1), mRNA.	0.435	0.133	0.739	0.745	#REF!
CG_Mm_3001348_1	M.musculus COUP-TF1.	0.192	0.33	0.514	0.571	#REF!
CG_Mm_3001363_1	Mus musculus mRNA for mszf23-1, partial cds.	0.535	-0.105	0.429	0.163	#REF!
CG_Mm_3001367_1	Mus musculus mRNA for sterol regulatory element-binding protein-1 (SREBP-1	0.046	0.223	0.412	0.55	#REF!
CG_Mm_3001370_1	Mus musculus thyroid hormone receptor beta (Thrb), mRNA.	0.482	0.452	-0.076	-0.066	#REF!
CG_Mm_3001376_1	Mus musculus Rev-ErbA-alpha protein mRNA, partial cds.	0.524	0.035	0.754	0.482	#REF!
CG_Mm_3001409_1	Mus musculus mRNA for zinc finger protein, partial cds, clone:CTfin92.	0.543	0.016	0.428	0.255	#REF!
CG_Mm_3001414_1	Mus musculus Rel domain-containing transcription factor NFAT5 (Nfat5) mRNA	0.382	0.407	0.323	0.399	#REF!
CG_Mm_3001415_1	Mus musculus pre B-cell leukemia transcription factor 1 (Pbx1), mRNA.	0.553	0.112	-0.302	-0.282	#REF!
CG_Mm_3001429_1	Mus musculus Smcx (Smcx) mRNA, complete cds.	0.305	0.088	0.534	0.328	#REF!
CG_Mm_3001435_1	Mus musculus ELK3, member of ETS oncogene family (Elk3), mRNA.	-0.326	-0.429	0.193	0.15	#REF!
CG_Mm_3001453_1	Mus musculus sal-like 2 (Drosophila) (Sall2), mRNA.	-0.403	-0.172	-0.351	-0.223	#REF!
CG_Mm_3001471_1	Mus musculus transcription factor 15 (Tcf15), mRNA.	0.31	0.437	0.046	0.006	#REF!
CG_Mm_3001489_1	Mus musculus ets-related transcription factor (Etv5) mRNA, complete cds.	0.489	0.154	1.073	0.786	#REF!
CG_Mm_3001497_1	Mus musculus cellular repressor of E1A-stimulated genes (Creg), mRNA.	-0.315	0.113	0.116	0.403	#REF!
CG_Mm_3001498_1	Mus musculus Dominant megacolon mutant Sox-10 protein (Sox10) mRNA, comple	0.433	0.118	0.458	0.218	#REF!
CG_Mm_3001499_1	Mus musculus SRY-box containing gene 11 (Sox11), mRNA.	-0.894	-0.823	-0.274	-0.076	#REF!
CG_Mm_3001510_1	Mus musculus myeloblastosis oncogene-like 1 (Mybl1), mRNA.	0.219	0.311	1.223	1.45	#REF!
CG_Mm_3001511_1	Mus musculus Opr mRNA, complete cds.	0.22	0.207	0.583	0.628	#REF!
CG_Mm_3001513_1	Mus musculus Kruppel-type zinc finger protein KROX-25 mRNA, complete cds.	-0.199	-0.434	-0.318	-0.404	#REF!
CG_Mm_3001542_1	Mus musculus cerebellar degeneration-related 2 (Cdr2), mRNA.	-0.431	-0.647	-0.464	-0.716	#REF!
CG_Mm_3001545_1	Mus musculus Cbp/p300-interacting transactivator, with Glu/Asp-rich carbox	0.752	1.167	0.183	0.428	#REF!
CG_Mm_3001547_1	Mus musculus leucine rich repeat (in FLII) interacting protein 1 (Lrrfip1)	-0.643	-0.684	-0.762	-0.93	#REF!
CG_Mm_3001548_1	Mus musculus ring finger protein 4 (Rnf4) mRNA, complete cds.	-0.475	-0.562	-0.482	-0.497	#REF!
CG_Mm_3001551_1	Mus musculus upstream binding protein 1 (Ubp1), mRNA.	0.034	0.126	0.407	0.403	#REF!
CG_Mm_3001554_1	Mus musculus Kruppel-like factor 12 (Klf12), mRNA.	-0.125	-0.537	-0.4	-0.58	#REF!
CG_Mm_3001559_1	Mus musculus zinc finger homeobox 1b (Zfhx1b), mRNA.	-0.314	-0.549	0.2	0.261	#REF!
CG_Mm_3001569_1	Mus musculus zinc finger protein 143 (Zfp143), mRNA.	-0.03	-0.45	-0.176	-0.337	#REF!
CG_Mm_3001575_1	Mus musculus transcription elongation regulator 1 (CA150) (Tcerg1), mRNA.	-0.336	-0.458	-0.147	-0.335	#REF!
CG_Mm_3001576_1	Mus musculus proline rich protein expressed in brain (Prtb), mRNA.	0.446	0.304	0.268	0.142	#REF!
CG_Mm_3001584_1	Mus musculus regulatory factor X-associated ankyrin-containing protein (Rf	1.294	1.079	0.764	0.747	#REF!
CG_Mm_3001586_1	Mus musculus transcription elongation factor B (SIII), polypeptide 3 (110k	0.132	-0.012	0.53	0.409	#REF!
CG_Mm_3001588_1	Mus musculus regulatory factor X, 5 (influences HLA class II expression) (	0.297	0.358	0.655	0.591	#REF!
CG_Mm_3001591_1	Mus musculus DNA binding protein DESRT (Desrt) mRNA, complete cds.	0.555	0.385	0.398	0.202	#REF!
CG_Mm_3001593_1	Mus musculus RAD18 homolog (S.cerevisiae) (Rad18), mRNA.	0.084	-0.305	-0.122	-0.467	#REF!
CG_Mm_3001596_1	Mus musculus Sjogren syndrome antigen A2 (Ssa2), mRNA.	0.519	-0.172	0.318	0.158	#REF!
CG_Mm_3001607_1	Mus musculus heterogeneous nuclear ribonucleoprotein A2/B1 (Hnrpa2b1), mRN	-0.345	-0.413	-0.15	0.009	#REF!
CG_Mm_3001614_1	Mus musculus wild-type p53-induced gene 1 (Wig1), mRNA.	-0.507	-0.618		-0.204	#REF!
CG_Mm_3001615_1	Mus musculus heterogeneous nuclear ribonucleoprotein D-like (Hnrpdl), mRNA	-0.553	-0.459	-0.323	-0.357	#REF!
CG_Mm_3001616_1	Mus musculus RNA binding motif protein 3 (Rbm3), mRNA.	-0.642	-0.189	-0.781	-0.542	#REF!
CG_Mm_3001617_1	Mus musculus ventral neuron-specific protein 1 NOVA1 (Nova1) mRNA, partial	-0.18	0.069	-0.481	-0.345	#REF!
CG_Mm_3001619_1	mj45d09.r1 Soares mouse embryo NbME13.5 14.5 Mus musculus cDNA clone IMAGE	-0.379	-0.194	-0.6	-0.26	#REF!
CG_Mm_3001621_1	Mus musculus MNF-2 mRNA, 3UTR.	-0.421	-0.172	-0.342	-0.352	#REF!
CG_Mm_3001623_1	Mus musculus poly(rC) binding protein 3 (Pcbp3), mRNA.	0.185	0.039	0.454	0.356	#REF!
CG_Mm_3001644_1	Mus musculus splicing factor 3a, subunit 2, 66kD (Sf3a2), mRNA.	-0.531	-0.553	-0.402		#REF!
CG_Mm_3001652_1	Mus musculus variant polyadenylation protein CSTF-64 (Cstf2t) mRNA, comple	-0.32	-0.491	-0.176	-0.251	#REF!
CG_Mm_3001653_1	Mus musculus stem-loop binding protein (Slbp), mRNA.	-0.472	-0.544	-0.634	-0.608	#REF!
CG_Mm_3001655_1	Mus musculus emerin (Emd), mRNA.	-0.106	-0.459	-0.025	-0.302	#REF!
CG_Mm_3001660_1	Mus musculus polymyositis/scleroderma autoantigen 1 (Pmscl1), mRNA.	-0.393	-0.486	-0.45	-0.396	#REF!
CG_Mm_3001663_1	Mus musculus Sjogren syndrome antigen B (Ssb), mRNA.	-0.68	-0.31	-0.38	-0.157	#REF!
CG_Mm_3001664_1	Mus musculus nucleolar protein 5 (Nol5), mRNA.	-0.997	-1.049	-0.405	-0.334	#REF!
CG_Mm_3001667_1	Mus musculus ribonucleic acid binding protein S1 (Rnps1), mRNA.	-0.321	-0.463	0.001	-0.114	#REF!
CG_Mm_3001671_1	Mus musculus DEAD/H (Asp-Glu-Ala-Asp/His) box polypeptide 15 (RNA helicase	-0.588	-0.79	-0.194	-0.292	#REF!
CG_Mm_3001677_1	601057885F1 NCI_CGAP_Mam6 Mus musculus cDNA clone IMAGE:3158109 5, mRNA se	-0.402	-0.291	-0.432	-0.316	#REF!
CG_Mm_3001682_1	Mus musculus small nuclear ribonucleoprotein D1 (Snrpd1), mRNA.	-0.602	-0.345	-0.426	-0.206	#REF!
CG_Mm_3001684_1	Mus musculus small nuclear ribonucleoprotein N (Snrpn), mRNA.	1.024	0.848	0.141	0.001	#REF!
CG_Mm_3001686_1	Mus musculus polypyrimidine tract binding protein 2 (Ptbp2), mRNA.	-0.345	-0.421	-0.44	-0.483	#REF!
CG_Mm_3001692_1	Mus musculus splicing factor, arginine/serine-rich 3 (SRp20) (Sfrs3), mRNA	-0.481	-0.341	-0.564	-0.412	#REF!
CG_Mm_3001694_1	Mus musculus 5-azacytidine induced gene 2 (Azi2), mRNA.	-0.417	-0.425	-0.426	-0.329	#REF!
CG_Mm_3001700_1	Mus musculus RNA guanylyltransferase and 5-phosphatase (Rngtt), mRNA.	-0.437	-0.177	-0.489	-0.458	#REF!
CG_Mm_3001713_1	Mus musculus mRNA for muscle protein 637 (mg637 gene).	-0.438	-0.324	-0.14	-0.217	#REF!
CG_Mm_3001718_1	Mouse mRNA for initiation factor eIF-4A long form.	-0.372	-0.637	0.038	-0.064	#REF!
CG_Mm_3001724_1	Mus musculus Int-6 mRNA, 5 end, partial cds.	-0.411	-0.437	-0.352	-0.303	#REF!
CG_Mm_3001725_1	Mus musculus ribosomal protein S16 (Rps16), mRNA.	-0.524	-0.303	-0.111	-0.045	#REF!
CG_Mm_3001726_1	Mus musculus ribosomal protein L23 (Rpl23) mRNA, complete cds.	-0.402	-0.358	-0.238	-0.172	#REF!
CG_Mm_3001734_1	Mus musculus ribosomal protein L21 (Rpl21), mRNA.	-0.567	-0.297	-0.438	-0.179	#REF!
CG_Mm_3001735_1	Mus musculus ribosomal protein S11 mRNA, complete cds.	-0.668	-0.5	-0.228	-0.336	#REF!
CG_Mm_3001736_1	M.musculus mRNA for ribosomal protein L5, 3end.	-0.523	-0.335	-0.228	-0.006	#REF!
CG_Mm_3001750_1	Mus musculus, ribosomal protein L30, clone MGC:6114 IMAGE:3489311, mRNA, c	-0.567	-0.407	-0.251	-0.162	#REF!
CG_Mm_3001757_1	M.musculus D11Bhm181e exon.	-0.472	-0.369	-0.319	-0.302	#REF!
CG_Mm_3001758_1	Mus musculus ribosomal protein L6 (Rpl6), mRNA.	-0.282	-1.371	-0.062	-1.237	#REF!
CG_Mm_3001770_1	Mus musculus ribosomal protein L7a (Rpl7a), mRNA.	-0.116	-0.67	0.111	-0.443	#REF!
CG_Mm_3001774_1	Mus musculus Hbs1-like (S. cerevisiae) (Hbs1l), mRNA.	0.654	-0.176	0.514	0.159	#REF!
CG_Mm_3001782_1	Mus musculus mRNA full length insert cDNA clone EUROIMAGE 441571.	-0.623	0.031	-0.395	-0.882	#REF!
CG_Mm_3001784_1	Mus musculus eukaryotic translation initiation factor 4E (Eif4e), mRNA.	-0.365	-0.254	-0.458	-0.342	#REF!
CG_Mm_3001785_1	Mus musculus eukaryotic translation initiation factor 3, subunit 7 (zeta,	-0.225	-1.081	-0.385	-0.62	#REF!
CG_Mm_3001788_1	Mus musculus eukaryotic translation elongation factor 1 beta 2 (Eef1b2), m	-0.404	-0.336	-0.038	-0.044	#REF!
CG_Mm_3001790_1	Mus musculus strain BALB/c elongation factor 2 mRNA, partial cds.	0.467	-0.194	0.656	0.344	#REF!
CG_Mm_3001793_1	Mouse elongation factor 2 (ef-2) mRNA, 3 end.	0.319	-0.188	0.677	0.386	#REF!
CG_Mm_3001800_1	Mus musculus eukaryotic translation elongation factor 1-delta mRNA, comple	-0.531	-0.387	-0.515	-0.593	#REF!
CG_Mm_3001804_1	Mus musculus nascent polypeptide-associated complex alpha polypeptide (Nac	-0.441	-0.375	-0.083	-0.192	#REF!
CG_Mm_3001811_1	Mus musculus phenylalanyl tRNA synthetase beta subunit (Frsb) mRNA, comple	-0.29	-0.504	-0.223	-0.342	#REF!
CG_Mm_3001812_1	Mus musculus histidyl tRNA synthetase (Hars), mRNA.	-0.424	-0.647	-0.39	-0.2	#REF!
CG_Mm_3001815_1	M.musculus mRNA for glutamyl-tRNA synthetase.	-0.449	-0.489	0.12	0.065	#REF!
CG_Mm_3001827_1	Mus musculus epilepsy, progressive myoclonic epilepsy, type 2 gene alpha (	-0.496	-0.364	-0.323	-0.333	#REF!
CG_Mm_3001828_1	Mus musculus DEAD (aspartate-glutamate-alanine-aspartate) box polypeptide	-0.394	-0.775	-0.116	-0.124	#REF!
CG_Mm_3001832_1	Mus musculus DEAD/H (Asp-Glu-Ala-Asp/His) box polypeptide 21 (RNA helicase	-0.467	-0.358	-0.36	-0.188	#REF!
CG_Mm_3001833_1	602091639F1 NCI_CGAP_Co24 Mus musculus cDNA clone IMAGE:4206153 5, mRNA se	-0.388	-0.428	-0.138	-0.179	#REF!
CG_Mm_3001843_1	Mus musculus FK506 binding protein 7 (23 kDa) (Fkbp7), mRNA.	0.042	0.344	0.286	0.56	#REF!
CG_Mm_3001844_1	Mus musculus t-complex protein 1 (Tcp1), mRNA.	-0.499	-0.582	-0.201	-0.203	#REF!
CG_Mm_3001847_1	Mus musculus matricin mRNA, complete cds.	-0.298	-0.645	-0.263	-0.626	#REF!
CG_Mm_3001848_1	Mus musculus FK506 binding protein 3 (25kD) (Fkbp3), mRNA.	-0.498	-0.326	-0.236	-0.275	#REF!
CG_Mm_3001861_1	Mus musculus ceroid lipofuscinosis, neuronal 3, juvenile (Batten, Spielmey	0.474	0.061	0.39	0.269	#REF!
CG_Mm_3001863_1	Mus musculus chaperonin subunit 5 (epsilon) (Cct5), mRNA.	-0.568	-0.627	-0.153	-0.333	#REF!
CG_Mm_3001866_1	Mus musculus junctophilin 2 (Jph2), mRNA.	-0.35	-0.511	-0.222	-0.474	#REF!
CG_Mm_3001867_1	Mus musculus chaperonin subunit 8 (theta) (Cct8), mRNA.	-0.56	-0.194	-0.533	-0.106	#REF!
CG_Mm_3001868_1	Mus musculus chaperonin subunit 6a (zeta) (Cct6a), mRNA.	-0.376	-0.45	-0.021	-0.145	#REF!
CG_Mm_3001869_1	Mus musculus FK506 binding protein 4 (59 kDa) (Fkbp4), mRNA.	-0.268	-0.417	-0.143	-0.347	#REF!
CG_Mm_3001887_1	Mus musculus src family associated phosphoprotein 2 (Scap2), mRNA.	0.903	0.544	0.042	-0.12	#REF!
CG_Mm_3001899_1	Mus musculus epidermal growth factor receptor pathway substrate 8 (Eps8),	-0.038	0.135	-0.65	-0.333	#REF!
CG_Mm_3001912_1	Mus musculus transforming, acidic coiled-coil containing protein 2 (Tacc2)	-0.529	-0.8	-0.417	-0.547	#REF!
CG_Mm_3001915_1	Mus musculus EH-domain containing 3 (Ehd3), mRNA.	0.501	0.274	0.833	0.48	#REF!
CG_Mm_3001917_1	Mus musculus mannosidase 2, alpha B1 (Man2b1), mRNA.	0.746	0.033	0.864	0.498	#REF!
CG_Mm_3001937_1	Mus musculus gamma-glutamyl carboxylase (Ggcx), mRNA.	0.499	0.041	0.493	0.191	#REF!
CG_Mm_3001941_1	Mus musculus geminin (Geminin-pending), mRNA.	-0.089	-0.386	-0.351	-0.547	#REF!
CG_Mm_3001946_1	Mus musculus nemo like kinase (Nlk), mRNA.	0.116	0.128	0.443	0.419	#REF!
CG_Mm_3001947_1	Mus musculus mRNA for TOPK, complete cds.	-0.51	-0.812	-0.865	-0.943	#REF!
CG_Mm_3001955_1	Mus musculus islet cell autoantigen 1, 69 kDa (Ica1), mRNA.	-0.037	-0.344	-0.141	-0.469	#REF!
CG_Mm_3001956_1	Mus musculus ribophorin II (Rpn2), mRNA.	0.56	-0.066	0.522	0.145	#REF!
CG_Mm_3001969_1	Mus musculus 6-phosphofructo-2-kinase/fructose-2,6-biphosphatase 2 (Pfkfb2	0.634	0.365	0.441	0.33	#REF!
CG_Mm_3001971_1	Mus musculus procollagen lysine, 2-oxoglutarate 5-dioxygenase 2 (Plod2), m	0.416	0.074	0.394	0.262	#REF!
CG_Mm_3001974_1	Mus musculus RAB geranylgeranyl transferase, b subunit (Rabggtb), mRNA.	-0.5	-0.524	-0.321	-0.397	#REF!
CG_Mm_3001975_1	Mus musculus PFTAIRE protein kinase 1 (Pftk1), mRNA.	0.612	0.358	0.157	-0.017	#REF!
CG_Mm_3001977_1	Mus musculus aurora-related kinase 1 (ARK1) mRNA, complete cds.	-1.101	-1.349	-0.628	-0.839	#REF!
CG_Mm_3001978_1	Mus musculus protein kinase C, alpha (Prkca), mRNA.	0.73	0.749	0.631	0.475	#REF!
CG_Mm_3001983_1	Mus musculus B-cell src-homology tyrosine kinase (Frk), mRNA.	0.202	0.011	0.483	0.491	#REF!
CG_Mm_3001987_1	Mus musculus homeodomain interacting protein kinase 2 (Hipk2), mRNA.	0.161	0.14	0.416	0.426	#REF!
CG_Mm_3001989_1	Mus musculus maternal embryonic leucine zipper kinase (Melk), mRNA.	-0.517	-0.879	-0.682	-0.875	#REF!
CG_Mm_3001992_1	Mus musculus src-like adaptor (Sla), mRNA.	-0.435		-0.562	-0.573	#REF!
CG_Mm_3002004_1	Mus musculus protein kinase C, mu (Prkcm), mRNA.	0.331	0.233	0.436	0.302	#REF!
CG_Mm_3002010_1	Mus musculus vaccinia related kinase 1 (Vrk1), mRNA.	-0.396	-0.518	-0.383	-0.494	#REF!
CG_Mm_3002023_1	Mus musculus serine/threonine protein kinase CISK (Cisk) mRNA, complete cd	0.562	0.444	0.101	0.025	#REF!
CG_Mm_3002026_1	Mus musculus serine/threonine kinase 10 (Stk10), mRNA.	-0.212	-0.087	-0.473	-0.361	#REF!
CG_Mm_3002031_1	Mus musculus ring finger protein 13 (Rnf13), mRNA.	0.262	0.399	0.199	0.484	#REF!
CG_Mm_3002048_1	Mus musculus protein tyrosine phosphatase, non-receptor type 13 (Ptpn13),	0.662	0.573	0.607	0.602	#REF!
CG_Mm_3002059_1	Mus musculus Sang mRNA, complete cds.	0.7	0.162	0.618	0.48	#REF!
CG_Mm_3002060_1	Mus musculus guanine nucleotide binding protein, alpha 12 (Gna12), mRNA.	-0.158	0.007	0.376	0.659	#REF!
CG_Mm_3002061_1	Mus musculus guanine nucleotide binding protein, alpha 13 (Gna13), mRNA.	0.623	0.376	0.812	0.749	#REF!
CG_Mm_3002075_1	Mouse protein disulfide isomerase (ERp59) mRNA, complete cds.	0.06	0.193	0.326	0.518	#REF!
CG_Mm_3002086_1	Mus musculus ubiquitin-like 1 (sentrin) activating enzyme E1B (Uble1b), mR	-0.444	-0.394	-0.259	-0.188	#REF!
CG_Mm_3002095_1	Mus musculus transmembrane 4 superfamily member 2 (Tm4sf2), mRNA.	0.723	0.702	0.827	0.848	#REF!
CG_Mm_3002100_1	Mus musculus protein kinase inhibitor, gamma (Pkig), mRNA.	0.063	-0.039	-0.473	-0.473	#REF!
CG_Mm_3002103_1	Mus musculus guanine nucleotide binding protein, alpha inhibiting 2 (Gnai2	0.46	0.421	0.549	0.536	#REF!
CG_Mm_3002107_1	Mus musculus nitric oxide synthase 3, endothelial cell (Nos3), mRNA.	0.317	0.337	0.494	0.464	#REF!
CG_Mm_3002108_1	Mus musculus myristoylated alanine rich protein kinase C substrate (Macs),	-0.342	-0.087	0.451	0.704	#REF!
CG_Mm_3002112_1	Mus musculus protein kinase, cAMP dependent, catalytic, alpha (Prkaca), mR	0.411	0.168	0.583	0.272	#REF!
CG_Mm_3002114_1	Mus musculus A-kinase anchoring protein (Akap18) mRNA, complete cds.	0.29	0.198	0.577	0.516	#REF!
CG_Mm_3002117_1	Mus musculus phosphatidylinositol glycan, class B (Pigb), mRNA.	0.531	0.239	0.495	0.248	#REF!
CG_Mm_3002124_1	Mus musculus matrix metalloproteinase 19 (Mmp19), mRNA.	0.374	0.196	-0.086	-2.614	#REF!
CG_Mm_3002125_1	Mus musculus matrix metalloproteinase 17 (Mmp17), mRNA.	-0.061	0.15	0.444	0.606	#REF!
CG_Mm_3002127_1	Mus musculus mRNA for putative pyroglutamyl-peptidase I (PGPEP1 gene).	-0.039	0.15	-0.453	-0.393	#REF!
CG_Mm_3002133_1	Mus musculus cathepsin W (Ctsw), mRNA.	1.066	0.649	0.886	0.492	#REF!
CG_Mm_3002142_1	Mus musculus ubc-like protein MMS2 (Mms2) mRNA, complete cds.	-0.254	-0.515	-0.238	-0.464	#REF!
CG_Mm_3002149_1	Mus musculus midnolin (Midn), mRNA.	0.461	0.082	0.492	0.22	#REF!
CG_Mm_3002161_1	Mus musculus methionine aminopeptidase 2 (Metap2), mRNA.	0.047	-0.015	0.468	0.305	#REF!
CG_Mm_3002164_1	Mus musculus cathepsin L (Ctsl), mRNA.	0.332	0.05	0.541	0.158	#REF!
CG_Mm_3002168_1	Mus musculus calpain 3 (Capn3), mRNA.	0.51	0.082	0.553	0.159	#REF!
CG_Mm_3002175_1	Mus musculus formin binding protein 3 (Fnbp3), mRNA.	-0.428	-0.306	-0.267	-0.111	#REF!
CG_Mm_3002199_1	Mus musculus matrix metalloproteinase 2 (Mmp2), mRNA.	-0.227	-0.397	-0.451	-0.39	#REF!
CG_Mm_3002205_1	Mus musculus prolyl endopeptidase (Prep), mRNA.	-0.279	-0.411	-0.33	-0.648	#REF!
CG_Mm_3002210_1	Mus musculus plasminogen activator, tissue (Plat), mRNA.	0.21	-0.117	-0.829	-1.135	#REF!
CG_Mm_3002216_1	Mus musculus plasma glutamate carboxypeptidase (Pgcp-pending), mRNA.	0.173	0.214	0.548	0.464	#REF!
CG_Mm_3002238_1	Mus musculus proliferation-associated 2G4, 38kD (Pa2g4), mRNA.	-0.933	-1.135	-0.401	-0.424	#REF!
CG_Mm_3002241_1	Mus musculus mRNA for carboxypeptidase N, complete cds.	-0.837	-0.447	-0.372	-0.387	#REF!
CG_Mm_3002254_1	Mus musculus ceroid-lipofuscinosis, neuronal 2 (Cln2), mRNA.	0.551	0.512	0.766	0.783	#REF!
CG_Mm_3002257_1	Mus musculus legumain (Lgmn), mRNA.	0.74	0.39	0.487	0.375	#REF!
CG_Mm_3002264_1	Mus musculus protective protein for beta-galactosidase (Ppgb), mRNA.	0.776	0.333	0.923	0.611	#REF!
CG_Mm_3002286_1	Mus musculus mast cell protease 10 (Mcp10) mRNA, complete cds.	-0.398	-0.344	-0.268	-0.471	#REF!
CG_Mm_3002298_1	Mus musculus a disintegrin-like and metalloprotease (reprolysin type) with	-0.475	-0.375	-0.285	-0.278	#REF!
CG_Mm_3002307_1	Mus musculus proteasome subunit C2 (Psma1) mRNA, complete cds.	-0.274	-0.187	-0.474	-0.307	#REF!
CG_Mm_3002314_1	Mus musculus 26S proteasome-associated pad1 homolog (Poh1-pending), mRNA.	-0.262	-0.338	-0.546	-0.525	#REF!
CG_Mm_3002319_1	Mus musculus fused toes (Fts), mRNA.	0.63	0.527	0.364	0.385	#REF!
CG_Mm_3002321_1	Mus musculus ubiquitin specific protease 18 (Usp18), mRNA.	-0.223	-0.148	-0.324	-0.416	#REF!
CG_Mm_3002323_1	AV160696 Mus musculus head C57BL/6J 12-day embryo Mus musculus cDNA clone	-0.22	-0.297	-0.473	-0.516	#REF!
CG_Mm_3002331_1	Mus musculus deubiquitinating enzyme 1 (Dub1), mRNA.	0.044	-0.093	-0.636	-0.659	#REF!
CG_Mm_3002345_1	Mus musculus proteasome (prosome, macropain) subunit, beta type 7 (Psmb7),	-0.18	-0.168	-0.572	-0.363	#REF!
CG_Mm_3002347_1	Mus musculus huntingtin interacting protein 2 (Hip2), mRNA.	0.479	0.074	0.497	0.108	#REF!
CG_Mm_3002349_1	Mus musculus ubiquitin specific protease 5 (isopeptidase T) (Usp5), mRNA.	0.358	-0.107	0.496	0.262	#REF!
CG_Mm_3002370_1	Mus musculus ubiquitin-activating enzyme E1, Chr X (Ube1x), mRNA.	-0.286	-0.281	-0.493	-0.461	#REF!
CG_Mm_3002383_1	Mus musculus ubiquitin carboxyl-terminal esterase L5 (Uchl5), mRNA.	-0.476	-0.491	-0.642	-0.492	#REF!
CG_Mm_3002389_1	Mus musculus peptidylglycine alpha-amidating monooxygenase (Pam), mRNA.	0.539	0.188	0.634	0.383	#REF!
CG_Mm_3002391_1	Mus musculus ornithine aminotransferase (Oat), mRNA.	-0.38	-0.403	-0.149	-0.209	#REF!
CG_Mm_3002407_1	Mus musculus peptidase 4 (Pep4), mRNA.	0.281	-0.012	-0.344	-0.547	#REF!
CG_Mm_3002408_1	Mus musculus branched chain aminotransferase 1, cytosolic (Bcat1), mRNA.	-0.671	-0.65	-0.284	-0.366	#REF!
CG_Mm_3002418_1	Mus musculus argininosuccinate synthetase 1 (Ass1), mRNA.	0.109	0.047	0.494	0.321	#REF!
CG_Mm_3002422_1	Mus musculus aspartoacylase ASPA (Aspa) mRNA, complete cds.	1.386	1.171	-0.197	-0.426	#REF!
CG_Mm_3002434_1	Mus musculus fragile histidine triad gene (Fhit), mRNA.	0.501	0.385	-0.441		#REF!
CG_Mm_3002436_1	Mus musculus glutamine fructose-6-phosphate transaminase 2 (Gfpt2), mRNA.	-0.764	-0.892	-1.038	-1.094	#REF!
CG_Mm_3002440_1	Mus musculus methylenetetrahydrofolate dehydrogenase (NAD+ dependent), met	-0.501	-0.517	-0.174	-0.096	#REF!
CG_Mm_3002456_1	Mus musculus homogentisate 1, 2-dioxygenase (Hgd), mRNA.	-0.497	-0.64	-0.424	-0.563	#REF!
CG_Mm_3002457_1	Mus musculus phenylalanine hydroxylase (Pah), mRNA.	-0.047	-0.462	-0.255	-0.352	#REF!
CG_Mm_3002460_1	Mus musculus A10 mRNA, partial cds.	-0.199	-0.534	-0.214	-0.557	#REF!
CG_Mm_3002463_1	Mus musculus serine hydroxymethyl transferase 1 (soluble) (Shmt1), mRNA.	-0.43	-1.056	-0.595	-1.162	#REF!
CG_Mm_3002464_1	Mus musculus cystathionine beta-synthase mRNA, 5 untranslated region.	0.454	0.207	0.958	0.756	#REF!
CG_Mm_3002468_1	Mus musculus sulfotransferase family 1A, phenol-preferring, member 2 (Sult	-0.378	-0.63	-0.312	-0.504	#REF!
CG_Mm_3002473_1	Mus musculus D-dopachrome tautomerase (Ddt), mRNA.	-0.552	-0.537	-0.123	-0.196	#REF!
CG_Mm_3002486_1	Mus musculus ornithine decarboxylase antizyme (Oaz1), mRNA.	0.436	0.16	0.339	0.102	#REF!
CG_Mm_3002492_1	Mus musculus carbonic anhydrase 3 (Car3), mRNA.	-0.187	-0.34	-0.172	-0.443	#REF!
CG_Mm_3002493_1	Mus musculus SEC61, alpha subunit (S. cerevisiae) (Sec61a), mRNA.	0.184	-0.334	0.54	0.171	#REF!
CG_Mm_3002501_1	Mus musculus carbonic anhydrase 2 (Car2), mRNA.	0.57	0.215	-0.404	-0.639	#REF!
CG_Mm_3002508_1	AV149454 Mus musculus C57BL/6J 10-11 day embryo Mus musculus cDNA clone 28	-0.191	-0.392	-0.607	-0.342	#REF!
CG_Mm_3002511_1	Mus musculus carbonic anhydrase 5b, mitochondrial (Car5b), mRNA.	0.97	0.64	0.041	0.231	#REF!
CG_Mm_3002519_1	Mus musculus karyopherin (importin) alpha 4 (Kpna4), mRNA.	-0.337	-0.678	-0.238	-0.431	#REF!
CG_Mm_3002521_1	Mus musculus ninein (Nin), mRNA.	-0.041	0.341	0.409	0.617	#REF!
CG_Mm_3002523_1	Mus musculus BALB/c GDP-dissociation inhibitor (GDI-1) mRNA, partial cds.	1.096	0.454	1.435	1.054	#REF!
CG_Mm_3002528_1	Mus musculus cellular apoptosis susceptibility protein mRNA, complete cds.	-0.522	-0.752	-0.489	-0.58	#REF!
CG_Mm_3002535_1	Mus musculus GPI-anchored membrane protein 1 (Gpiap1), mRNA.	-0.521	-0.509	-0.388	-0.304	#REF!
CG_Mm_3002543_1	Mus musculus CD59a antigen (Cd59a), mRNA.	0.904	0.702		-0.099	#REF!
CG_Mm_3002548_1	Mus musculus glypican 4 (Gpc4), mRNA.	0.654	0.692	0.626	0.668	#REF!
CG_Mm_3002550_1	Mus musculus chondroitin sulfate proteoglycan 5 (Cspg5), mRNA.	0.087	-0.418	0.944	1.076	#REF!
CG_Mm_3002552_1	Mus musculus CD38 antigen (Cd38), mRNA.	0.617	0.385	0.073	0.003	#REF!
CG_Mm_3002566_1	Mus musculus folate receptor 1 (adult) (Folr1), mRNA.	0.275	0.114	0.444	0.365	#REF!
CG_Mm_3002568_1	Mus musculus glial cell line derived neurotrophic factor family receptor a	0.151	0.285	0.728	0.866	#REF!
CG_Mm_3002574_1	Mus musculus mitochondrial inner membrane translocase component Tim17a mRN	-0.381	-0.4	-0.449	-0.329	#REF!
CG_Mm_3002580_1	Mus musculus latent transforming growth factor beta binding protein 1 (Ltb	1.119		2.085	2.236	#REF!
CG_Mm_3002583_1	Mus musculus latent transforming growth factor beta binding protein 3 (Ltb	0.214	0.377	0.538	0.5	#REF!
CG_Mm_3002587_1	Mus musculus lecithin cholesterol acyltransferase (Lcat), mRNA.	2.766	1.65	0.862	0.64	#REF!
CG_Mm_3002591_1	Mus musculus acid phosphatase 6, lysophosphatidic (Acp6), mRNA.	0.019	0.052	0.574	0.519	#REF!
CG_Mm_3002597_1	Mus musculus annexin A1 (Anxa1), mRNA.	-0.148	-0.387	-1.013	-1.116	#REF!
CG_Mm_3002603_1	Mus musculus espin (Espn), mRNA.	0.612	0.423	-0.263	-0.356	#REF!
CG_Mm_3002606_1	Mus musculus phosphodiesterase 3A, cGMP inhibited (Pde3a), mRNA.	0.12	0.273	0.424	0.464	#REF!
CG_Mm_3002607_1	Mus musculus hydroxysteroid 11-beta dehydrogenase 1 (Hsd11b1), mRNA.	0.794	0.577	-0.016	0.079	#REF!
CG_Mm_3002610_1	Mus musculus alcohol dehydrogenase PAN2 mRNA, complete cds.	0.002	-0.128	-0.438	-0.52	#REF!
CG_Mm_3002615_1	Mus musculus phosphotidylinositol transfer protein, beta (Pitpnb), mRNA.	-0.047	-0.082	-0.415	-0.398	#REF!
CG_Mm_3002622_1	Mus musculus peroxisomal trans 2-enoyl CoA reductase mRNA, complete cds.	-0.249		-0.351	-0.585	#REF!
CG_Mm_3002623_1	Mouse t-complex protein (Tcp-1x) mRNA, 3 end.	0.091	-0.374	-0.167	-0.488	#REF!
CG_Mm_3002628_1	M.musculus mitochondrial mRNA for very-long-chain acyl-CoA dehydrogenase.	0.532	0.151	0.305	0.001	#REF!
CG_Mm_3002633_1	Mus musculus retinal short-chain dehydrogenase/reductase 1 (Rsdr1-pending)	0.381	0.052	0.483	0.299	#REF!
CG_Mm_3002644_1	Mus musculus fatty acid-Coenzyme A ligase, long chain 4 (Facl4), mRNA.	-0.071	-0.354	-0.418	-0.543	#REF!
CG_Mm_3002650_1	Mus musculus stearoyl-Coenzyme A desaturase 1 (Scd1), mRNA.	1.012	0.628	-0.159	-0.351	#REF!
CG_Mm_3002655_1	Mus musculus tumor necrosis factor receptor superfamily, member 19 (Tnfrsf	0.982	0.653	0.606	0.435	#REF!
CG_Mm_3002665_1	Mus musculus pancreatic lipase-related protein 2 (Pnliprp2), mRNA.	0.412	0.342	-0.004	0.211	#REF!
CG_Mm_3002667_1	Mus musculus phospholipase C-like protein mRNA, partial cds.	0.474	0.497	0.126	0.09	#REF!
CG_Mm_3002669_1	Mus musculus phospholipase A2, group IIC (Pla2g2c), mRNA.	0.546	0.131	0.388	0.216	#REF!
CG_Mm_3002685_1	Mus musculus phospholipase A2, group IVA (cytosolic, calcium-dependent) (P	1.524	1.206	-0.137	-0.085	#REF!
CG_Mm_3002698_1	Mus musculus phosphatidylinositol 3-kinase, C2 domain containing, gamma po	0.611	0.714	0.681	0.545	#REF!
CG_Mm_3002702_1	Mus musculus acid beta glucosidase (Gba), mRNA.	0.825	0.322	0.568	0.299	#REF!
CG_Mm_3002704_1	Mus musculus GM2 ganglioside activator protein (Gm2a), mRNA.	0.602	0.241	0.377	0.166	#REF!
CG_Mm_3002707_1	Mus musculus bladder cancer associated protein homolog (human) (Blcap), mR	-0.14	-0.168	0.618	0.639	#REF!
CG_Mm_3002716_1	Mus musculus arachidonate 12-lipoxygenase (Alox12), mRNA.	-0.143	-0.402	-0.317	-0.122	#REF!
CG_Mm_3002718_1	Mus musculus prolyl 4-hydroxylase alpha(I)-subunit mRNA, partial cds.	0.338	0.25	0.518	0.355	#REF!
CG_Mm_3002725_1	Mus musculus mRNA for prostaglandin D synthetase, complete cds.	-0.49	-0.741	-1.163	-1.465	#REF!
CG_Mm_3002727_1	Mus musculus immune-responsive gene 1 (Irg1) mRNA, 3 end of cds.	-0.176	-0.564	-0.298	-0.412	#REF!
CG_Mm_3002729_1	Mus musculus lipocalin 4 (Lcn4), mRNA.	0.334	0.046	0.409	0.215	#REF!
CG_Mm_3002747_1	Mus musculus NDST4 mRNA for N-deacetylase/N-sulfotransferase 4, complete c	0.302	0.206	0.426	0.29	#REF!
CG_Mm_3002752_1	Mus musculus WW domain-containing oxidoreductase (Wwox), mRNA.	0.411	0.138	0.412	0.295	#REF!
CG_Mm_3002757_1	Mus musculus iduronate 2-sulfatase (Ids), mRNA.	1.131	0.381			#REF!
CG_Mm_3002758_1	Mus musculus oxysterol binding protein-like 1A (Osbpl1a), mRNA.	0.889	0.453	0.826	0.575	#REF!
CG_Mm_3002760_1	Mus musculus mRNA for sterol-C5-desaturase, complete cds.	-0.745	-0.486	-1.065	-0.815	#REF!
CG_Mm_3002766_1	Mus musculus opioid receptor, sigma 1 (Oprs1), mRNA.	-0.401	-0.867	0.076	-0.198	#REF!
CG_Mm_3002770_1	Mus musculus hydroxysteroid (17-beta) dehydrogenase 4 (Hsd17b4), mRNA.	0.771	0.463	0.35	0.124	#REF!
CG_Mm_3002775_1	Mus musculus hydroxysteroid (17-beta) dehydrogenase 7 (Hsd17b7), mRNA.	-0.138	-0.391	-0.199	-0.412	#REF!
CG_Mm_3002778_1	Mus musculus sterol O-acyltransferase 1 (Soat1), mRNA.	0.598	0.518	0.354	0.363	#REF!
CG_Mm_3002779_1	Mus musculus sterol O-acyltransferase 2 (Soat2), mRNA.	0.497	0.116	0.336	0.12	#REF!
CG_Mm_3002780_1	Mouse HMG-CoA reductase mRNA, 3 end.	-0.458	-0.373	-0.105	0.08	#REF!
CG_Mm_3002781_1	Mus musculus farnesyl diphosphate farnesyl transferase 1 (Fdft1), mRNA.	-0.287	-0.291	-0.719	-0.64	#REF!
CG_Mm_3002784_1	Mus musculus squalene epoxidase (Sqle), mRNA.	-0.308	-0.508	-0.629	-0.766	#REF!
CG_Mm_3002802_1	Mus musculus trans-prenyltransferase (Tptf-pending), mRNA.	-0.193	-0.458	-0.362	-0.567	#REF!
CG_Mm_3002822_1	Mus musculus N-myc downstream regulated-like (Ndrl), mRNA.	1.249	1.161	1.861	1.851	#REF!
CG_Mm_3002834_1	Mus musculus ferrochelatase (Fech), mRNA.	0.547	0.244	0.428	0.222	#REF!
CG_Mm_3002842_1	Mus musculus aldehyde oxidase 1 (Aox1), mRNA.	0.942	0.596		0.06	#REF!
CG_Mm_3002843_1	Mus musculus aldehyde oxidase structural homolog 2 mRNA, complete cds.	-0.441	-0.422	-0.034	-0.401	#REF!
CG_Mm_3002848_1	Mus musculus glutathione peroxidase 3 (Gpx3), mRNA.	-0.478	-0.52	-0.189		#REF!
CG_Mm_3002851_1	Mus musculus peroxiredoxin 5 (Prdx5), mRNA.	0.436	0.35	0.166	0.171	#REF!
CG_Mm_3002859_1	Mus musculus peroxiredoxin 3 (Prdx3), mRNA.	-0.183	-0.304	-0.337	-0.543	#REF!
CG_Mm_3002871_1	Mus musculus spermidine/spermine N1-acetyl transferase (Sat), mRNA.	0.517	0.582	0.114	0.228	#REF!
CG_Mm_3002883_1	Mus musculus lipopolysaccharide binding protein (Lbp), mRNA.	-0.042	0.29	0.327	0.588	#REF!
CG_Mm_3002884_1	Mus musculus breakpoint cluster region protein 1 (Bcrp1-pending), mRNA.	-0.365	-0.478	-0.097	-0.355	#REF!
CG_Mm_3002885_1	Mus musculus cytosolic acyl-CoA thioesterase 1 (Cte1), mRNA.	-0.454	-0.586	-0.403	-0.525	#REF!
CG_Mm_3002896_1	Mus musculus 2-hydroxyphytanoyl-CoA lyase (Hpcl-pending), mRNA.	0.6	0.254	0.361	0.261	#REF!
CG_Mm_3002911_1	Mus musculus mRNA for Doc2, partial cds.	0.3	0.123	0.411	0.244	#REF!
CG_Mm_3002924_1	Mus musculus ABC transporter mRNA, partial cds.	-0.075	-0.524	0.407	0.145	#REF!
CG_Mm_3002937_1	Mus musculus hepatic alpha-tocopherol transfer protein mRNA, partial cds.	0.068	-0.214	-0.638	-0.592	#REF!
CG_Mm_3002938_1	Mus musculus ubiquitin-like 3 (Ubl3), mRNA.	0.27	0.236	0.452	0.348	#REF!
CG_Mm_3002943_1	Mus musculus solute carrier family 16 (monocarboxylic acid transporters),	0.244	-0.063	0.595	0.491	#REF!
CG_Mm_3002954_1	Mus musculus sialyltransferase 8 (alpha-2, 8-sialyltransferase) B (Siat8b)	0.28	-0.022	-0.497	-0.389	#REF!
CG_Mm_3002958_1	Mus musculus solute carrier family 1, member 2 (Slc1a2), mRNA.	1.357	1.214	0.52	0.143	#REF!
CG_Mm_3002959_1	Mus musculus solute carrier family 22 (organic cation transporter)-like 2	0.476	0.223	0.476	0.219	#REF!
CG_Mm_3002960_1	Mus musculus ATP-binding cassette, sub-family A (ABC1), member 1 (Abca1),	0.786	0.739	0.794	0.812	#REF!
CG_Mm_3002964_1	Mus musculus solute carrier family 1, member 7 (Slc1a7), mRNA.	-0.353	-0.29	-0.4	-0.433	#REF!
CG_Mm_3002967_1	Mus musculus solute carrier family 37 (glycerol-3-phosphate transporter),	1.57	0.957	1.284	0.805	#REF!
CG_Mm_3002974_1	Mus musculus Rhesus blood group-associated A glycoprotein (Rhag), mRNA.	0.839	0.365	0.542	0.421	#REF!
CG_Mm_3002986_1	Mus musculus retinol binding protein (RBP) mRNA, complete cds.	-0.357	0.054	-0.524	-0.147	#REF!
CG_Mm_3002989_1	Mus musculus deoxycytidine kinase (Dck), mRNA.	-0.316	-0.807	-0.342	-0.699	#REF!
CG_Mm_3002990_1	Mus musculus branched chain ketoacid dehydrogenase kinase (Bckdk), mRNA.	0.438	-0.018	0.481	0.365	#REF!
CG_Mm_3002998_1	Mus musculus septin 3 (Sept3), mRNA.	-0.363	-0.306	-0.437	-0.3	#REF!
CG_Mm_3002999_1	Mus musculus peroxisomal integral membrane protein (Pmp47), mRNA.	0.782	0.527	-0.158	-0.102	#REF!
CG_Mm_3003000_1	Mus musculus sphingosine phosphate lyase 1 (Sgpl1), mRNA.	0.083	-0.073	0.437	0.341	#REF!
CG_Mm_3003001_1	Mus musculus solute carrier family 23 (nucleobase transporters), member 2	0.555	0.257	-0.316	0.121	#REF!
CG_Mm_3003004_1	Mus musculus glutamate receptor, ionotropic, AMPA1 (alpha 1) (Gria1), mRNA	-0.666	-0.616	-0.605	-0.689	#REF!
CG_Mm_3003013_1	Mus musculus ATP-binding cassette protein (Abcf3) mRNA, partial cds.	0.403	-0.12	0.43	0.13	#REF!
CG_Mm_3003016_1	Mus musculus solute carrier family 1, member 1 (Slc1a1), mRNA.	-0.305	-0.293	-0.46	-0.217	#REF!
CG_Mm_3003031_1	Mus musculus ATP-binding cassette, sub-family D (ALD), member 2 (Abcd2), m	0.546	0.329	0.755	0.625	#REF!
CG_Mm_3003038_1	Mus musculus solute carrier family 25 (mitochondrial carrier, brain), memb	-0.829	-0.692	-0.463	-0.232	#REF!
CG_Mm_3003042_1	Mus musculus synaptotagmin 11 (Syt11), mRNA.	1.061	0.507	0.738	0.477	#REF!
CG_Mm_3003058_1	Mus musculus aquaporin-4 (Aqp4) mRNA, complete cds.	2.403	2.148	0.557	0.402	#REF!
CG_Mm_3003067_1	Mus musculus gamma-aminobutyric acid (GABA-A) receptor, subunit beta 1 (Ga	2.087	1.122	2.278	1.279	#REF!
CG_Mm_3003071_1	Mus musculus potassium voltage-gated channel, Isk-related family, member 1	0.277	0.188	0.433	0.447	#REF!
CG_Mm_3003107_1	Mus musculus chloride ion current inducer protein (CLCI) mRNA, partial cds	-0.35	-0.473	-0.263	-0.402	#REF!
CG_Mm_3003123_1	Mus musculus progesterone receptor membrane component 1 (Pgrmc1), mRNA.	0.403	0.325	-0.1	-0.268	#REF!
CG_Mm_3003135_1	Mus musculus ATPase, aminophospholipid transporter (APLT), class I, type 8	0.762	0.102	-0.173	-0.491	#REF!
CG_Mm_3003151_1	Mus musculus vacuolar adenosine triphosphatase subunit C mRNA, complete cd	-0.027	-0.262	-0.332	-0.442	#REF!
CG_Mm_3003153_1	Mus musculus ATPase, H+ transporting, lysosomal interacting protein 1 (Atp	0.703	0.029	0.685	0.486	#REF!
CG_Mm_3003155_1	Mus musculus potassium large conductance calcium-activated channel, subfam	0.751	0.847			#REF!
CG_Mm_3003165_1	Mus musculus potassium voltage gated channel, Shaw-related subfamily, memb	-0.208	-0.404	-0.347	-0.49	#REF!
CG_Mm_3003191_1	Mus musculus Kcnj16 mRNA for inwardly rectifying potassium channel Kir5.1,	-0.661	-0.846	-0.875	-1.212	#REF!
CG_Mm_3003195_1	Mouse amyloid beta protein 695 (mBPP695) protease inhibitor domain, partia	0.125	0.346	0.227	0.412	#REF!
CG_Mm_3003205_1	Mus musculus serum/glucocorticoid regulated kinase (Sgk), mRNA.	0.941	0.5	0.765	0.485	#REF!
CG_Mm_3003214_1	Mus musculus solute carrier family 4 (anion exchanger), member 4 (Slc4a4),	0.593	0.444	-0.363	-0.432	#REF!
CG_Mm_3003218_1	Mus musculus putative Cu++-transporting P-type ATPase mRNA, complete cds.	-0.35	-0.538	-0.168	-0.206	#REF!
CG_Mm_3003220_1	Mouse transferrin mRNA, partial cds, segment 3.	-0.222	0.308	-3.093	-3.077	#REF!
CG_Mm_3003241_1	Mus musculus calcium channel beta 4 subunit (Cacnb4) mRNA, partial cds.	0.46	0.578	0.21		#REF!
CG_Mm_3003278_1	Mus musculus chloride channel 3 (Clcn3), mRNA.	0.538	0.067	-0.448	-0.658	#REF!
CG_Mm_3003289_1	Mus musculus MJAM mRNA, complete cds.	0.235	-0.062	0.665	0.537	#REF!
CG_Mm_3003291_1	Mus musculus glutamate transporter (GLAST-1) mRNA, 5UTR.	1.136	0.79	0.536		#REF!
CG_Mm_3003293_1	Mus musculus glutamate/aspartate transporter mRNA, partial cds.	2.014	0.77	1.492	0.792	#REF!
CG_Mm_3003295_1	Mus musculus solute carrier family 1, member 6 (Slc1a6), mRNA.	1.218	0.704	0.781	0.519	#REF!
CG_Mm_3003299_1	Mus musculus solute carrier family 7 (cationic amino acid transporter, y+	-0.613	-0.779	0.409		#REF!
CG_Mm_3003302_1	Mus musculus N system amino acids transporter NAT-1 mRNA, complete cds.	0.78	0.299	0.687	0.385	#REF!
CG_Mm_3003309_1	Mus musculus solute carrier family 15 (H+/peptide transporter), member 2 (	1.281	0.878	0.547	0.322	#REF!
CG_Mm_3003314_1	Mus musculus adenine nucleotide translocase-2 (Ant2) mRNA, complete cds.	0.304	-0.096	-0.311	-0.559	#REF!
CG_Mm_3003315_1	Mus musculus solute carrier family 6 (neurotransmitter transporter, noradr	0.035	-0.076	-0.483	-0.644	#REF!
CG_Mm_3003323_1	Mus musculus solute carrier family 6 (neurotransmitter transporter, taurin	1.657	1.289	1.735	1.699	#REF!
CG_Mm_3003324_1	Mus musculus nicastrin (Ncstn-pending), mRNA.	0.677	0.19	0.996	0.812	#REF!
CG_Mm_3003326_1	Mus musculus transcobalamin 2 (Tcn2), mRNA.	0.815	0.519	1.294	1.076	#REF!
CG_Mm_3003333_1	Mus musculus microsomal triglyceride transfer protein (Mttp), mRNA.	0.572	0.284	-0.443	-0.562	#REF!
CG_Mm_3003339_1	Mus musculus maternal inhibition of differentiation (Maid), mRNA.	1.279	0.472	0.462	-0.016	#REF!
CG_Mm_3003344_1	M.musculus mRNA for transferrin receptor.	-0.854	-0.923	-0.7	-0.815	#REF!
CG_Mm_3003356_1	Mus musculus adaptor protein complex AP-2, alpha 2 subunit (Ap2a2), mRNA.	-0.352	-0.445	0.047	-0.407	#REF!
CG_Mm_3003376_1	Mus musculus RAB3A, member RAS oncogene family (Rab3a), mRNA.	-0.582	-0.486			#REF!
CG_Mm_3003393_1	Mus musculus coatomer protein complex, subunit zeta 2 (Copz2), mRNA.	0.436	0.568			#REF!
CG_Mm_3003427_1	Mus musculus karyopherin (importin) alpha 2 (Kpna2), mRNA.	-0.648	-1.12	-0.477	-0.769	#REF!
CG_Mm_3003441_1	Mus musculus coatomer protein alpha subunit precursor, mRNA, partial cds.	0.527	-0.117	0.522	0.237	#REF!
CG_Mm_3003459_1	Mus musculus restin (Reed-Steinberg cell-espressed intermediate filament-a	0.451	0.221	0.873	0.834	#REF!
CG_Mm_3003463_1	Mus musculus coatomer protein complex, subunit gamma 2 (Copg2), mRNA.	0.303	-0.089	0.492	0.215	#REF!
CG_Mm_3003465_1	Mus musculus ADP-ribosylation factor-directed GTPase activating protein is	0.343	0.254	0.736	0.797	#REF!
CG_Mm_3003469_1	Mus musculus syntaxin 7 (Stx7), mRNA.	0.489	0.327	0.211	0.122	#REF!
CG_Mm_3003471_1	Mus musculus proteasome (prosome, macropain) 26S subunit, non-ATPase, 10 (	-0.116	-0.306	-0.291	-0.434	#REF!
CG_Mm_3003479_1	Mus musculus SEC23A (S. cerevisiae) (Sec23a), mRNA.	0.391	-0.035	0.562	0.473	#REF!
CG_Mm_3003497_1	Mus musculus rabaptin 5 (Rab5ep-pending), mRNA.	0.429	0.048	0.507	0.276	#REF!
CG_Mm_3003510_1	Mus musculus receptor (calcitonin) activity modifying protein 2 (Ramp2), m	0.677	0.534	0.257	0.244	#REF!
CG_Mm_3003520_1	Mus musculus nuclear RNA export factor 1 homolog (S. cerevisiae) (Nxf1), m	-0.439	-0.799	-0.065	-0.427	#REF!
CG_Mm_3003522_1	Mus musculus nucleoprotein 50 (Nup50), mRNA.	-0.138	-0.533	-0.11	-0.392	#REF!
CG_Mm_3003537_1	Mus musculus transmembrane 4 superfamily member 6 (Tm4sf6), mRNA.	-0.662	-0.47	-0.186	0.003	#REF!
CG_Mm_3003558_1	Mus musculus 0 day neonate skin cDNA, RIKEN full-length enriched library,	-0.672	-0.423	-0.389	-0.548	#REF!
CG_Mm_3003583_1	Mus musculus syntrophin, basic 1 (Sntb1), mRNA.	0.559	0.171	0.376	0.03	#REF!
CG_Mm_3003588_1	Mus musculus myosin binding protein C, cardiac (Mybpc3), mRNA.	0.042	0.285	0.544	0.723	#REF!
CG_Mm_3003599_1	Mus musculus dystrobrevin alpha (Dtna), mRNA.	0.635	0.315	-0.113	-0.174	#REF!
CG_Mm_3003603_1	Mus musculus golgi SNAP receptor complex member 2 (Gosr2), mRNA.	0.173	0.186	0.37	0.45	#REF!
CG_Mm_3003609_1	Mus musculus mSTI1 mRNA, complete cds.	-0.57	-0.633	-0.317	-0.42	#REF!
CG_Mm_3003610_1	Mus musculus interferon-stimulated protein (15 kDa) (Isg15), mRNA.	-0.528	-0.593	-0.388	-0.543	#REF!
CG_Mm_3003615_1	Mus musculus glutathione S-transferase, theta 1 (Gstt1), mRNA.	-0.212	-0.353	-0.436	-0.532	#REF!
CG_Mm_3003617_1	Mus musculus B6D2F1 clone 2C11B mRNA.	-0.621	-0.409	-0.511	-0.452	#REF!
CG_Mm_3003631_1	Mus musculus ATP-binding cassette, sub-family E (OABP), member 1 (Abce1),	-0.836	-0.791	-0.663	-0.639	#REF!
CG_Mm_3003638_1	Mus musculus breast cancer 2 (Brca2), mRNA.	-0.064	-0.304	-0.195	-0.424	#REF!
CG_Mm_3003650_1	Mus musculus CD84 antigen (Cd84), mRNA.	-0.088	0.029	-0.405	-0.333	#REF!
CG_Mm_3003657_1	Mouse mRNA for cytotoxic T-cell membrane glycoprotein Ly-3 3flank.	0.572	-0.15	0.88	0.65	#REF!
CG_Mm_3003682_1	Mus musculus major allergen 1-like (Mja1l-pending), mRNA.	0.532	0.315	-0.004		#REF!
CG_Mm_3003685_1	Mus musculus mRNA for epididymal secretory protein, complete cds.	0.619	0.184	0.469	0.255	#REF!
CG_Mm_3003706_1	Mus musculus T-cell specific GTPase (Tgtp), mRNA.	-0.805	0.232	-0.854	-0.595	#REF!
CG_Mm_3003713_1	Mus musculus small inducible cytokine A2 (Scya2), mRNA.	-0.581	-0.616	-0.12	-0.278	#REF!
CG_Mm_3003715_1	Mus musculus small inducible cytokine B subfamily (Cys-X-Cys), member 10 (	0.548	-0.006	0.932	0.285	#REF!
CG_Mm_3003740_1	Mus musculus pre-B-cell colony-enhancing factor (Pbef-pending), mRNA.	0.613	0.469	-0.034	-0.024	#REF!
CG_Mm_3003741_1	Mus musculus RAN binding protein 1 (Ranbp1), mRNA.	-0.929	-0.727	-0.631	-0.716	#REF!
CG_Mm_3003742_1	Mus musculus annexin A7 (Anxa7), mRNA.	-0.907	-0.666	-0.538	-0.48	#REF!
CG_Mm_3003744_1	Mouse IL-1rn antagonist protein mRNA, complete cds.	-0.478	-0.237	-0.095	-0.303	#REF!
CG_Mm_3003748_1	Mus musculus FYN binding protein FYB-130 mRNA, complete cds.	-0.437	-0.395	-0.217	-0.111	#REF!
CG_Mm_3003752_1	Mus musculus lymphocyte antigen 68 (Ly68), mRNA.	-1.005	-1.02	-1.404	-1.201	#REF!
CG_Mm_3003756_1	Mus musculus prothymosin alpha (Ptma), mRNA.	-0.889	-0.569	-0.628	-0.564	#REF!
CG_Mm_3003758_1	Mus musculus coagulation factor III (F3), mRNA.	1.328	0.907		0.939	#REF!
CG_Mm_3003763_1	Mus musculus interleukin 13 (Il13), mRNA.	0.479	-0.029	0.376	0.137	#REF!
CG_Mm_3003766_1	Mus musculus uridine phosphorylase (Upp), mRNA.	-0.921	-0.887			#REF!
CG_Mm_3003777_1	Mus musculus colony stimulating factor 3 (granulocyte) (Csf3), mRNA.	-0.595	-0.476	-0.58	-0.652	#REF!
CG_Mm_3003786_1	Mus musculus cyclophilin-33 (Cyp33) mRNA, partial cds.	-0.422	-0.382	-0.261	-0.248	#REF!
CG_Mm_3003788_1	Mouse mRNA for B subunit of coagulation factor XIII, complete cds.	0.242	0.111	0.946	0.874	#REF!
CG_Mm_3003802_1	Mus musculus macrophage migration inhibitory factor (Mif), mRNA.	-0.474	-0.405	-0.474	-0.513	#REF!
CG_Mm_3003816_1	Mus musculus interferon gamma inducing factor binding protein (Igifbp), mR	0.526	0.539	-0.152		#REF!
CG_Mm_3003828_1	Mus musculus guanylate nucleotide binding protein 3 (Gbp3), mRNA.	-2.269	-2.71			#REF!
CG_Mm_3003845_1	Mouse interleukin 6 mRNA, complete cds.	0.2	0.061	-0.487	-0.428	#REF!
CG_Mm_3003847_1	Mus musculus annexin A4 (Anxa4), mRNA.	0.351	0.208	0.646	0.429	#REF!
CG_Mm_3003849_1	Mus musculus killer cell lectin-like receptor subfamily B member 1C (Klrb1	-0.946	-0.987	-0.297	-0.258	#REF!
CG_Mm_3003852_1	Mus musculus serine (or cysteine) proteinase inhibitor, clade A (alpha-1 a	0.6	0.417	-0.38	-0.412	#REF!
CG_Mm_3003854_1	Mus musculus coagulation factor V (F5), mRNA.	-0.179	-0.216	-0.647	-0.368	#REF!
CG_Mm_3003856_1	Mus musculus serine (or cysteine) proteinase inhibitor, clade E (nexin, pl	0.489	0.302	0.817	0.627	#REF!
CG_Mm_3003858_1	Mus musculus regenerating islet-derived 2 (Reg2), mRNA.	0.309	0.181	0.334	0.521	#REF!
CG_Mm_3003864_1	Mus musculus ES cells cDNA, RIKEN full-length enriched library, clone:2410	0.82	0.268	-0.362	-0.359	#REF!
CG_Mm_3003869_1	Mus musculus factor 8-associated gene A (F8a), mRNA.	-0.262	-0.31	-0.352	-0.436	#REF!
CG_Mm_3003876_1	Mus musculus ceruloplasmin (Cp), mRNA.	0.785	0.48	-0.302	-0.396	#REF!
CG_Mm_3003883_1	Mus musculus complement component factor i (Cfi), mRNA.	0.439	0.15	0.319	-0.012	#REF!
CG_Mm_3003886_1	Mus musculus complement component 1, q subcomponent binding protein (C1qbp	-0.738	-0.801	-0.377	-0.623	#REF!
CG_Mm_3003891_1	Mus musculus clusterin (Clu), mRNA.	0.891	0.267	0.052	-0.488	#REF!
CG_Mm_3003900_1	Mus musculus seizure related gene 6 (Sez6), mRNA.	1.622	1.132	0.979	0.561	#REF!
CG_Mm_3003917_1	Mus musculus lactalbumin, alpha (Lalba), mRNA.	-0.432	-0.544	-0.02	0.15	#REF!
CG_Mm_3003918_1	Mus musculus P lysozyme structural (Lzp-s), mRNA.	0.55	0.521	-0.121	0.043	#REF!
CG_Mm_3003925_1	Mus musculus lysosomal acid lipase 1 (Lip1), mRNA.	0.948	0.436	0	0.19	#REF!
CG_Mm_3003932_1	Mus musculus PDZ and LIM domain 1 (elfin) (Pdlim1), mRNA.	-0.335	-0.4	-0.149	-0.55	#REF!
CG_Mm_3003934_1	Mus musculus NAD(P)H:menadione oxidoreductase (Nmo1) mRNA, complete cds.	0.706	0.439	0.057	-0.047	#REF!
CG_Mm_3003938_1	Mus musculus osmotic stress protein 94 kDa (Osp94), mRNA.	-0.097	-0.148	-0.415	-0.444	#REF!
CG_Mm_3003939_1	Mus musculus crystallin, alpha B (Cryab), mRNA.	0.713	0.489	0.128	-0.067	#REF!
CG_Mm_3003947_1	Mus musculus, heat shock 10 kDa protein 1 (chaperonin 10), clone MGC:36134	-0.781	-0.381	-0.513	-0.337	#REF!
CG_Mm_3003949_1	Mus musculus heat shock protein, 70 kDa 4 (Hsp70-4), mRNA.	-0.18	-0.634	-0.3	-0.563	#REF!
CG_Mm_3003950_1	Mus musculus DnaJ (Hsp40) homolog, subfamily A, member 1 (Dnaja1), mRNA.	-0.751	-0.678	-0.471	-0.255	#REF!
CG_Mm_3003951_1	Mouse mRNA for HSP60 protein (clones 3T3-7, -9, and -M1).	-0.725	-0.908	-0.333	-0.393	#REF!
CG_Mm_3003954_1	Mus musculus heat shock protein, 74 kDa, A (Hspa9a), mRNA.	-0.558	-0.771	-0.473	-0.369	#REF!
CG_Mm_3003955_1	Mus musculus heat shock protein, 105 kDa (Hsp105), mRNA.	-0.642	-0.723		-0.489	#REF!
CG_Mm_3003956_1	Mus musculus heat shock 70 kDa protein 4 (Hspa4), mRNA.	-0.327	-0.34	-0.425	-0.247	#REF!
CG_Mm_3003959_1	Mus musculus N-myc downstream regulated 2 (Ndr2), mRNA.	1.416	1.336	1.875	1.951	#REF!
CG_Mm_3003960_1	Mus musculus N-myc downstream regulated 3 (Ndr3), mRNA.	1.065	0.547	0.384	0.063	#REF!
CG_Mm_3003966_1	Mus musculus prominin (Prom), mRNA.	0.145	0.155	-0.695	-0.681	#REF!
CG_Mm_3003968_1	Mus musculus tubby-like protein 3 (Tulp3), mRNA.	0.209	0.042	0.56	0.394	#REF!
CG_Mm_3003972_1	Mus musculus transient receptor potential cation channel, subfamily C, mem	0.7	0.486	0.377	0.169	#REF!
CG_Mm_3003977_1	Mus musculus brain cDNA, clone MNCb-2711, similar to Homo sapiens Sjogrens	-0.274	-0.63	-0.15	-0.394	#REF!
CG_Mm_3003986_1	Mus musculus 2-4-dienoyl-Coenzyme A reductase 2, peroxisomal (Decr2), mRNA	0.505	0.316	0.214	0.087	#REF!
CG_Mm_3003988_1	Mus musculus Mpv17 transgene, kidney disease mutant (Mpv17), mRNA.	0.553	0.325	0.345	0.249	#REF!
CG_Mm_3004001_1	Mus musculus acetyl-CoA carboxylase 280 (ACC2) mRNA, partial cds.	0.098	0	0.474	0.306	#REF!
CG_Mm_3004009_1	Mus musculus centromere autoantigen A (Cenpa), mRNA.	-0.418	-0.393	-0.261	-0.268	#REF!
CG_Mm_3004022_1	Mus musculus globin inducing factor, fetal (Gbif-pending), mRNA.	-0.134	-0.42	-0.15	-0.359	#REF!
CG_Mm_3004025_1	Mus musculus nucleolin (Ncl), mRNA.	-0.759	-0.746	-0.47	-0.459	#REF!
CG_Mm_3004029_1	Mus musculus granule cell differentiation protein (Gcdp), mRNA.	0.563	0.067	0.541	0.275	#REF!
CG_Mm_3004038_1	Mus musculus Rac GTPase-activating protein 1 (Racgap1), mRNA.	-0.587	-0.838	-0.494	-0.552	#REF!
CG_Mm_3004040_1	Mus musculus Nude mRNA, complete cds.	-0.155	-0.515	-0.355	-0.551	#REF!
CG_Mm_3004055_1	Mus musculus myosin VIIa (Myo7a), mRNA.	-0.162	-0.228	-0.38	-0.561	#REF!
CG_Mm_3004065_1	Mouse extra-embryonic endodermal cytokeratin type II (EndoA) mRNA, complet	-0.527	-0.346	-0.268	0.042	#REF!
CG_Mm_3004067_1	Mus musculus meiosis-specific nuclear structural protein 1 (Mns1), mRNA.	-0.31	-0.486	-0.098	-0.35	#REF!
CG_Mm_3004074_1	Mus musculus diacylglycerol kinase, alpha (80 kDa) (Dagk1), mRNA.	0.446	0.405	0.311	0.416	#REF!
CG_Mm_3004094_1	Mus musculus vimentin (Vim), mRNA.	0.145	-0.145	-0.364	-0.45	#REF!
CG_Mm_3004102_1	Mouse neurofilament component (NF-H) mRNA, complete cds.	0.28	0.457	0.051	0.453	#REF!
CG_Mm_3004111_1	Mus musculus taube nuss mRNA, complete cds.	-0.307	-0.361	-0.334	-0.425	#REF!
CG_Mm_3004112_1	Mouse glial fibrillary acidic protein (GFAP) mRNA.	1.161	0.984	0.184	-0.301	#REF!
CG_Mm_3004115_1	Mus musculus NORPEG-like protein mRNA, complete cds.	0.337	0.433	0.251	0.302	#REF!
CG_Mm_3004117_1	Mus musculus feminization 1 homolog a (C. elegans) (Fem1a), mRNA.	-0.095	-0.439	-0.17	-0.357	#REF!
CG_Mm_3004122_1	Mus musculus leukemia-associated gene (Lag), mRNA.	-0.66	-0.595	-0.397	-0.655	#REF!
CG_Mm_3004124_1	Mus musculus keratin complex 2, basic, gene 6g (Krt2-6g), mRNA.	-0.719	-0.576	-0.727	-0.604	#REF!
CG_Mm_3004125_1	Mus musculus LEK1 mRNA, partial cds.	-0.605	-0.393	-0.563	-0.71	#REF!
CG_Mm_3004126_1	Mus musculus afadin mRNA, partial cds.	-0.709	-0.577	-0.761	-0.773	#REF!
CG_Mm_3004127_1	Mus musculus immunity-associated protein, 38 kDa (Imap38), mRNA.	-0.196	-0.01	-0.48	-0.304	#REF!
CG_Mm_3004133_1	Mus musculus GOBLIN mRNA for Golgi-associated band 4.1-like protein, compl	-0.063	-0.176	0.419	0.339	#REF!
CG_Mm_3004135_1	Mus musculus polyglutamine binding protein 1 (Pqbp1), mRNA.	0.085	0.087	0.413	0.352	#REF!
CG_Mm_3004143_1	Mus musculus mRNA for heparin binding protein 44, partial cds.	1.076	0.388	0.973	0.448	#REF!
CG_Mm_3004153_1	Mus musculus putative phosphatase (Pps), mRNA.	0.574	0.219	0.544	0.265	#REF!
CG_Mm_3004176_1	Mus musculus tropomodulin 3 (Tmod3), mRNA.	0.553	0.08	0.934	0.317	#REF!
CG_Mm_3004177_1	Mus musculus intersectin-EH binding protein Ibp2 mRNA, partial cds.	-0.169	-0.34	-0.722	-0.798	#REF!
CG_Mm_3004203_1	Mus musculus mRNA for thrombospondin type 1 domain, complete cds.	0.321	0.212	0.426	0.325	#REF!
CG_Mm_3004224_1	Mus musculus selectin, endothelial cell, ligand (Selel), mRNA.	0.591	-0.033	0.855	0.479	#REF!
CG_Mm_3004226_1	Mus musculus putative N-acetyltransferase Camello 2 (cml2) mRNA, complete	0.528		-0.429		#REF!
CG_Mm_3004235_1	Mus musculus interferon-g induced GTPase (Gtpi-pending), mRNA.	0.468	0.531	0.559	0.462	#REF!
CG_Mm_3004242_1	Mus musculus seminal vesicle protein, secretion 7 (Svs7), mRNA.	-0.465	-0.73	-0.05		#REF!
CG_Mm_3004247_1	Mus musculus methyltransferase-like 1 (S. cerevisiae) (Mettl1), mRNA.	-0.331	-0.609	-0.072	-0.196	#REF!
CG_Mm_3004272_1	Mus musculus Rab6, kinesin-like (Rab6kifl), mRNA.	-0.845	-1.141	-0.926	-1.133	#REF!
CG_Mm_3004273_1	Mus musculus kinesin family member C2 (Kifc2), mRNA.	-0.165	0.219	0.309	0.427	#REF!
CG_Mm_3004276_1	Mus musculus mRNA for kinesin-related mitotic motor protein.	-0.263	-0.545	-0.429	-0.535	#REF!
CG_Mm_3004279_1	Mus musculus spermine synthase (Sms), mRNA.	-0.716	-0.674	-0.355	-0.263	#REF!
CG_Mm_3004284_1	Mus musculus kinesin-like protein KIF1B (Kif1b) mRNA, complete cds.	0.463	0.339	0.323	0.357	#REF!
CG_Mm_3004286_1	Mus musculus kinesin family member 3a (Kif3a), mRNA.	0.429	0.044		0.302	#REF!
CG_Mm_3004294_1	Mus musculus mRNA for motor domain of KIF10, partial cds.	-0.28	-0.555	-0.433	-0.586	#REF!
CG_Mm_3004297_1	Mus musculus mRNA for motor domain of KIF14, partial cds.	-0.288	-0.817	-0.185	-0.484	#REF!
CG_Mm_3004298_1	Mus musculus mRNA for motor domain of KIF15, partial cds.	-0.569	-0.792	-0.61	-0.802	#REF!
CG_Mm_3004303_1	Mus musculus gamma-aminobutyric acid receptor associated protein (Gabarap)	0.469	0.503	0.551	0.585	#REF!
CG_Mm_3004309_1	Mus musculus kinesin family member 3b (Kif3b), mRNA.	-0.432	-0.374	-0.402		#REF!
CG_Mm_3004312_1	Mus musculus tubulin, beta 5 (Tubb5), mRNA.	0.034	-0.468	-0.13	-0.472	#REF!
CG_Mm_3004314_1	Mus musculus kinesin motor protein KIF22 mRNA, partial cds.	-0.068	-0.575	-0.173	-0.451	#REF!
CG_Mm_3004319_1	Mus musculus microtubule-associated protein 1 B (Mtap1b), mRNA.	0.087	-0.214	-0.666	-0.851	#REF!
CG_Mm_3004332_1	Mus musculus tubulin cofactor a (Tbca), mRNA.	-0.226	-0.233	-0.363	-0.489	#REF!
CG_Mm_3004336_1	Mus musculus dynein, cytoplasmic, intermediate chain 1 (Dncic1), mRNA.	0.026	-0.022	0.601	0.59	#REF!
CG_Mm_3004343_1	Mus musculus glutamate receptor, ionotropic, AMPA2 (alpha 2) (Gria2), mRNA	1.149	0.978	0.451	0.404	#REF!
CG_Mm_3004350_1	Mus musculus ribosomal protein S5 (Rps5), mRNA.	-0.458	-0.303	-0.143	-0.109	#REF!
CG_Mm_3004362_1	Mus musculus exostoses (multiple) 2 (Ext2), mRNA.	-0.371	-0.404	-0.258	-0.253	#REF!
CG_Mm_3004367_1	Mus musculus ALL1-fused gene from chromosome 1q (Af1q-pending), mRNA.	-0.513	-0.691		-0.564	#REF!
CG_Mm_3004375_1	Mouse protein-tyrosine kinase (PTK) mRNA, partial cds, clone FD22.	0.603	0.187	0.577	0.259	#REF!
CG_Mm_3004382_1	Mus musculus p107 (p107) mRNA, complete cds.	-0.331	-0.726	-0.423	-0.535	#REF!
CG_Mm_3004385_1	Mus musculus ect2 oncogene (Ect2), mRNA.	-0.397	-0.804	-0.488	-0.666	#REF!
CG_Mm_3004388_1	Mus musculus hyaluronan mediated motility receptor (RHAMM) (Hmmr), mRNA.	-0.474	-0.588	-0.461	-0.477	#REF!
CG_Mm_3004393_1	Mus musculus LIM only 2 (Lmo2), mRNA.	0.88	0.518			#REF!
CG_Mm_3004397_1	Mus musculus B lymphoma Mo-MLV insertion region 1 (Bmi1), mRNA.	-0.224	-0.469	-0.446	-0.438	#REF!
CG_Mm_3004405_1	Mus musculus formin binding protein 27 mRNA, partial cds.	0.207	-0.332	0.554	0.224	#REF!
CG_Mm_3004409_1	Mus musculus cysteine rich protein 61 (Cyr61), mRNA.	0.522	0.303	0.236	0.241	#REF!
CG_Mm_3004413_1	Mus musculus SET domain, bifurcated 1 (Setdb1), mRNA.	-0.322	-0.362	-0.192	-0.454	#REF!
CG_Mm_3004414_1	Mus musculus kit oncogene (Kit), mRNA.	0.91	0.676	0.129	0.009	#REF!
CG_Mm_3004416_1	Mus musculus AXL receptor tyrosine kinase (Axl), mRNA.	0.895	0.338	0.471	0.215	#REF!
CG_Mm_3004427_1	Mouse mRNA for PEBP2b2 protein, complete cds.	0.212	0.395	0.657	0.82	#REF!
CG_Mm_3004430_1	Mus musculus breast and ovarian cancer susceptibility protein (Brca1) mRNA	-0.313	-0.492	-0.695	-0.787	#REF!
CG_Mm_3004431_1	Mus musculus transforming, acidic coiled-coil containing protein 3 (Tacc3)	-0.829	-0.802	-0.685	-0.846	#REF!
CG_Mm_3004434_1	Mus musculus lectin, galactose binding, soluble 12 (Lgals12), mRNA.	0.363		0.868	0.665	#REF!
CG_Mm_3004435_1	Mus musculus exostoses (multiple) 1 (Ext1), mRNA.	0.012	-0.133	0.791	0.582	#REF!
CG_Mm_3004437_1	Mus musculus frequently rearranged in advanced T-cell lymphomas (Frat1), m	-0.969	-1.169	-0.088	-0.528	#REF!
CG_Mm_3004441_1	Mus musculus nuclear receptor coactivator 4 (Ncoa4), mRNA.	0.637	0.405	0.337	0.285	#REF!
CG_Mm_3004443_1	Mus musculus thiopurine methyltransferase (Tpmt), mRNA.	-0.25	-0.604	-0.42	-0.537	#REF!
CG_Mm_3004449_1	Mus musculus MRV integration site 1 (Mrvi1), mRNA.	-0.462	0.275	1.028	1.214	#REF!
CG_Mm_3004457_1	Mus musculus frequently rearranged in advanced T-cell lymphomas 3 (Frat3),	-1.065	-1.343	-0.332	-0.576	#REF!
CG_Mm_3004463_1	Mus musculus mLANP-L mRNA for LANP-like protein, complete cds.	-0.142	-0.34	-0.201	-0.429	#REF!
CG_Mm_3004469_1	Mus musculus lectin, galactose binding, soluble 8 (Lgals8), mRNA.	2.206	1.756	1.526	1.237	#REF!
CG_Mm_3004473_1	Mus musculus kappaB-Ras1 mRNA, complete cds.	0.339	0.172	0.552	0.426	#REF!
CG_Mm_3004476_1	Mus musculus pituitary tumor-transforming 1 (Pttg1), mRNA.	-0.614	-0.351	-0.256	-0.105	#REF!
CG_Mm_3004479_1	Mus musculus frizzled homolog 7 (Drosophila) (Fzd7), mRNA.	0.778	0.659	1.039	1.195	#REF!
CG_Mm_3004485_1	Mus musculus RAB4A, member RAS oncogene family (Rab4a), mRNA.	0.123	-0.358	-0.187	-0.793	#REF!
CG_Mm_3004491_1	Mus musculus Yamaguchi sarcoma viral (v-yes) oncogene homolog (Yes), mRNA.	0.109	-0.482	-0.341	-0.457	#REF!
CG_Mm_3004497_1	Mus musculus myelocytomatosis oncogene (Myc), mRNA.	-0.965	-0.781	-0.456	-0.443	#REF!
CG_Mm_3004516_1	Mus musculus transformation related protein 53 (Trp53), mRNA.	-0.339	-0.459	-0.126	-0.259	#REF!
CG_Mm_3004545_1	Mus musculus CDC-like kinase (Clk), mRNA.	0.311	0.458	0.535	0.844	#REF!
CG_Mm_3004548_1	Mouse B-raf oncogene mRNA, complete cds.	0.187	0.395	0.325	0.576	#REF!
CG_Mm_3004550_1	Mus musculus equilibrative nitrobenzylthioinosine-sensitive nucleoside tra	0.763	0.094	-0.307	-0.872	#REF!
CG_Mm_3004557_1	M.musculus (129/Sv) Cctg mRNA for CCT (chaperonin containing TCP-1) gamma	-0.247	-0.451	-0.034	-0.308	#REF!
CG_Mm_3004564_1	Mus musculus Tal1 interrupting locus (Sil), mRNA.	-0.231	-0.484	0.005	-0.362	#REF!
CG_Mm_3004572_1	Mus musculus DR6 mRNA, complete cds.	0.74	0.44	0.609	0.458	#REF!
CG_Mm_3004577_1	Mus musculus vascular Rab-GAP/TBC-containing (Vrp-pending), mRNA.	0.281	0.251	0.512	0.431	#REF!
CG_Mm_3004580_1	Mus musculus FMS-like tyrosine kinase 1 (Flt1), mRNA.	0.58	0.145	0.775	0.483	#REF!
CG_Mm_3004587_1	Mus musculus B-cell translocation gene 2, anti-proliferative (Btg2), mRNA.	0.101		-0.4	-0.449	#REF!
CG_Mm_3004598_1	Mus musculus growth arrest specific 8 (Gas8), mRNA.	-0.302	-0.478		-0.257	#REF!
CG_Mm_3004601_1	Mus musculus odd Oz/ten-m homolog 2 (Drosophila) (Odz2), mRNA.	0.318	0.501		-0.524	#REF!
CG_Mm_3004602_1	Mus musculus latexin (Lxn), mRNA.	0.635	0.628	-1.082	-0.908	#REF!
CG_Mm_3004605_1	Mus musculus B-cell translocation gene 3 (Btg3), mRNA.	-0.052	-0.155	-0.38	-0.477	#REF!
CG_Mm_3004612_1	Mus musculus WD repeat domain 12 (Wdr12), mRNA.	-0.772	-0.989	-0.06	-0.281	#REF!
CG_Mm_3004623_1	Mus musculus cell division cycle 45 homolog (S. cerevisiae)-like (Cdc45l),	-0.235	-0.82	-0.408	-0.819	#REF!
CG_Mm_3004640_1	Mus musculus cyclin-dependent kinase inhibitor 2C (p18, inhibits CDK4) (Cd	0.199	0.542	0.489	0.673	#REF!
CG_Mm_3004643_1	Mus musculus centromere autoantigen H (Cenph), mRNA.	-0.724	-0.831	-0.741	-0.799	#REF!
CG_Mm_3004651_1	Mus musculus inner centromere protein (Incenp), mRNA.	-0.078	-0.481	-0.21	-0.546	#REF!
CG_Mm_3004659_1	Mus musculus (clone 2) serum inducible kinase (SNK) mRNA, mRNA sequence.	-0.7	-1.292	-1.314	-1.907	#REF!
CG_Mm_3004671_1	Mus musculus S100 calcium binding protein A13 (S100a13), mRNA.	0.648	0.578	0.443	0.261	#REF!
CG_Mm_3004674_1	Mus musculus S100 protein, beta polypeptide, neural (S100b), mRNA.	1.252	0.741	1.501		#REF!
CG_Mm_3004701_1	Mus musculus cyclin F (Ccnf), mRNA.	-0.755	-1.307	-0.039	-0.433	#REF!
CG_Mm_3004702_1	Mus musculus regulator of G-protein signaling 2 (Rgs2), mRNA.	0.552	0.556	0.324	0.551	#REF!
CG_Mm_3004708_1	Mus musculus ankyrin repeat-containing protein Asb-4 mRNA, partial cds.	-0.066	0.143	-0.506	-0.347	#REF!
CG_Mm_3004711_1	M.musculus mRNA for mitogen activated protein kinase (erk-1).	0.837	0.085	0.492	0.295	#REF!
CG_Mm_3004725_1	Mus musculus RIKEN cDNA 2610203K23 gene (2610203K23Rik), mRNA.	-0.017	-0.493	-0.187	-0.389	#REF!
CG_Mm_3004731_1	Mus musculus budding uninhibited by benzimidazoles 1 homolog, beta (S. cer	-0.356	-0.661	-0.513	-0.766	#REF!
CG_Mm_3004734_1	Mus musculus septin 4 (Sept4), mRNA.	0.1		-0.575	-0.627	#REF!
CG_Mm_3004740_1	Mus musculus eukaryotic translation initiation factor 2 alpha kinase 2 (Ei	0.708	0.441	0.251	0.155	#REF!
CG_Mm_3004741_1	Mus musculus cell division cycle 2 homolog A (S. pombe) (Cdc2a), mRNA.	-0.985	-1.117	-0.895	-1.001	#REF!
CG_Mm_3004754_1	Mus musculus 13 days embryo liver cDNA, RIKEN full-length enriched library	-0.464		-0.857	-0.921	#REF!
CG_Mm_3004755_1	Mus musculus heparin binding epidermal growth factor-like growth factor (H	0.16		-0.558	-0.538	#REF!
CG_Mm_3004760_1	Mus musculus cell division cycle 6 homolog (S. cerevisiae) (Cdc6), mRNA.	-0.608	-0.753	-0.89	-1.025	#REF!
CG_Mm_3004765_1	Mus musculus mRNA for hypothetical protein expressed in thymocytes (clone	-0.85	-0.781	-0.688	-0.907	#REF!
CG_Mm_3004767_1	Mus musculus stromal antigen 2 (Stag2), mRNA.	0.317	-0.187	-0.165	-0.411	#REF!
CG_Mm_3004774_1	Mus domesticus cyclin-like protein (induced by colony-stimulating factor 1	-0.563	-0.963			#REF!
CG_Mm_3004780_1	Mus musculus S-phase kinase-associated protein 2 (p45) (Skp2), mRNA.	-0.431	-0.97	-1.017	-1.141	#REF!
CG_Mm_3004800_1	Mus musculus fibroblast growth factor 1 (Fgf1), mRNA.	1.592	1.049	0.122	-0.241	#REF!
CG_Mm_3004809_1	Mus musculus cyclin B2 (Ccnb2), mRNA.	-0.509		-0.747	-0.917	#REF!
CG_Mm_3004810_1	Mus musculus, cyclin B1, related sequence 1, clone MGC:18763 IMAGE:4014448	-1.176	-1.203	-1.005	-1.022	#REF!
CG_Mm_3004812_1	Mouse mRNA for OSF-1.	0.565	0.624	0.341	0.354	#REF!
CG_Mm_3004821_1	Mus musculus growth arrest specific 1 (Gas1), mRNA.	-1.227	-1.066	-1.553	-1.516	#REF!
CG_Mm_3004823_1	Mus musculus growth arrest and DNA-damage-inducible 45 alpha (Gadd45a), mR	-1.388		-0.592	-0.488	#REF!
CG_Mm_3004825_1	Mus musculus growth arrest specific 7 (Gas7), mRNA.	-0.54	-0.808	0.183	0.125	#REF!
CG_Mm_3004833_1	Mus musculus cyclin H (Ccnh) mRNA, complete cds.	-0.386	-0.321	-0.465	-0.325	#REF!
CG_Mm_3004838_1	Mus musculus budding uninhibited by benzimidazoles 3 homolog (S. cerevisia	-0.517	-0.751	-0.448	-0.552	#REF!
CG_Mm_3004848_1	Mus musculus mitotic checkpoint protein kinase (Bub1) mRNA, complete cds.	-0.964	-1.259	-1.011	-1.112	#REF!
CG_Mm_3004849_1	Mus musculus MAD2 (mitotic arrest deficient, homolog)-like 1 (yeast) (Mad2	-1.203	-1.311	-1.216	-1.199	#REF!
CG_Mm_3004850_1	Mus musculus cartilage associated protein (Crtap), mRNA.	-0.375	-0.577	-0.264	-0.323	#REF!
CG_Mm_3004851_1	Mus musculus wee 1 homolog (S. pombe) (Wee1), mRNA.	-0.18	-0.067	-0.477	-0.408	#REF!
CG_Mm_3004852_1	Mus musculus mRNA full length insert cDNA clone EUROIMAGE 1230249.	-0.189	-0.367		-0.946	#REF!
CG_Mm_3004854_1	Mus musculus A kinase (PRKA) anchor protein 8 (Akap8), mRNA.	-0.172	-0.566	-0.149	-0.404	#REF!
CG_Mm_3004855_1	Mus musculus cyclin-dependent kinase 2 (Cdk2), mRNA.	-0.165	-0.485	-0.353	-0.487	#REF!
CG_Mm_3004864_1	Mus musculus cell division cycle 25 homolog A (S. cerevisiae) (Cdc25a), mR	-1.248	-0.947	-1.218	-0.874	#REF!
CG_Mm_3004870_1	Mus musculus septin 2 (Sept2), mRNA.	0.105	0.178	0.358	0.453	#REF!
CG_Mm_3004880_1	Mus musculus tumor-associated antigen 1 (Taa1), mRNA.	-0.6	-0.741	-0.906	-1.171	#REF!
CG_Mm_3004898_1	Mus musculus dystrophin, muscular dystrophy (Dmd), mRNA.	-0.022	-0.114	-1.074	-1.008	#REF!
CG_Mm_3004932_1	Mus musculus cell death-inducing DNA fragmentation factor, alpha subunit-l	1.651			1.356	#REF!
CG_Mm_3004941_1	Mus musculus Bcl-associated death promoter (Bad), mRNA.	-0.278	-0.471	-0.448	-0.65	#REF!
CG_Mm_3004942_1	Mus musculus mRNA for death associated protein 3 (DAP-3 gene).	0.166	-0.225	-0.353	-0.42	#REF!
CG_Mm_3004949_1	Mus musculus BCL2/adenovirus E1B 19 kDa-interacting protein 1, NIP3 (Bnip3	0.803	0.434	0.785	0.641	#REF!
CG_Mm_3004953_1	Mus musculus BH3 interacting domain death agonist (Bid), mRNA.	-0.492		-0.336	-0.684	#REF!
CG_Mm_3004970_1	Mus musculus sulfide quinone reductase-like (yeast) (Sqrdl), mRNA.	0.644	0.3		-1.193	#REF!
CG_Mm_3004981_1	Mus musculus granzyme M (lymphocyte met-ase 1) (Gzmm), mRNA.	-0.38	-0.179	-1.096	-0.932	#REF!
CG_Mm_3004994_1	Mus musculus DXImx39e protein (DXImx39e) mRNA, complete cds.	0.579	0.354	0.425	0.291	#REF!
CG_Mm_3004997_1	Mus musculus B-cell leukemia/lymphoma 2 related protein A1b (Bcl2a1b), mRN	0.152	0.49	0.333		#REF!
CG_Mm_3005003_1	Mus musculus Fas-associated factor 1 (Faf1), mRNA.	-0.122	-0.463	-0.145	-0.342	#REF!
CG_Mm_3005026_1	Mus musculus Bcl2-associated athanogene 3 (Bag3), mRNA.	0.492	0.451	0.319	0.319	#REF!
CG_Mm_3005037_1	Mus musculus mRNA for Zinc finger protein s11-6, complete cds.	-0.318	-0.177	-0.428	-0.337	#REF!
CG_Mm_3005038_1	Mus musculus caspase 3, apoptosis related cysteine protease (Casp3), mRNA.	-0.413	-0.588	-0.399	-0.604	#REF!
CG_Mm_3005042_1	Mus musculus zinc finger protein 101 (Zfp101), mRNA.	-0.021	-0.193	-0.487	-0.336	#REF!
CG_Mm_3005043_1	Mus musculus CASP8 and FADD-like apoptosis regulator (Cflar), mRNA.	0.518	-0.114	0.416	0.13	#REF!
CG_Mm_3005052_1	Mus musculus Shc SH2-domain binding protein 1 (Shcbp1), mRNA.	-0.874	-0.903	-1.085	-1.011	#REF!
CG_Mm_3005056_1	Mus musculus gap junction membrane channel protein alpha 1 (Gja1), mRNA.	0.098	-0.037	-0.583	-0.636	#REF!
CG_Mm_3005072_1	Mus musculus proteaseome (prosome, macropain) 28 subunit, 3 (Psme3), mRNA.	-0.458	-0.505	-0.257	-0.245	#REF!
CG_Mm_3005074_1	Mus musculus fibrillin 2 (Fbn2), mRNA.	-0.327	-0.624	0.076	-0.222	#REF!
CG_Mm_3005078_1	Mus musculus tenascin C (Tnc), mRNA.	-0.715	-0.703	0.968	1.228	#REF!
CG_Mm_3005093_1	Mus musculus transforming growth factor beta 1 induced transcript 1 (Tgfb1	0.228	0.581	0.241	0.35	#REF!
CG_Mm_3005097_1	Mus musculus integral membrane glycoprotein (Img), mRNA.	0.354	0.158	-0.526	-0.639	#REF!
CG_Mm_3005109_1	Mus musculus ORF1 for hypothetical protein, clone 424981.	1.044	0.617	1.006	0.853	#REF!
CG_Mm_3005110_1	Mus musculus integrin alpha M (Itgam), mRNA.	1.203	0.611	1.031	0.74	#REF!
CG_Mm_3005112_1	Mus musculus Col4a6 mRNA for type IV collagen alpha 6 chain, complete cds.	0.616	0.352	0.496	0.187	#REF!
CG_Mm_3005117_1	Mus musculus neural precursor cell expressed, developmentally down-regulat	0.912	0.315	0.243	0.043	#REF!
CG_Mm_3005120_1	Mus musculus fibulin 1 (Fbln1), mRNA.	-0.159	0.032	0.563	0.409	#REF!
CG_Mm_3005121_1	uf06g06.y1 Soares_mammary_gland_NMLMG Mus musculus cDNA clone IMAGE:151061	0.986	0.861	0.707	0.531	#REF!
CG_Mm_3005123_1	Mus musculus CD22 antigen (Cd22), mRNA.	0.279	0.163	0.87	0.656	#REF!
CG_Mm_3005126_1	Mus musculus thrombospondin 1 (Thbs1), mRNA.	0.64	0.316	-0.09	-0.03	#REF!
CG_Mm_3005130_1	Mus musculus Ras suppressor protein 1 (Rsu1), mRNA.	0.663	0.319	0.643	0.481	#REF!
CG_Mm_3005131_1	Mus musculus mannose binding lectin, serum (C) (Mbl2), mRNA.	0.437	0.101	0.508	0.177	#REF!
CG_Mm_3005134_1	Mus musculus thrombospondin 2 (Thbs2), mRNA.	0.033	0.041	-1.197	-1.155	#REF!
CG_Mm_3005137_1	Mus musculus catenin alpha 1 (Catna1), mRNA.	0.596	0.468	0.141	0.009	#REF!
CG_Mm_3005140_1	Mus musculus milk fat globule-EGF factor 8 protein (Mfge8), mRNA.	0.313	-0.158	0.487	0.112	#REF!
CG_Mm_3005141_1	Mus musculus ATPase, Na+/K+ transporting, beta 2 polypeptide (Atp1b2), mRN	1.389	1.077	0.86	0.66	#REF!
CG_Mm_3005142_1	Mus musculus contactin 1 (Cntn1), mRNA.	0.784	0.572	0.414	0.322	#REF!
CG_Mm_3005146_1	Mus musculus Col4a5 mRNA for type IV collagen alpha 5 chain, complete cds.	0.675	0.545	0.462	0.145	#REF!
CG_Mm_3005148_1	Mus musculus Nulp1 (nulp1) mRNA, complete cds.	0.439	-0.034	0.438	0.374	#REF!
CG_Mm_3005160_1	Mouse mRNA for 3-end of NCAM-140 and NCAM-180 isoforms.	0.78	0.225	1.793	1.496	#REF!
CG_Mm_3005169_1	Mus musculus ectonucleoside triphosphate diphosphohydrolase 5 (Entpd5), mR	0.666	0.295	0.335	0.264	#REF!
CG_Mm_3005172_1	Mus musculus integrin beta 6 (Itgb6), mRNA.	0.356	0.086	0.68	0.48	#REF!
CG_Mm_3005175_1	Mus musculus triggering receptor expressed on myeloid cells 3 (Trem3), mRN	0.34		0.781	0.56	#REF!
CG_Mm_3005179_1	Mus musculus selectin, platelet (Selp), mRNA.	1.109	0.566	0.597	0.441	#REF!
CG_Mm_3005189_1	Mus musculus discoidin domain receptor family, member 1 (Ddr1), mRNA.	0.308	0.002	0.521	0.223	#REF!
CG_Mm_3005190_1	Mus musculus tumor necrosis factor induced protein 6 (Tnfip6), mRNA.	-0.857	-1.288	-0.159	-0.526	#REF!
CG_Mm_3005194_1	Mus musculus dermatopontin (Dpt), mRNA.	0.321	0.06	0.607	0.399	#REF!
CG_Mm_3005196_1	Mus musculus mRNA for neural cell adhesion molecule, partial cds.	0.819	0.356	1.907	1.662	#REF!
CG_Mm_3005197_1	Mouse mRNA for neural cell adhesion molecule N-CAM muscle-specific domain.	0.148	0.096	0.37	0.417	#REF!
CG_Mm_3005201_1	Mus musculus mRNA for leucine-rich repeat protein, partial cds.	0.652	0.351	0.235	0.243	#REF!
CG_Mm_3005208_1	Mus musculus complement component 1, q subcomponent, alpha polypeptide (C1	-0.507	-0.574			#REF!
CG_Mm_3005220_1	Mus musculus mRNA for proliferation related acidic leucine rich protein PA	-0.795	-0.632	-0.318	-0.155	#REF!
CG_Mm_3005222_1	Mus musculus procollagen, type XII, alpha 1 (Col12a1), mRNA.	0.326	0.267	0.827	0.532	#REF!
CG_Mm_3005238_1	Mus musculus mRNA for collagen type XIV, partial.	0.458	0.088	0.721	0.503	#REF!
CG_Mm_3005245_1	Mus musculus procollagen, type V, alpha 2 (Col5a2), mRNA.	0.556	0.417	0.391	0.167	#REF!
CG_Mm_3005250_1	Mus musculus partial mRNA for mouse fat 1 cadherin (mfat1 gene).	0.723	0.302	1.63	1.322	#REF!
CG_Mm_3005252_1	Mus musculus contactin 3 (Cntn3), mRNA.	0.823	0.524			#REF!
CG_Mm_3005253_1	Mus musculus melanoma antigen, family L, 2 (Magel2), mRNA.	-0.246	0.302	0.25	0.476	#REF!
CG_Mm_3005255_1	Mus musculus protocadherin 13 (Pcdh13), mRNA.	0.507	0.154	0.601	0.559	#REF!
CG_Mm_3005256_1	Mus musculus mRNA for fibronectin type III domain C, partial.	0.095	-0.171	1.09	0.842	#REF!
CG_Mm_3005257_1	Mus musculus catenin delta 2 (Catnd2), mRNA.	0.504	0.454	0.425	0.343	#REF!
CG_Mm_3005259_1	Mus musculus tight junction protein 1 (Tjp1), mRNA.	-0.711	-0.52	-0.284	0.011	#REF!
CG_Mm_3005263_1	Mus musculus biglycan (Bgn), mRNA.	0.253	0.11	0.708	0.509	#REF!
CG_Mm_3005269_1	Mus musculus sialoadhesin (Sn), mRNA.	0.532	0.054	0.308	0.114	#REF!
CG_Mm_3005271_1	Mus musculus melanoma antigen, family B, 1 (Mageb1), mRNA.	-0.747	-0.529	-0.294	-0.141	#REF!
CG_Mm_3005272_1	Mus musculus integrin alpha V (Itgav), mRNA.	0.763	-0.027	0.736	0.265	#REF!
CG_Mm_3005285_1	Mus musculus neogenin (Neo1), mRNA.	0.42	0.283	0.718	0.668	#REF!
CG_Mm_3005288_1	Mouse laminin B2 chain mRNA, complete cds.	-0.376	-1.037	-0.064	-0.465	#REF!
CG_Mm_3005290_1	Mus musculus tissue factor pathway inhibitor (TFPI) mRNA, complete cds.	-0.117	-0.177	-0.333	-0.425	#REF!
CG_Mm_3005327_1	Mus musculus protocadherin alpha 6 (Pcdha6), mRNA.	0.382	0.457	0.095	0.105	#REF!
CG_Mm_3005332_1	Mus musculus chondroitin sulfate proteoglycan 2 (Cspg2), mRNA.	-0.005		0.513	0.317	#REF!
CG_Mm_3005351_1	Mouse laminin B1 mRNA, complete cds.	-0.471	-0.632	-0.124	-0.304	#REF!
CG_Mm_3005356_1	Mus musculus CD164 antigen (Cd164), mRNA.	0.298	-0.012	0.444	0.303	#REF!
CG_Mm_3005360_1	Mus musculus regulator of G protein signaling 7 (Rgs7), mRNA.	0.337	0.024		0.695	#REF!
CG_Mm_3005364_1	Mus musculus membrane protein, palmitoylated 6 (MAGUK p55 subfamily member	-0.2	-0.418		-0.522	#REF!
CG_Mm_3005366_1	Mus musculus SoxLZ/Sox6 leucine zipper binding protein in testis (Solt), m	-0.459	-0.403	-0.75	-0.758	#REF!
CG_Mm_3005371_1	Mus musculus coatomer protein complex, subunit epsilon (Cope), mRNA.	0.43	0.077	0.386	0.227	#REF!
CG_Mm_3005380_1	Mus musculus myotubularin homologous protein 1 mRNA, partial cds.	0.146	-0.078	0.456	0.324	#REF!
CG_Mm_3005382_1	Mus musculus mRNA for MLTK alpha, complete cds.	0.049	-0.517	0.436	0.248	#REF!
CG_Mm_3005396_1	Mus musculus Nuk receptor tyrosine kinase mRNA, complete cds.	0.223	0.155	0.439	0.429	#REF!
CG_Mm_3005400_1	Mus musculus protein-tyrosine kinase mRNA, partial cds.	0.62	0.488	0.462	0.32	#REF!
CG_Mm_3005418_1	Mus musculus brain cDNA, clone MNCb-0671.	0.598	0.391	0.191	-0.034	#REF!
CG_Mm_3005421_1	Mus musculus imprinted and ancient (Impact), mRNA.	0.322	0.32	0.524	0.683	#REF!
CG_Mm_3005422_1	Mus musculus evectin-2 (Evt2) mRNA, complete cds.	0.774	0.233	0.636	0.302	#REF!
CG_Mm_3005428_1	Mus musculus arginine methyltransferase (Prmt2) mRNA, complete cds.	0.501	0.17	0.449	0.315	#REF!
CG_Mm_3005434_1	Mus musculus phosphatidylinositol-4-phosphate 5-kinase, type 1 gamma (Pip5	0.081	0.165	0.333	0.409	#REF!
CG_Mm_3005437_1	Mus musculus small inducible cytokine subfamily A17 (Scya17), mRNA.	0.518	0.413	-0.146	-0.051	#REF!
CG_Mm_3005447_1	Mus musculus protein tyrosine phosphatase, non-receptor type 11 (Ptpn11),	-0.026	-0.161	0.462	0.318	#REF!
CG_Mm_3005451_1	Mus musculus protein 4.1G mRNA, partial cds.	0.17		0.449	0.311	#REF!
CG_Mm_3005454_1	Mus musculus Niemann Pick type C1 (Npc1), mRNA.	1.173		0.791	0.614	#REF!
CG_Mm_3005455_1	Mus musculus ataxia telangiectasia mutated homolog (human) (Atm), mRNA.	-0.248	-0.696	-0.225	-0.34	#REF!
CG_Mm_3005463_1	Mus musculus mRNA for ENH1, complete cds.	0.8	0.314	0.28	0.01	#REF!
CG_Mm_3005476_1	Mus musculus cytohesin binding protein (Cbp) mRNA, partial cds.	-0.181	-0.068	-0.712	-0.587	#REF!
CG_Mm_3005483_1	Mus musculus enhancer of rudimentary homolog (Drosophila) (Erh), mRNA.	-0.556	-0.382	-0.19	-0.148	#REF!
CG_Mm_3005484_1	Mus musculus PDZ domain containing 1 (Pdzk1), mRNA.	-0.214	-0.323	-0.189	-0.505	#REF!
CG_Mm_3005488_1	Mus musculus Rho guanine nucleotide exchange factor (GEF7) (Arhgef7), mRNA	-0.362	-0.122	-0.523	-0.442	#REF!
CG_Mm_3005503_1	Mus musculus leukocyte tyrosine kinase (Ltk), mRNA.	0.341	0.209	0.694	0.548	#REF!
CG_Mm_3005517_1	Mus musculus RAS protein activator like 1 (GAP1 like) (Rasal1), mRNA.	0.213	0.279	0.678	0.686	#REF!
CG_Mm_3005526_1	Mus musculus Eph receptor A4 (Epha4), mRNA.	0.101	0.26	0.463	0.728	#REF!
CG_Mm_3005528_1	Mus musculus phosphatidic acid phosphatase 2a (Ppap2a), mRNA.	1.147	1.193	1.539	1.364	#REF!
CG_Mm_3005534_1	Mus musculus RAN GTPase activating protein 1 (Rangap1), mRNA.	-0.404	-0.365	-0.324	-0.282	#REF!
CG_Mm_3005538_1	Mus musculus leucine rich repeat protein 1, neuronal (Lrrn1), mRNA.	-0.959	-0.717	-0.344	-0.23	#REF!
CG_Mm_3005539_1	Mus musculus COP9 (constitutive photomorphogenic) homolog, subunit 3 (Arab	-0.235	-0.121	-0.484	-0.341	#REF!
CG_Mm_3005543_1	Mus musculus sprouty homolog 1 (Drosophila) (Spry1), mRNA.	-0.015	0.038	-0.652	-0.714	#REF!
CG_Mm_3005550_1	Mus musculus aggrecan mRNA exon.	0.245	-0.147	0.613	0.303	#REF!
CG_Mm_3005554_1	Mus musculus retinally abundant regulator of G-protein signaling mRGS-r (R	-0.185	-0.239	-0.869	-0.867	#REF!
CG_Mm_3005558_1	Mus musculus breast cancer anti-estrogen resistance 3 (Bcar3), mRNA.	-0.176	-0.059	-0.562	-0.523	#REF!
CG_Mm_3005565_1	Mus musculus plakoglobin mRNA, partial cds.	0.524	0.169	0.691	0.393	#REF!
CG_Mm_3005571_1	Mus musculus Tandem PH Domain Containing Protein-2 mRNA, complete cds.	0.235	-0.222	-0.933	-1.162	#REF!
CG_Mm_3005579_1	Mus musculus fibroblast growth factor receptor 1 (Fgfr1), mRNA.	0.512	0.402	0.123	0.136	#REF!
CG_Mm_3005586_1	Mus musculus amyloid beta (A4) precursor protein (App), mRNA.	0.477	0.27	0.395	0.442	#REF!
CG_Mm_3005589_1	Mus musculus thioredoxin reductase 1 (Txnrd1), mRNA.	-0.635	-0.802	-0.247	-0.382	#REF!
CG_Mm_3005597_1	Mus musculus advanced glycosylation end product-specific receptor (Ager),	-0.316	-0.289	-0.237	-0.424	#REF!
CG_Mm_3005603_1	Mus musculus ral guanine nucleotide dissociation stimulator,-like 1 (Rgl1)	-0.052	-0.125	-0.357	-0.499	#REF!
CG_Mm_3005619_1	Mus musculus cartilage derived retinoic acid sensitive protein (Cdrap), mR	0.529	0.393	0.547	0.414	#REF!
CG_Mm_3005621_1	House mouse mRNA for MAP kinase kinase 3b, complete cds.	0.637	0.159	0.815	0.519	#REF!
CG_Mm_3005634_1	Mus musculus secreted frizzled-related sequence protein 4 (Sfrp4), mRNA.	-0.121	-0.122	-0.605	-0.698	#REF!
CG_Mm_3005639_1	Mus musculus mRNA for plexin 2, complete cds.	-0.441	-0.598		-0.203	#REF!
CG_Mm_3005641_1	Mus musculus growth factor receptor bound protein 14 (Grb14), mRNA.	0.62	0.22	0.37		#REF!
CG_Mm_3005644_1	Mus musculus mitogen activated protein kinase 10 (Mapk10), mRNA.	0.525	0.469	0.639	0.567	#REF!
CG_Mm_3005655_1	Mus musculus Wnt inhibitory factor 1 (Wif1), mRNA.	2.805	2.423			#REF!
CG_Mm_3005656_1	Mus musculus protein kinase C, delta (Prkcd), mRNA.	0.727	-0.148	0.306	0.1	#REF!
CG_Mm_3005660_1	Mouse cytokine (fic) mRNA, complete cds.	-0.581	-0.454	-0.066	0.029	#REF!
CG_Mm_3005662_1	Mus musculus leucine zipper-EF-hand containing transmembrane protein 1 (Le	0.616		0.315	0.213	#REF!
CG_Mm_3005670_1	Mus musculus urea transporter isoform UTA-3 mRNA, complete cds.	-0.568	-1.011	-0.506	-0.612	#REF!
CG_Mm_3005688_1	Mus musculus SH3 domain protein 2B (Sh3d2b), mRNA.	-0.227	-0.115	0.449	0.464	#REF!
CG_Mm_3005705_1	Mus musculus interleukin 12 receptor, beta 1 (Il12rb1), mRNA.	0.307	-0.442	0.498	0.234	#REF!
CG_Mm_3005717_1	Mus musculus interleukin 6 signal transducer (Il6st), mRNA.	1.738	1.178	0.348	0.233	#REF!
CG_Mm_3005721_1	Mus musculus interleukin 1 receptor accessory protein (Il1rap), mRNA.	-0.822	-0.597	-0.16	0.117	#REF!
CG_Mm_3005728_1	601097170F1 NCI_CGAP_Mam5 Mus musculus cDNA clone IMAGE:3496072 5, mRNA se	0.414	0.004	0.433	0.285	#REF!
CG_Mm_3005757_1	Mus musculus angiopoietin 2 (Agpt2), mRNA.	0.866	0.658	1.05	0.975	#REF!
CG_Mm_3005766_1	Mus musculus phosphoinositide 3-kinase regulatory subunit p85alpha mRNA, c	0.475	-0.38	0.869	0.375	#REF!
CG_Mm_3005773_1	Mus musculus glial cell line derived neurotrophic factor (Gdnf), mRNA.	0.832	0.282	0.894	0.427	#REF!
CG_Mm_3005775_1	Mus musculus TGFB inducible early growth response (Tieg), mRNA.	-0.635	-0.34	-0.263	-0.202	#REF!
CG_Mm_3005777_1	Mus musculus bone morphogenetic protein receptor, type 1A (Bmpr1a), mRNA.	1.347	1.125	0.749	0.737	#REF!
CG_Mm_3005786_1	Mus musculus MAD homolog 5 (Drosophila) (Madh5), mRNA.	-0.336	-0.413	-0.327	-0.347	#REF!
CG_Mm_3005787_1	Mus musculus MAD homolog 2 (Drosophila) (Madh2), mRNA.	-0.536	-0.687	-0.545	-0.539	#REF!
CG_Mm_3005792_1	Mus musculus protein tyrosine phosphatase, receptor type, K (Ptprk), mRNA.	0.866	0.629	0.978	0.962	#REF!
CG_Mm_3005794_1	Mouse mRNA for receptor-type tyrosine phosphatase, complete cds.	1.076	1.208	1.335	1.306	#REF!
CG_Mm_3005800_1	Mus musculus protein tyrosine phosphatase, receptor-type, M (Ptprm), mRNA.	0.422	-0.204		0.54	#REF!
CG_Mm_3005810_1	Mus musculus protein tyrosine phosphatase, receptor type, O (Ptpro), mRNA.	0.763	0.414	0.774	0.559	#REF!
CG_Mm_3005825_1	Mus musculus somatostatin receptor 2 (Smstr2), mRNA.	0.384	0.651	0.803	0.883	#REF!
CG_Mm_3005826_1	Mus musculus melatonin receptor 1A (Mtnr1a), mRNA.	0.086	0.192	0.32	0.662	#REF!
CG_Mm_3005830_1	Mus musculus ectonucleotide pyrophosphatase/phosphodiesterase 2 (Enpp2), m	3.411	2.934	4.275	3.943	#REF!
CG_Mm_3005848_1	Mus musculus endothelial differentiation sphingolipid G-protein-coupled re	0.436	0.386	0.689	0.201	#REF!
CG_Mm_3005856_1	Mus musculus endothelin receptor subtype A (ET-AR) mRNA, partial cds.	0.755	0.203	0.326	0.146	#REF!
CG_Mm_3005886_1	Mus musculus mRNA for SSeCKS, complete cds.	-0.828	-0.868	-1.493	-1.505	#REF!
CG_Mm_3005887_1	Mus musculus cAMP-regulated guanine nucleotide exchange factor II (Cgef2-p	0.411	0.181	-0.246	-0.463	#REF!
CG_Mm_3005890_1	Mus musculus endothelin receptor type B (Ednrb), mRNA.	1.098	0.768	0.776	0.477	#REF!
CG_Mm_3005896_1	Mus musculus mRNA for lanthionine synthetase C-like protein 1 (LANCL1 gene	1.092	0.66	0.637	0.463	#REF!
CG_Mm_3005913_1	Mus musculus integrin-associated protein (Itgp), mRNA.	0.567	0.46	0.8	0.769	#REF!
CG_Mm_3005918_1	Mus musculus regulator of G-protein signaling 9 (Rgs9), mRNA.	0.603	0.518	0.41	0.104	#REF!
CG_Mm_3005921_1	Mus musculus calcitonin receptor-like (Calcrl), mRNA.	-0.208	-0.209	-0.341	-0.601	#REF!
CG_Mm_3005927_1	Mus musculus cannabinoid receptor 1 (brain) (Cnr1), mRNA.	-0.653	-0.958	0.143	0.148	#REF!
CG_Mm_3005929_1	Mus musculus G-protein XLalphas mRNA, alternatively, spliced, complete cds	0.566	0.227	0.67	0.391	#REF!
CG_Mm_3005930_1	Mus musculus adenylate cyclase 8 (Adcy8), mRNA.	1.297	0.894	0.294	0.158	#REF!
CG_Mm_3005935_1	Mus musculus neuropeptide Y receptor Y1 (Npy1r), mRNA.	0.789	0.632	-0.302	0.234	#REF!
CG_Mm_3005936_1	Mus musculus phospholipase C, delta (Plcd), mRNA.	0.026	-0.22	-0.307	-0.533	#REF!
CG_Mm_3005940_1	Mus musculus tyrosine 3-monooxygenase/tryptophan 5-monooxygenase activatio	0.42	0.065	0.442	0.325	#REF!
CG_Mm_3005943_1	Mus musculus orphan G protein-coupled receptor 85 (Gpr85) mRNA, complete c	1.21	0.629	0.047	-0.232	#REF!
CG_Mm_3005951_1	Mus musculus astrotactin 1 (Astn1), mRNA.	0.634	0.892	-0.32	-0.517	#REF!
CG_Mm_3005952_1	Mus musculus GABA-A receptor alpha-4 subunit mRNA, partial cds.	0.473	0.872			#REF!
CG_Mm_3005959_1	Mus musculus pro-opiomelanocortin-alpha (Pomc1), mRNA.	-0.459	-0.13	-0.408	-0.174	#REF!
CG_Mm_3005974_1	Mus musculus adrenomedullin (Adm), mRNA.	-0.674	-0.93			#REF!
CG_Mm_3005992_1	Mus musculus spermatid WD-repeat protein mRNA, complete cds.	0.489	0.207	0.469	0.276	#REF!
CG_Mm_3005999_1	Murine mRNA for integrin beta subunit.	0.548	0.554	0.937	1.042	#REF!
CG_Mm_3006003_1	Mus musculus integrin alpha 3 (Itga3), mRNA.	-0.41	0.002	-0.45	-0.27	#REF!
CG_Mm_3006019_1	Mus musculus phosphoprotein enriched in astrocytes 15 (Pea15), mRNA.	1.282	0.555	0.737	0.362	#REF!
CG_Mm_3006024_1	Mus musculus myelin and lymphocyte protein, T-cell differentiation protein	1.98	1.513			#REF!
CG_Mm_3006026_1	Mus musculus myeloid-associated differentiation marker (Myadm), mRNA.	-0.514	-0.491	-0.479	-0.45	#REF!
CG_Mm_3006028_1	Mouse Golli-mpb mRNA, complete cds (alternate transcript from clone BG21).	1.098	0.837	0.871	0.57	#REF!
CG_Mm_3006030_1	Mus musculus fatty acid binding protein 5, epidermal (Fabp5), mRNA.	0.866	1.004	-0.075	-0.019	#REF!
CG_Mm_3006031_1	Mus musculus myelin basic protein (Mbp), mRNA.	0.491	0.342	0.218	0.022	#REF!
CG_Mm_3006033_1	Mus musculus testis lipid binding protein (Tlbp), mRNA.	0.434	0.532	0.094	-0.144	#REF!
CG_Mm_3006037_1	Mus musculus proteolipid M6B isoform alpha-beta-TMD-psi (M6B) mRNA, comple	1.343	0.792	1.299	0.946	#REF!
CG_Mm_3006058_1	Mus musculus MAP kinase kinase kinase 1 (Mekk1) mRNA, complete cds.	1.08	0.912	1.322	1.407	#REF!
CG_Mm_3006059_1	Mus musculus telomerase binding protein p23 mRNA, complete cds.	-0.47	-0.336	-0.329	-0.265	#REF!
CG_Mm_3006069_1	Mus musculus guanylate cyclase 1, soluble, beta 3 (Gucy1b3), mRNA.	1.5	1.203			#REF!
CG_Mm_3006072_1	Mus musculus pyruvate dehydrogenase kinase 2 (Pdk2) mRNA, complete cds.	1.08	0.857	0.636	0.815	#REF!
CG_Mm_3006083_1	Mus musculus tumor differentially expressed 1, like (Tde1l), mRNA.	0.471	0.054	0.55	0.364	#REF!
CG_Mm_3006086_1	Mus musculus Ras-GTPase-activating protein (GAP<120>) SH3-domain binding p	-0.312	-0.478	-0.299	-0.376	#REF!
CG_Mm_3006088_1	Mus musculus kinesin-associated protein 3 (Kifap3), mRNA.	0.619	0.423	0.465	0.435	#REF!
CG_Mm_3006091_1	Mus musculus Rho GTPase activating protein 7 (Arhgap7), mRNA.	-0.098	-0.474	-0.248	-0.345	#REF!
CG_Mm_3006094_1	Mus musculus a disintegrin and metalloprotease domain 10 (Adam10), mRNA.	0.057	-0.397	0.65	0.434	#REF!
CG_Mm_3006119_1	Mus musculus proprotein convertase subtilisin/kexin type 7 (Pcsk7), mRNA.	0.864	0.327	0.771	0.411	#REF!
CG_Mm_3006135_1	Mus musculus synapsin II (Syn2), mRNA.	0.346	0.077	0.423	0.314	#REF!
CG_Mm_3006143_1	Mus musculus histamine receptor H 1 (Hrh1), mRNA.	-0.304	-0.692		-0.828	#REF!
CG_Mm_3006156_1	Mus musculus group X secreted phospholipase A2 (Pla2g10) mRNA, complete cd	0.399	-0.076	0.552	0.121	#REF!
CG_Mm_3006160_1	Mus musculus glutamine synthetase (Glns), mRNA.	0.786	0.275	-0.332	-0.585	#REF!
CG_Mm_3006162_1	Mus musculus syntaxin 4A (placental) (Stx4a), mRNA.	0.465	0.239	0.336	0.317	#REF!
CG_Mm_3006169_1	Mus musculus synaptosomal-associated protein, 25 kDa, binding protein (Sna	0.827	0.361	0.33	0.045	#REF!
CG_Mm_3006181_1	Mus musculus U2 small nuclear ribonucleoprotein auxiliary factor (U2AF), 3	0.583	0.327	0.006	-0.133	#REF!
CG_Mm_3006191_1	Mus musculus follistatin-like (Fstl), mRNA.	1.203	1.06	1.146	1.168	#REF!
CG_Mm_3006198_1	Mus musculus mRNA for DDX1 related protein.	-0.152	-0.452	-0.307	-0.399	#REF!
CG_Mm_3006199_1	Mus musculus f-box only protein 3 (Fbxo3), mRNA.	0.773	0.319	0.356	0.088	#REF!
CG_Mm_3006211_1	Mus musculus lysosomal-associated protein transmembrane 4A (Laptm4a), mRNA	0.679	0.502	0.621	0.577	#REF!
CG_Mm_3006218_1	Mus musculus calmodulin 1 (Calm1), mRNA.	-0.49	-0.44	-0.346	-0.374	#REF!
CG_Mm_3006219_1	Mus musculus calcium binding protein P22 (Chp-pending), mRNA.	0.918	0.632	0.333	0.323	#REF!
CG_Mm_3006227_1	Mus musculus protein tyrosine phosphatase-like protein PTPLB (Ptplb) mRNA,	0.569	0.445		0.108	#REF!
CG_Mm_3006235_1	Mus musculus XMP (Xmp) mRNA, complete cds.	0.622	0.422	-0.048	-0.253	#REF!
CG_Mm_3006245_1	Mus musculus DEAD/H (Asp-Glu-Ala-Asp/His) box polypeptide 3 (Ddx3), mRNA.	-0.552	-0.412	-0.341	-0.141	#REF!
CG_Mm_3006248_1	M.musculus mRNA for utrophin.	0.178	-0.164	-0.608	-0.643	#REF!
CG_Mm_3006249_1	Mus musculus secreted acidic cysteine rich glycoprotein (Sparc), mRNA.	0.229	0.311	0.43	0.629	#REF!
CG_Mm_3006260_1	Mus musculus tissue inhibitor of metalloproteinases TIMP4 (Timp4) mRNA, co	1.091	0.921	0.302	0.191	#REF!
CG_Mm_3006274_1	Mus musculus protein tyrosine phosphatase-like (proline instead of catalyt	0.404	0.336	0.358	0.347	#REF!
CG_Mm_3006281_1	Mus musculus brain cDNA, clone MNCb-0628.	0.24	0.046	0.303	0.401	#REF!
CG_Mm_3006282_1	Mus musculus core1 UDP-galactose:N-acetylgalactosamine-alpha-R beta 1,3-ga	-0.329	-0.39		-0.576	#REF!
CG_Mm_3006285_1	M.musculus MD3 mRNA.	0.354	0.402	0.18	0.326	#REF!
CG_Mm_3006288_1	Mus musculus low density lipoprotein receptor (Ldlr), mRNA.	-0.454	-0.543	-0.235	-0.24	#REF!
CG_Mm_3006289_1	Murine mRNA fragment for calmodulin-binding protein alpha-fodrin.	0.366	0.259	-0.626	-0.669	#REF!
CG_Mm_3006291_1	Mus musculus Kelch-like 1 protein (KLHL1) mRNA, complete cds.	0.078	-0.028	0.516	0.443	#REF!
CG_Mm_3006296_1	Mus musculus UDP-Gal:betaGlcNAc beta 1,4-galactosyltransferase, polypeptid	0.407	-0.043	0.428	0.174	#REF!
CG_Mm_3006303_1	Mus musculus beta-parvin (Parvb) mRNA, complete cds.	-0.173	-0.301	-0.231	-0.447	#REF!
CG_Mm_3006304_1	Mus musculus ribonuclease P2 (Rnasep2-pending), mRNA.	-0.48	-0.599	-0.341	-0.456	#REF!
CG_Mm_3006306_1	Mus musculus HLA-B-associated transcript 1A (Bat1a), mRNA.	-0.34	-0.5	-0.045	-0.082	#REF!
CG_Mm_3006313_1	Mus musculus UDP-GlcNAc:betaGal beta-1,3-N-acetylglucosaminyltransferase 1	0.667	0.388	0.223		#REF!
CG_Mm_3006315_1	Mus musculus RNA helicase A (Ddx9) mRNA, complete cds.	-0.441	-0.301	-0.531	-0.402	#REF!
CG_Mm_3006320_1	Mus musculus cornichon mRNA, complete cds.	-0.305	-0.084	-0.466	-0.226	#REF!
CG_Mm_3006340_1	Mus musculus engrailed 1 (En1), mRNA.	0.233	0.398	0.322	0.487	#REF!
CG_Mm_3006343_1	Mus musculus nucleoporin 210 (Nup210), mRNA.	-0.511	-0.694	-0.241	-0.567	#REF!
CG_Mm_3006348_1	Mus musculus reticulocalbin 2 (Rcn2), mRNA.	0.389	0.458	-0.081	-0.019	#REF!
CG_Mm_3006357_1	M.musculus mRNA for spalt transcription factor.	-0.693	-0.618	-0.253	-0.198	#REF!
CG_Mm_3006369_1	Mus musculus nuclear autoantigenic sperm protein (histone-binding) (Nasp),	-0.569	-0.968	-0.441	-0.659	#REF!
CG_Mm_3006373_1	Mus musculus acyl-Coenzyme A oxidase 1, palmitoyl (Acox1), mRNA.	0.915	0.559	0.489	0.36	#REF!
CG_Mm_3006381_1	Mus musculus male enhanced antigen 1 (Mea1), mRNA.	0.455	-0.057	0.576	0.198	#REF!
CG_Mm_3006393_1	Mus musculus ADAM 5 protein precursor (ADAM 5) mRNA, complete cds.	1.198	0.939	-0.017	-0.268	#REF!
CG_Mm_3006408_1	Mus musculus makorin, ring finger protein, 1 (Mkrn1), mRNA.	0.693	0.46	0.296	0.441	#REF!
CG_Mm_3006417_1	Mus musculus gene rich cluster, C2f gene (Grcc2f), mRNA.	-0.481	-0.546	-0.142	-0.147	#REF!
CG_Mm_3006420_1	Mus musculus tubulin, alpha 6 (Tuba6), mRNA.	-0.386	-0.212	-0.428	-0.408	#REF!
CG_Mm_3006425_1	Mus musculus sperm specific antigen 1 (Ssfa1), mRNA.	-0.495	-0.606	-0.395	-0.345	#REF!
CG_Mm_3006437_1	Mus musculus T-cell death associated gene (Tdag), mRNA.	-0.424	-0.593			#REF!
CG_Mm_3006450_1	Mus musculus scmh1 mRNA for sex comb on midleg homolog protein, complete c	0.234	-0.207	0.68	0.393	#REF!
CG_Mm_3006455_1	Mus musculus embryonic ectoderm development (Eed), mRNA.	0.013	-0.405	-0.146	-0.4	#REF!
CG_Mm_3006487_1	Mus musculus surfeit gene 2 (Surf2), mRNA.	-0.185	-0.435	-0.161	-0.372	#REF!
CG_Mm_3006489_1	Mus musculus mRNA for Clast1, complete cds.	1.287	0.903	0.189	0.148	#REF!
CG_Mm_3006490_1	Mus musculus tissue inhibitor of metalloproteinase 2 (Timp2), mRNA.	0.591	0.384	0.012	-0.104	#REF!
CG_Mm_3006491_1	Mus musculus tissue inhibitor of metalloproteinase 3 (Timp3), mRNA.	1.483	1.186	0.987	0.936	#REF!
CG_Mm_3006510_1	Mus musculus APRIL mRNA, complete cds.	0.18	0.386	-0.482		#REF!
CG_Mm_3006516_1	Mus musculus groucho-related gene product (Grg6) mRNA, complete cds.	-1.008	-1.152	-1.14	-1.161	#REF!
CG_Mm_3006519_1	Mus musculus spleen tyrosine kinase (Syk), mRNA.	-0.412	-0.374	-0.286	-0.581	#REF!
CG_Mm_3006527_1	Mus musculus cytochrome P450, 46 (cholesterol 24-hydroxylase) (Cyp46), mRN	0.535	0.687	0.379	0.45	#REF!
CG_Mm_3006528_1	Mus musculus RNA binding motif, single stranded interacting protein 1 (Rbm	0.074	0.168	-0.791	-0.652	#REF!
CG_Mm_3006536_1	Mus musculus myelin-associated oligodendrocytic basic protein (Mobp), mRNA	-0.305	-0.239	-0.519	-0.469	#REF!
CG_Mm_3006537_1	Mus musculus integral membrane protein 2B (Itm2b), mRNA.	0.81	0.648	0.757	0.89	#REF!
CG_Mm_3006538_1	Mus musculus mRNA for Netrin-G1a, complete cds.	0.738	0.415	0.689	0.719	#REF!
CG_Mm_3006551_1	Mus musculus hairy/enhancer-of-split related with YRPW motif 1 (Hey1), mRN	0.941	0.52	0.333	0.477	#REF!
CG_Mm_3006557_1	Mus musculus matrilin 2 (Matn2), mRNA.	-0.968	-0.827	-0.895	-0.8	#REF!
CG_Mm_3006562_1	Mus musculus protein related to DAN and cerberus (Prdc-pending), mRNA.	0.422	0.15	0.337	-0.01	#REF!
CG_Mm_3006563_1	Mus musculus oligodendrocyte transcription factor 1 (Olig1), mRNA.	0.147	0.101	-0.619	-0.784	#REF!
CG_Mm_3006571_1	Mus musculus translocase of inner mitochondrial membrane 8 homolog a (yeas	-0.723	-0.64	-0.662	-0.822	#REF!
CG_Mm_3006577_1	Mus musculus guanine deaminase (Gda), mRNA.	0.516	0.147	0.341	0.003	#REF!
CG_Mm_3006579_1	Mus musculus nel-like 2 homolog (chicken) (Nell2), mRNA.	1.603	0.797	1.048	0.65	#REF!
CG_Mm_3006581_1	Mus musculus cysteine knot superfamily 1, BMP antagonist 1 (Cktsf1b1), mRN	0.442		0.102	0.347	#REF!
CG_Mm_3006586_1	Mus musculus ephrin B2 (Efnb2), mRNA.	0.921	0.982	0.643	0.717	#REF!
CG_Mm_3006588_1	Mus musculus interferon-related developmental regulator 1 (Ifrd1), mRNA.	-0.624	-0.836	-0.836	-0.812	#REF!
CG_Mm_3006592_1	Mus musculus Cbp/p300-interacting transactivator with Glu/Asp-rich carboxy	0.541	0.092	-0.206	-0.394	#REF!
CG_Mm_3006593_1	Mus musculus oligodendrocyte transcription factor 2 (Olig2), mRNA.	-0.353	-0.465	-0.69	-0.761	#REF!
CG_Mm_3006602_1	Mus musculus scrapie responsive gene 1 (Scrg1), mRNA.	1.116	1.143	0.186	0.294	#REF!
CG_Mm_3006603_1	Mus musculus regulator of G-protein signaling 14 (Rgs14), mRNA.	0.961	1.088	-0.031	0.027	#REF!
CG_Mm_3006604_1	Mus musculus netrin-3 precursor, mRNA, complete cds.	0.515	0.569	0.051	0.08	#REF!
CG_Mm_3006605_1	Mus musculus p21 (CDKN1A)-activated kinase 1 (Pak1), mRNA.	0.392	-0.191	-0.573	-0.838	#REF!
CG_Mm_3006608_1	Mus musculus quaking (qk), mRNA.	0.588	0.46	0.533	0.45	#REF!
CG_Mm_3006610_1	Mouse myelin proteolipid protein mRNA, complete cds.	0.954	0.623	0.306		#REF!
CG_Mm_3006616_1	Mus musculus zinc finger protein 103 (Zfp103), mRNA.	0.451	0.456	0.061	0.21	#REF!
CG_Mm_3006619_1	Mus musculus formin 2 (Fmn2), mRNA.	0.31	0.246	0.467	0.253	#REF!
CG_Mm_3006620_1	Mus musculus double cortin and calcium/calmodulin-dependent protein kinase	0.604	0.461	-0.137	-0.148	#REF!
CG_Mm_3006645_1	Mus musculus glutathione S-transferase, mu 2 (Gstm2), mRNA.	0.748	0.382	0.686	0.474	#REF!
CG_Mm_3006646_1	Mus musculus tubulointerstitial nephritis antigen (Tinag), mRNA.	0.785	0.234	0.57	0.191	#REF!
CG_Mm_3006648_1	Mus musculus procollagen-lysine, 2-oxoglutarate 5-dioxygenase 1 (Plod1), m	1.274	0.575	1.039	0.649	#REF!
CG_Mm_3006652_1	Mus musculus jagged 1 (Jag1), mRNA.	0.207	-0.265	1.26	0.829	#REF!
CG_Mm_3006657_1	Mus musculus hematological and neurological expressed sequence 1 (Hn1), mR	-0.464	-0.457	-0.06	-0.119	#REF!
CG_Mm_3006662_1	Mus musculus mesoderm specific transcript (Mest), mRNA.	-0.406	-0.364	-0.874	-0.882	#REF!
CG_Mm_3006663_1	Mus musculus transformation related protein 63 (Trp63), mRNA.	0.106	0.154	0.493	0.357	#REF!
CG_Mm_3006678_1	Mus musculus RS21-C6 (Tdrg-TL1) mRNA, complete cds.	-0.462	-0.456	-0.196	-0.301	#REF!
CG_Mm_3006681_1	Mus musculus SPARC-like 1 (mast9, hevin) (Sparcl1), mRNA.	1.017	0.983	0.471	0.368	#REF!
CG_Mm_3006685_1	Mus musculus bone morphogenetic protein 5 (Bmp5), mRNA.	0.167	-0.137	0.854	0.747	#REF!
CG_Mm_3006697_1	Mus musculus matrix gamma-carboxyglutamate (gla) protein (Mglap), mRNA.	0.106	0	-0.749	-0.898	#REF!
CG_Mm_3006701_1	Mus musculus inhibitor of DNA binding 2 (Idb2), mRNA.	1.298	1.235	0.984	0.986	#REF!
CG_Mm_3006706_1	Mus musculus inhibitor of DNA binding 3 (Idb3), mRNA.	0.513	0.428	0.337	0.277	#REF!
CG_Mm_3006713_1	Mus musculus transgelin 3 (Tagln3), mRNA.	0.045	-0.549	-0.303	-0.755	#REF!
CG_Mm_3006714_1	Mus musculus transgelin mRNA, complete cds.	-1.454	-1.817	-0.391	-0.196	#REF!
CG_Mm_3006717_1	Mus musculus sarcoglycan, gamma (35kD dystrophin-associated glycoprotein)	-0.349	-0.52			#REF!
CG_Mm_3006723_1	Mus musculus sarcoglycan, epsilon (Sgce), mRNA.	0.673	0.54	0.353	0.375	#REF!
CG_Mm_3006730_1	Mus musculus nebulin-related anchoring protein (Nrap), mRNA.	0.568	0.439	0.278	0.114	#REF!
CG_Mm_3006731_1	Mus musculus sarcospan (Sspn), mRNA.	1.056	0.78	0.741	0.602	#REF!
CG_Mm_3006761_1	Mus musculus agouti switch protein mRNA, complete cds.	-0.5	-0.301	-0.348	-0.052	#REF!
CG_Mm_3006765_1	Mus musculus melanoma antigen, family D, 1 (Maged1), mRNA.	0.9	0.487	1.134	0.869	#REF!
CG_Mm_3006767_1	Mus musculus xenotropic and polytropic retrovirus receptor 1 (Xpr1), mRNA.	0.703	0.308	1.155	1.123	#REF!
CG_Mm_3006770_1	601330811F1 NCI_CGAP_Mam6 Mus musculus cDNA clone IMAGE:3708291 5, mRNA se	-0.104	0.465	0.252	0.633	#REF!
CG_Mm_3006786_1	Mus musculus phospholipase D3 (Pld3), mRNA.	0.719	0.379	0.964	0.779	#REF!
CG_Mm_3006792_1	Mus musculus prosaposin (Psap), mRNA.	0.555	0.043	0.563	0.295	#REF!
CG_Mm_3006797_1	Mus musculus erythrocyte protein band 7.2 (Epb7.2), mRNA.	1.06	0.483	0.804	0.724	#REF!
CG_Mm_3006801_1	Mouse proliferin mRNA, complete cds.	0.175	0.36	0.847	0.833	#REF!
CG_Mm_3006815_1	M.musculus VKD9D10 mRNA.	0.18	0.179	0.442	0.384	#REF!
CG_Mm_3006835_1	Mus musculus protein 4.1 mRNA, 5 end of ORF1, 3 end of ORF2, and 23 exons.	0.526	0.193	0.487	0.308	#REF!
CG_Mm_3006836_1	Mus musculus angiotensin II, type I receptor-associated protein (Agtrap),	0.482	0.354	0.376	0.395	#REF!
CG_Mm_3006837_1	Mus musculus SA rat hypertension-associated homolog (Sah), mRNA.	-0.635	-0.969	-0.455	-0.704	#REF!
CG_Mm_3006871_1	Mus musculus translocase of inner mitochondrial membrane 10 homolog (yeast	-0.42	-0.471	-0.517	-0.318	#REF!
CG_Mm_3006874_1	Mus musculus myosin VI (Myo6), mRNA.	0.902	0.512	0.347	0.146	#REF!
CG_Mm_3006878_1	Mus musculus mRNA, partial cds, clone:2-63.	0.433	0.311	0.227	0.221	#REF!
CG_Mm_3006880_1	Mus musculus olfactory receptor 16 (Olfr16), mRNA.	-0.466	-0.747	-0.422	-0.462	#REF!
CG_Mm_3006881_1	Mus musculus cyclic nucleotide phosphodiesterase (cAMP-PDE) mRNA, partial	-0.108	-0.502	0.509	0.314	#REF!
CG_Mm_3006890_1	M.musculus mRNA for TPCR35 protein.	0.47	0.59	-0.064	0.013	#REF!
CG_Mm_3006985_1	Mus musculus cyclic nucleotide gated channel beta 3 (Cngb3), mRNA.	0.487	0.437	0.315	0.215	#REF!
CG_Mm_3006986_1	Mus musculus protein kinase, cAMP dependent, catalytic, beta (Prkacb), mRN	0.575	0.132	1.34	1.021	#REF!
CG_Mm_3006987_1	Mus musculus calcium/calmodulin-dependent protein kinase II delta mRNA, pa	0.251	0.223	0.633	0.478	#REF!
CG_Mm_3006998_1	Mus musculus RIKEN cDNA 2610307I21 gene (2610307I21Rik), mRNA.	0.268	0.057	0.678	0.408	#REF!
CG_Mm_3006999_1	Mus musculus period homolog 2 (Drosophila) (Per2), mRNA.	0.555		-0.196	-0.397	#REF!
CG_Mm_3007001_1	Mus musculus strain BALB/c carbon catabolite repression 4 protein homolog	-0.243	-0.621	-0.25	-0.31	#REF!
CG_Mm_3007011_1	Mus musculus palmitoyl-protein thioesterase (Ppt), mRNA.	0.292	0.385	0.332	0.439	#REF!
CG_Mm_3007013_1	Mus musculus progressive ankylosis (ank), mRNA.	0.727	0.418	-0.155	-0.166	#REF!
CG_Mm_3007017_1	Mus musculus epithelial membrane protein 1 (Emp1), mRNA.	-0.12	-0.158	-0.356	-0.455	#REF!
CG_Mm_3007044_1	Mus musculus (clone Gcap14) mRNA sequence.	0.145	-0.02	0.408	0.421	#REF!
CG_Mm_3007049_1	Mus musculus Gcap1 mRNA, partial cds.	0.306	0.223	0.63	0.568	#REF!
CG_Mm_3007053_1	Mus musculus Friend virus susceptibility 1 (Fv1), mRNA.	0.127	-0.305	-0.168	-0.427	#REF!
CG_Mm_3007069_1	Mus musculus fibrosin mRNA, partial cds.	0.33	-0.263	0.906	0.446	#REF!
CG_Mm_3007085_1	Mus musculus glutamate transporter (GLAST-1) mRNA, 3end.	0.861	0.988	0.753	0.892	#REF!
CG_Mm_3007086_1	Mus musculus beta-galactoside alpha2,6-sialyltransferase (St6galI) mRNA, a	0.272	0.576	0.284	0.346	#REF!
CG_Mm_3007106_1	Mus musculus hypothetical protein, MNCb-3029 (AB041545), mRNA.	-0.17	-0.412	-0.105	-0.544	#REF!
CG_Mm_3007112_1	M.musculus (strain CD1) DNA-methyltransferase mRNA (5 flanking region).	-0.668	-0.623	-0.721	-0.683	#REF!
CG_Mm_3007113_1	Mus musculus untranslated RNA G90.	-0.316	-0.267	-0.461	-0.363	#REF!
CG_Mm_3007121_1	Mus musculus RIKEN cDNA 3830408P04 gene (3830408P04Rik), mRNA.	-0.386	-0.272	-0.46	-0.167	#REF!
CG_Mm_3007127_1	Mus musculus brain cDNA, clone MNCb-4285.	-1.099	-0.931	-0.679	-0.401	#REF!
CG_Mm_3007163_1	Mus musculus thymic stromal lymphopoietin (Tslp), mRNA.	-0.353	-0.071	-0.525	-0.379	#REF!
CG_Mm_3007172_1	M.musculus tex292 mRNA (3region).	-0.904	-1.232	-0.598	-0.89	#REF!
CG_Mm_3007176_1	Mus musculus RIKEN cDNA 0610031J06 gene (0610031J06Rik), mRNA.	0.718	0.263	0.632	0.407	#REF!
CG_Mm_3007188_1	M.musculus mRNA for e1 protein.	0.945	0.068	0.894	0.391	#REF!
CG_Mm_3007198_1	Mouse 4.5S RNA able to hybridize to mRNA and 18S rRNA.	-0.155	-0.579	-0.218	-0.339	#REF!
CG_Mm_3007205_1	Mus musculus popeye protein 1 (Pop1) mRNA, complete cds.	-0.579	-0.466	-0.578	-0.324	#REF!
CG_Mm_3007207_1	Mouse 56 kdal protein mRNA from an interferon activated gene, exon 2, 5 en	0.33	0.159	0.436	0.023	#REF!
CG_Mm_3007214_1	M.musculus tex267 mRNA (5region).	-0.52	-0.88	-0.21	-0.34	#REF!
CG_Mm_3007237_1	Mus musculus tyrosine protein kinase (lskI) mRNA fragment.	-0.121	-0.472	-0.146	-0.362	#REF!
CG_Mm_3007245_1	Mus musculus Balb/c mid-G1 serum response (I-8-23) mRNA, 5 sequence.	0.332	0.291	-0.308	-0.421	#REF!
CG_Mm_3007249_1	Mus musculus mRNA for hypothetical protein expressed in thymocytes (clone	0.922		0.766	0.536	#REF!
CG_Mm_3007250_1	Mus musculus teratocarcinoma expressed, serine rich (Tera-pending), mRNA.	-1.232	-0.984	-0.713	-0.483	#REF!
CG_Mm_3007269_1	M.musculus tex264 mRNA (5region).	0.441	0.311	-0.01	-0.069	#REF!
CG_Mm_3007272_1	Mouse testis abundant mRNA sequence.	-0.405	-0.335	-0.117	-0.109	#REF!
CG_Mm_3007275_1	Mus musculus p53 apoptosis-associated target (Perp) mRNA, complete cds.	-0.419	-0.394	-0.382	-0.367	#REF!
CG_Mm_3007292_1	Mus musculus gene trap locus 1-13 (Gtl1-13), mRNA.	0.333	-0.095	-0.142	-0.546	#REF!
CG_Mm_3007306_1	Mus musculus neuronal protein 15.6 (Np15.6-pending), mRNA.	0.394	0.432	0.622	0.561	#REF!
CG_Mm_3007309_1	Mouse mRNA fragment, clone S20.	0.523	0.024	0.627	0.259	#REF!
CG_Mm_3007314_1	Mus musculus hypoxia induced gene 2 (Hig2) mRNA, complete cds.	-0.653	-1.131	-0.601	-0.766	#REF!
CG_Mm_3007319_1	Mus musculus e(y)2 homolog mRNA, complete cds.	-0.492	-0.424	-0.422	-0.327	#REF!
CG_Mm_3007321_1	Mus musculus mRNA for 28kD interferon alpha responsive protein (Ifrg28 gen	0.527	0.337	0.279	0.137	#REF!
CG_Mm_3007323_1	Mus musculus Down syndrome critical region homolog 2 (human) (Dscr2), mRNA	-0.224	-0.657	0.008	-0.363	#REF!
CG_Mm_3007333_1	Mus musculus hypothetical protein, I54 (X61497), mRNA.	0.522	-0.088	1.098	0.712	#REF!
CG_Mm_3007336_1	Mus musculus EST from clone 1230345, 5 end.	-0.083	0.162	0.369	0.538	#REF!
CG_Mm_3007339_1	M.musculus D11Bhm182e exon.	-0.412	-0.618	-0.082	-0.285	#REF!
CG_Mm_3007347_1	Mus musculus (C57BL/10 X C3H)F2 clone 1.5 novel mRNA from renin-expressing	-0.472	-0.525	-0.706	-0.702	#REF!
CG_Mm_3007350_1	M.musculus mRNA expressed in islet cells (clone 7).	0.593	0.705	0.03	0.189	#REF!
CG_Mm_3007353_1	Mouse cell adhesion molecule (CAM) uvomorulin mRNA.	0.791	0.541	0.375	0.328	#REF!
CG_Mm_3007366_1	Mus musculus brain cDNA, clone MNCb-3966.	-0.518	-0.576	-0.165	0.073	#REF!
CG_Mm_3007373_1	Mouse mRNA for TI-227.	0.159	0.095	0.608	0.726	#REF!
CG_Mm_3007376_1	Mouse U5 small nuclear RNA, clone 7.	0.458	0.016	0.396	0.306	#REF!
CG_Mm_3007387_1	M.musculus mRNA for protein expressed at high levels in testis.	0.215	0.414	0.34	0.6	#REF!
CG_Mm_3007391_1	Mus musculus nucleolar protein ANKT mRNA, complete cds.	-0.43	-0.672	-0.508	-0.604	#REF!
CG_Mm_3007401_1	Mus musculus adenomatous polyposis coli (APC) mRNA, partial cds.	-0.209	-0.069	-0.407	-0.368	#REF!
CG_Mm_3007407_1	Mus musculus DD64 mRNA, complete cds.	0.372		-0.039	0.663	#REF!
CG_Mm_3007412_1	Mus musculus partial mRNA for stretch responsive protein 278 (sr278 gene).	0.461	0.051	0.525	0.274	#REF!
CG_Mm_3007420_1	M.musculus tex292 mRNA (5region).	-0.933	-0.733	-0.537	-0.446	#REF!
CG_Mm_3007425_1	Mus musculus mRNA for hypothetical protein (human Hc11orf1 gene ortholog).	0.787	0.732	0.465	0.519	#REF!
CG_Mm_3007429_1	M.musculus mRNA for Cis2 gene.	-0.374	-0.473		-0.407	#REF!
CG_Mm_3007435_1	Mus musculus stress induced protein (stinp), mRNA.	-0.033	-0.343	0.511	0.246	#REF!
CG_Mm_3007439_1	Mus musculus EST from clone 643475, full insert.	0.448	0.213	0.328	0.17	#REF!
CG_Mm_3007447_1	AGENCOURT_8966839 NCI_CGAP_Mam2 Mus musculus cDNA clone IMAGE:6486480 5, m	-0.285	-0.277	-0.43	-0.313	#REF!
CG_Mm_3007450_1	Mus musculus T complex responder 1 mRNA sequence.	-1.009	-0.988	-0.236	0.027	#REF!
CG_Mm_3007459_1	Mus musculus partial mRNA for hypothetical protein, clone mvx11089.	-0.428	-0.381	-0.375	-0.047	#REF!
CG_Mm_3007461_1	Mus musculus partial mRNA for hypothetical protein, clone mvx2002.	-0.527	-0.322	-0.272	-0.19	#REF!
CG_Mm_3007469_1	Mus musculus unknown mRNA.	-0.493	-0.571	-0.673	-0.654	#REF!
CG_Mm_3007495_1	Mus musculus hypoxanthine guanine phosphoribosyl transferase (Hprt), mRNA.	-1.017	-0.858	-0.717	-0.637	#REF!
CG_Mm_3007502_1	Mus musculus RFamide-related peptide (Rfrp), mRNA.	0.922	0.853	-0.084	0.099	#REF!
CG_Mm_3007505_1	Mus musculus KRAB-zinc finger protein 77 (Zfp77) mRNA, partial cds.	0.417	0.328	0.442	0.339	#REF!
CG_Mm_3007506_1	Mus musculus Pwcr1 mRNA, complete sequence.	-0.56	-0.359	-0.228	-0.312	#REF!
CG_Mm_3007509_1	Mus musculus blastocyst unknown protein mRNA, partial cds.	-0.358	-0.348	-0.286	-0.445	#REF!
CG_Mm_3007515_1	Mus musculus glutamate transporter mRNA, alternate 3 UTR.	0.931	0.699	-0.169	-0.364	#REF!
CG_Mm_3007521_1	Mus musculus mRNA for ER protein 58 (EP58 gene).	-0.643	-0.809	-0.381	-0.363	#REF!
CG_Mm_3007524_1	M.musculus mRNA for 3f8.	-0.29	-0.251	-0.467	-0.417	#REF!
CG_Mm_EXT_3100003_1	Mus musculus 12 days embryo head cDNA, RIKEN full-length enriched library,	0.117	-0.162	-0.575	-0.613	#REF!
CG_Mm_EXT_3100006_1	Mus musculus adult male thymus cDNA, RIKEN full-length enriched library, c	-0.515	-0.747	-0.622	-0.504	#REF!
CG_Mm_EXT_3100011_1	Mus musculus RIKEN cDNA 2410116G06 gene (2410116G06Rik), mRNA., location =	-0.032	0.359	0.275	0.501	#REF!
CG_Mm_EXT_3100039_1	Mus musculus, clone MGC:18878 IMAGE:4237589, mRNA, complete cds.	1.096	0.255	0.752	0.247	#REF!
CG_Mm_EXT_3100050_1	Mus musculus adult male tongue cDNA, RIKEN full-length enriched library, c	-0.123	-0.6	-0.293	-0.4	#REF!
CG_Mm_EXT_3100051_1	Mus musculus adult male tongue cDNA, RIKEN full-length enriched library, c	-0.267	-0.803	-0.306	-0.606	#REF!
CG_Mm_EXT_3100052_1	Mus musculus 18 days embryo cDNA, RIKEN full-length enriched library, clon	-0.4	-0.576	-0.391	-0.394	#REF!
CG_Mm_EXT_3100054_1	Mus musculus adult male testis cDNA, RIKEN full-length enriched library, c	-0.265	-0.703		-0.553	#REF!
CG_Mm_EXT_3100057_1	Mus musculus adult male hippocampus cDNA, RIKEN full-length enriched libra	-0.417	-0.35	0.02	0.159	#REF!
CG_Mm_EXT_3100067_1	Mus musculus adult male testis cDNA, RIKEN full-length enriched library, c	-0.28	-0.634	-0.342	-0.638	#REF!
CG_Mm_EXT_3100068_1	Mus musculus, clone MGC:7535 IMAGE:3492270, mRNA, complete cds.	0.105	-0.437	-0.21	-0.642	#REF!
CG_Mm_EXT_3100069_1	Mus musculus RIKEN cDNA 3100002B05 gene (3100002B05Rik), mRNA., location =	0.408	0.156	0.436	0.279	#REF!
CG_Mm_EXT_3100085_1	Mus musculus 10, 11 days embryo cDNA, RIKEN full-length enriched library,	-0.091	-0.38	-0.121	-0.4	#REF!
CG_Mm_EXT_3100088_1	Mus musculus adult male tongue cDNA, RIKEN full-length enriched library, c	0.563	0.334	0.579	0.378	#REF!
CG_Mm_EXT_3100103_1	Mus musculus RIKEN cDNA 2410141K03 gene (2410141K03Rik), mRNA., location =	-0.331	-0.722	-0.646	-0.865	#REF!
CG_Mm_EXT_3100107_1	Mus musculus 18 days embryo cDNA, RIKEN full-length enriched library, clon	-0.633	-0.612	-0.871	-0.847	#REF!
CG_Mm_EXT_3100112_1	Mus musculus, clone MGC:12151 IMAGE:3711012, mRNA, complete cds.	0.56	0.601	0.53	0.648	#REF!
CG_Mm_EXT_3100117_1	Mus musculus adult male cecum cDNA, RIKEN full-length enriched library, cl	0.364	-0.057	0.411	0.2	#REF!
CG_Mm_EXT_3100132_1	Mus musculus, Similar to hypothetical protein FLJ20368, clone IMAGE:359556	-0.547	-0.274	-0.425	-0.237	#REF!
CG_Mm_EXT_3100140_1	Mus musculus ES cells cDNA, RIKEN full-length enriched library, clone:2410	-0.06	-0.445	-0.259	-0.547	#REF!
CG_Mm_EXT_3100145_1	Mus musculus 10, 11 days embryo cDNA, RIKEN full-length enriched library,	-0.056	0.02	-0.577	-0.394	#REF!
CG_Mm_EXT_3100149_1	Mus musculus adult male medulla oblongata cDNA, RIKEN full-length enriched	-0.446	-0.186	-0.441	-0.166	#REF!
CG_Mm_EXT_3100160_1	Mus musculus CNR6 mRNA for Cadherin-related neural recepter 6, partial cds	-0.238	-0.311	-0.41		#REF!
CG_Mm_EXT_3100179_1	Mus musculus 11 days pregnant adult female ovary and uterus cDNA, RIKEN fu	0.208	0.141	0.414	0.334	#REF!
CG_Mm_EXT_3100200_1	Mus musculus adult male cecum cDNA, RIKEN full-length enriched library, cl	-0.214	-0.293	-0.513	-0.507	#REF!
CG_Mm_EXT_3100202_1	Mus musculus 0 day neonate head cDNA, RIKEN full-length enriched library,	-0.848	-0.838	-0.845	-0.853	#REF!
CG_Mm_EXT_3100210_1	Mus musculus procollagen, type II, alpha 1 (Col2a1), mRNA., chromosome = 1	-0.209	-0.018	0.492	0.411	#REF!
CG_Mm_EXT_3100228_1	Mus musculus, clone IMAGE:3489375, mRNA.	0.632	0.015	0.511	0.154	#REF!
CG_Mm_EXT_3100231_1	Mus musculus protocadherin beta 2 mRNA, complete cds.	1.144	0.284	0.478	0.3	#REF!
CG_Mm_EXT_3100243_1	Mus musculus, Similar to mammalian ependymin related protein 1, clone MGC:	-0.2	-0.087	-0.534	-0.708	#REF!
CG_Mm_EXT_3100245_1	Mus musculus, Similar to Integrin, alpha 1, clone IMAGE:4234622, mRNA.	1.302	0.905	0.874	0.595	#REF!
CG_Mm_EXT_3100248_1	Mus musculus mammalian ependymin related protein 1 mRNA, complete cds.	-0.149	-0.167	-0.608	-0.464	#REF!
CG_Mm_EXT_3100253_1	Mus musculus 8 days embryo cDNA, RIKEN full-length enriched library, clone	0.676	0.339	0.871	0.946	#REF!
CG_Mm_EXT_3100271_1	M.musculus P311 mRNA.	1.698	1.803	1.558	1.675	#REF!
CG_Mm_EXT_3100274_1	Mus musculus mRNA for Tac2-N, complete cds.	1.848	1.664		1.297	#REF!
CG_Mm_EXT_3100276_1	Mus musculus 10, 11 days embryo cDNA, RIKEN full-length enriched library,	0.693	0.276		-0.337	#REF!
CG_Mm_EXT_3100289_1	Mus musculus 18 days embryo cDNA, RIKEN full-length enriched library, clon	0.171	0.229	0.401	0.336	#REF!
CG_Mm_EXT_3100376_1	Mus musculus FAE mRNA for fatty acyl elongase, complete cds.	0.15	-0.411	-0.23	-0.46	#REF!
CG_Mm_EXT_3100380_1	Mus musculus type I receptor BRK-1 mRNA, complete cds.	1.714	1.463	0.833	0.853	#REF!
CG_Mm_EXT_3100391_1	Mus musculus, Similar to tubulin tyrosine ligase-like 1, clone MGC:19055 I	0.64	0.34	0.086	0.293	#REF!
CG_Mm_EXT_3100402_1	Mus musculus, clone IMAGE:4241711, mRNA, partial cds.	0.48	0.169	0.416	0.174	#REF!
CG_Mm_EXT_3100409_1	Mus musculus 10 days neonate head cDNA, RIKEN full-length enriched library	-0.239	-0.49	-0.699	-0.787	#REF!
CG_Mm_EXT_3100410_1	Mus musculus 18 days embryo cDNA, RIKEN full-length enriched library, clon	1.715	1.24	0.961	0.594	#REF!
CG_Mm_EXT_3100419_1	Mus musculus IRA1 protein (IRA1), mRNA., location = 1..1853, strain = BALB	-0.373	-0.667		-0.374	#REF!
CG_Mm_EXT_3100424_1	Mus musculus chloride-formate exchanger mRNA, complete cds.	1.018	0.604	0.267	0.051	#REF!
CG_Mm_EXT_3100426_1	Mus musculus adult male testis cDNA, RIKEN full-length enriched library, c	0.312	0.061	0.518	0.113	#REF!
CG_Mm_EXT_3100431_1	Mus musculus, Similar to RIKEN cDNA 2610510H03 gene, clone MGC:7991 IMAGE:	-0.45	-0.473	-0.145	-0.2	#REF!
CG_Mm_EXT_3100432_1	Mus musculus adult male testis cDNA, RIKEN full-length enriched library, c	-0.416	-0.704	-0.192	-0.344	#REF!
CG_Mm_EXT_3100434_1	Mus musculus RIKEN cDNA 2310079C17 gene (2310079C17Rik), mRNA., location =	-0.428	-0.213	-0.469	-0.261	#REF!
CG_Mm_EXT_3100436_1	Mus musculus 11 days embryo cDNA, RIKEN full-length enriched library, clon	-0.57	-0.555	-0.591	-0.672	#REF!
CG_Mm_EXT_3100457_1	Mus musculus HCG-1 protein (HCG-1) mRNA, alternatively spliced, complete c	0.522	0.068	0.632	0.223	#REF!
CG_Mm_EXT_3100462_1	Mus musculus adult male testis cDNA, RIKEN full-length enriched library, c	-0.856	-0.7	-0.436	-0.23	#REF!
CG_Mm_EXT_3100470_1	Mus musculus 11 days embryo cDNA, RIKEN full-length enriched library, clon	0.634	0.583	0.226	0.224	#REF!
CG_Mm_EXT_3100478_1	Mus musculus 8 days embryo cDNA, RIKEN full-length enriched library, clone	0.417	0.163	0.597	0.444	#REF!
CG_Mm_EXT_3100483_1	Mus musculus adult male tongue cDNA, RIKEN full-length enriched library, c	-0.659	-0.512	-0.478	-0.496	#REF!
CG_Mm_EXT_3100490_1	Mus musculus 8 days embryo cDNA, RIKEN full-length enriched library, clone	1.1	0.574	0.449	0.218	#REF!
CG_Mm_EXT_3100499_1	Mus musculus N-myc downstream regulated 1 (Ndr1), mRNA., location = 1..290	1.462	1.128	1.989	2	#REF!
CG_Mm_EXT_3100533_1	Mus musculus lymphocyte antigen 55 complex, locus A (Ly55a), mRNA., chromo	-0.963	-1.011			#REF!
CG_Mm_EXT_3100543_1	Mus musculus adult male tongue cDNA, RIKEN full-length enriched library, c	0.531	0.527	0.233	0.291	#REF!
CG_Mm_EXT_3100545_1	Mus musculus RIKEN cDNA 4933433B15 gene (4933433B15Rik), mRNA., location =	0.391	0.375	0.432	0.412	#REF!
CG_Mm_EXT_3100546_1	Mus musculus adult male testis cDNA, RIKEN full-length enriched library, c	0.003	-0.514	-0.265	-0.626	#REF!
CG_Mm_EXT_3100550_1	Mus musculus 10 days embryo cDNA, RIKEN full-length enriched library, clon	-0.313	-0.183	-0.42	-0.344	#REF!
CG_Mm_EXT_3100555_1	Mus musculus adult male testis cDNA, RIKEN full-length enriched library, c	-0.378	-0.379	-0.468	-0.315	#REF!
CG_Mm_EXT_3100563_1	Mus musculus 0 day neonate head cDNA, RIKEN full-length enriched library,	-0.397	-0.41	-0.594	-0.665	#REF!
CG_Mm_EXT_3100569_1	Mus musculus 10, 11 days embryo cDNA, RIKEN full-length enriched library,	-0.997	-1.053	-1.034	-1.084	#REF!
CG_Mm_EXT_3100570_1	Mus musculus adult male cecum cDNA, RIKEN full-length enriched library, cl	0.201	-0.119	-0.305	-0.501	#REF!
CG_Mm_EXT_3100572_1	Mus musculus 10 days embryo cDNA, RIKEN full-length enriched library, clon	-0.495	-0.335	-0.302	-0.327	#REF!
CG_Mm_EXT_3100575_1	Mus musculus strain ISS KIAA0406-like protein mRNA, partial cds.	-0.054	-0.414	-0.142	-0.309	#REF!
CG_Mm_EXT_3100692_1	Mouse (clone N4-1) Ig rearranged heavy-chain mRNA V-region (VH11-D-JH1) N4	-0.506	-0.305	-0.279	-0.335	#REF!
CG_Mm_EXT_3100710_1	Mus musculus rearranged cDNA for VH region of anti arsonate antibody (B ce	0.117	0.024	0.459	0.35	#REF!
CG_Mm_EXT_3100724_1	Mus musculus TCR beta locus from bases 250554 to 501917 (section 2 of 3) o	0.015	0.175	0.479	0.346	#REF!
CG_Mm_EXT_3100728_1	Mus musculus BALB/c/J immunoglobulin heavy chain complete variable region	-0.415	-0.287	-0.406	-0.235	#REF!
CG_Mm_EXT_3100837_1	Mus musculus T-cell receptor alpha/delta locus section 2 of 4 of the compl	-0.356	-0.263	-0.15	-0.417	#REF!
CG_Mm_EXT_3100891_1	Mus musculus 10 days embryo cDNA, RIKEN full-length enriched library, clon	0.496	0.203	0.577	0.208	#REF!
CG_Mm_EXT_3100894_1	Mus musculus BALB/c anti-glycophorin A type M Ig heavy chain mRNA, partial	-0.55	-0.851	-0.319	-0.424	#REF!
CG_Mm_EXT_3100907_1	Mus musculus chemokine receptor CCR11 mRNA, complete cds.	0.559	0.316	-0.012	0.065	#REF!
CG_Mm_EXT_3100921_1	Mus musculus uninfected mouse A seq 1, T cell receptor beta chain mRNA, pa	0.669	0.542	0.002	-0.051	#REF!
CG_Mm_EXT_3100931_1	Mus musculus monoclonal antibody 12A1 immunoglobulin light chain variable	0.969	0.819	0.807	0.714	#REF!
CG_Mm_EXT_3100976_1	Mus musculus T-cell receptor alpha V region n1c11, partial cds.	1.518	0.797	1.129	0.528	#REF!
CG_Mm_EXT_3100978_1	Mus musculus T-cell receptor alpha V region n1h4, partial cds.	0.61	0.107	0.463	-0.068	#REF!
CG_Mm_EXT_3101046_1	Mus musculus histocompatibility-2 complex class 1-like sequence (H2ls), mR	1.11	0.878	1.083	0.935	#REF!
CG_Mm_EXT_3101072_1	M.musculus Ig kappa-chain mRNA V-region, 5 end, from hybridoma H37-91.	0.263	0.062	0.774	0.459	#REF!
CG_Mm_EXT_3101078_1	Mouse VK gene for kappa light chain variable region and J4 sequence., loca	0.108	0.166	0.491	0.32	#REF!
CG_Mm_EXT_3101095_1	Mus musculus Ig active kappa-chain mRNA V-region.	-0.452	-0.188	-0.54	-0.244	#REF!
CG_Mm_EXT_3101118_1	Mus musculus adult male testis cDNA, RIKEN full-length enriched library, c	0.061	0.186	-0.541	-0.415	#REF!
CG_Mm_EXT_3101122_1	Mus musculus unknown gene, partial cds., product = unknown, location = com	0.342	0.17	0.478	0.288	#REF!
CG_Mm_EXT_3101131_1	Mouse mRNA sequence.	0.528	0.23	0.724	0.573	#REF!
CG_Mm_EXT_3101215_1	Mus musculus adult male testis cDNA, RIKEN full-length enriched library, c	0.838	0.312	0.313	0.329	#REF!
CG_Mm_EXT_3101226_1	Mus musculus uninfected mouse B seq 2, T cell receptor beta chain mRNA, pa	0.427	0.506			#REF!
CG_Mm_EXT_3101239_1	Mus musculus WNT-2 gene, partial cds; putative ankyrin-related protein and	0.671	0.257	0.574	0.251	#REF!
CG_Mm_EXT_3101277_1	Mouse Ig light chain mRNA V-region, partial cds, clone 20.119.25.	-0.731	-0.65	-0.613	-0.579	#REF!
CG_Mm_EXT_3101288_1	Mouse Ig kappa-4-chain mRNA, V-J-region, partial cds, subgroup 2.	-0.373	-0.501	-0.336	-0.496	#REF!
CG_Mm_EXT_3101296_1	Mus musculus 12 days embryo embryonic body between diaphragm region and ne	0.408	0.26	0.396	0.075	#REF!
CG_Mm_EXT_3101304_1	Mus musculus 13 days embryo head cDNA, RIKEN full-length enriched library,	0.012	0.104	0.972	1.064	#REF!
CG_Mm_EXT_3101341_1	Mus musculus Rab6-interacting protein 2 isoform B mRNA, complete cds.	0.588	0.171	0.58	0.341	#REF!
CG_Mm_EXT_3101358_1	Mus musculus adult male hippocampus cDNA, RIKEN full-length enriched libra	0.55	0.525	0.234	0.377	#REF!
CG_Mm_EXT_3101364_1	Mus musculus Ig V-region mRNA, partial cds.	-0.231	-0.511	-0.333	-0.409	#REF!
CG_Mm_EXT_3101398_1	Mus musculus cell-line 3A9 rearranged T-cell receptor alpha chain mRNA, pa	0.132	0.164	0.434	0.389	#REF!
CG_Mm_EXT_3101418_1	Mus musculus, clone IMAGE:3995758, mRNA.	0.341	0.335	0.411	0.539	#REF!
CG_Mm_EXT_3101464_1	Mus musculus immunoglobulin heavy chain (IgH) mRNA, V region, partial cds.	0.042	-0.212	0.393	0.482	#REF!
CG_Mm_EXT_3101500_1	Mus musculus clone 7 nonfunctional T-cell receptor alpha chain mRNA, parti	1.432	0.525	1.225	0.428	#REF!
CG_Mm_EXT_3101507_1	Mus musculus T-cell receptor alpha chain (TCRA) mRNA, partial cds.	0.485	0.161	0.369	0.209	#REF!
CG_Mm_EXT_3101528_1	Mus sp. atrazine-specific IgG2b light chain variable region (Ig VL) mRNA,	0.556	0.476	0.619	0.528	#REF!
CG_Mm_EXT_3101553_1	Mouse (clone N4-2) Ig rearranged kappa chain mRNA V-region (VH11-D-JH1) N4	-0.524	-0.616	-0.148	-0.237	#REF!
CG_Mm_EXT_3101587_1	M.musculus mRNA for IgG light chain V region (BWA3).	0.447	0.199	0.387	0.146	#REF!
CG_Mm_EXT_3101630_1	Mus musculus adult female placenta cDNA, RIKEN full-length enriched librar	-0.086	-0.438	-0.175	-0.368	#REF!
CG_Mm_EXT_3101695_1	M.musculus rearranged T-cell receptor beta chain Vbeta8 repertoire (VDJ).	-0.604	-0.315	0.031	0.1	#REF!
CG_Mm_EXT_3101707_1	Mus musculus, clone IMAGE:3494258, mRNA, partial cds.	0.377	0.279	0.412	0.393	#REF!
CG_Mm_EXT_3101710_1	Mus musculus immunoglobulin heavy chain V region (VH7183) gene, partial cd	-0.306	-0.332	-0.458	-0.575	#REF!
CG_Mm_EXT_3101714_1	Mus musculus 18 days embryo cDNA, RIKEN full-length enriched library, clon	0.386	0.416	0.102	0.148	#REF!
CG_Mm_EXT_3101781_1	Mus musculus adult male testis cDNA, RIKEN full-length enriched library, c	-0.458	-0.137	-0.624	-0.243	#REF!
CG_Mm_EXT_3101847_1	Mus musculus 375.112 monoclonal anti-DNA IgM kappa-chain variable region m	-0.514	-0.147	-0.365	-0.362	#REF!
CG_Mm_EXT_3101914_1	Mus musculus adult female placenta cDNA, RIKEN full-length enriched librar	0.449	0.291	0.44	0.226	#REF!
CG_Mm_EXT_3102026_1	Mus musculus immunoglobulin light chain V-region mRNA, partial cds.	0.748	0.748	0.542	0.542	#REF!
CG_Mm_EXT_3102036_1	Mus musculus RIKEN cDNA 2310026N09 gene (2310026N09Rik), mRNA., location =	0.164	0.638	-0.181	-0.346	#REF!
CG_Mm_EXT_3102060_1	Mus musculus partial mRNA for immunoglobulin heavy chain variable region (	0.327	0.319	0.568	0.361	#REF!
CG_Mm_EXT_3102133_1	M.musculus rearranged T-cell receptor beta chain Vbeta5 repertoire (VDJ).	-0.028	0.142	0.449	0.398	#REF!
CG_Mm_EXT_3102169_1	Mus musculus mAb717 IgG1/k VHDJ region mRNA, partial cds.	0.967	0.485	1.548	1.042	#REF!
CG_Mm_EXT_3102213_1	M.musculus mRNA for Light chain variable domain of E225, anti-idioptic ant	0.255	-0.144	0.541	0.344	#REF!
CG_Mm_EXT_3102227_1	Mus musculus adult male testis cDNA, RIKEN full-length enriched library, c	-1.173	-1.981	-1.29	-1.803	#REF!
CG_Mm_EXT_3102230_1	M.musculus rearranged T-cell receptor beta chain Vbeta8 repertoire (VDJ).	-0.504	-0.407		-0.152	#REF!
CG_Mm_EXT_3102339_1	Mus musculus domesticus clone 2.2A4 anti-pigeon cytochrome c immunoglobuli	0.618	0.672	0.573	0.495	#REF!
CG_Mm_EXT_3102343_1	Mus musculus anti-DNA immunoglobulin heavy chain IgG mRNA, antibody 452p.1	0.681	0.116	0.566	0.218	#REF!
CG_Mm_EXT_3102360_1	Mus sp. c6.1A (c6.1A) mRNA, complete cds.	-0.538	-0.558	-0.55	-0.607	#REF!
CG_Mm_EXT_3102473_1	M.musculus rearranged T-cell receptor beta chain Vbeta8 repertoire (VDJ).	0.493	0.301	0.353	0.087	#REF!
CG_Mm_EXT_3102540_1	Mus musculus anti-DNA monoclonal autoantibody G2-12 light chain variable r	0.751	0.495	0.582	0.449	#REF!
CG_Mm_EXT_3102542_1	Mus musculus anti-DNA monoclonal autoantibody G4-20 light chain variable r	0.411	0.215	0.335	0.154	#REF!
CG_Mm_EXT_3102583_1	M.musculus rearranged immunoglobulin PL9-10 kappa light chain variable reg	-0.368	-0.67	-0.387	-0.619	#REF!
CG_Mm_EXT_3102640_1	M.musculus rearranged T-cell receptor beta chain Vbeta8 repertoire (VDJ).	0.527	0.549	0.64	0.393	#REF!
CG_Mm_EXT_3102652_1	Mus musculus adult male lung cDNA, RIKEN full-length enriched library, clo	0.887	0.254	0.418	0.1	#REF!
CG_Mm_EXT_3102718_1	Mus musculus 36-3 immunoglobulin light chain variable region mRNA, partial	0.703	0.364	0.236	0.137	#REF!
CG_Mm_EXT_3102733_1	Mus musculus 11 days pregnant adult female ovary and uterus cDNA, RIKEN fu	0.24	0.148	0.415	0.374	#REF!
CG_Mm_EXT_3102760_1	Mus musculus RIKEN cDNA 5830443L24 gene (5830443L24Rik), mRNA., location =	0.467	0.158	0.579		#REF!
CG_Mm_EXT_3102771_1	Mus musculus adult male tongue cDNA, RIKEN full-length enriched library, c	-0.263	-0.229	-0.509	-0.522	#REF!
CG_Mm_EXT_3102797_1	Mouse anti-DNA antibody kappa light chain variable region (Vk21 family) mR	0.528	0.446	0.475	0.392	#REF!
CG_Mm_EXT_3102881_1	Ig VH=immunoglobulin VH region [mice, hybridoma 54CB1, Genomic, nt]., part	-0.051	-0.13	-0.39	-0.404	#REF!
CG_Mm_EXT_3102887_1	Mus musculus T-cell receptor alpha locus BAC clone MBAC01 from 14D1-D2, co	-1.144	-0.827	-0.286	-0.122	#REF!
CG_Mm_EXT_3102905_1	M.musculus mRNA for immunoglobulin kappa light chain variable region.	0.527	0.489	0.411	0.262	#REF!
CG_Mm_EXT_3102907_1	Mus musculus 18 days embryo cDNA, RIKEN full-length enriched library, clon	0.384	0.481	0.036	-0.124	#REF!
CG_Mm_EXT_3102989_1	Mus musculus clone SDL 8-13 immunoglobulin heavy chain variable region (VH	0.207	0.225	0.387	0.564	#REF!
CG_Mm_EXT_3103006_1	Mus musculus RIKEN cDNA 2310037I18 gene (2310037I18Rik), mRNA., location =	-0.418		-0.207	-0.309	#REF!
CG_Mm_EXT_3103053_1	Mus musculus rp1 MIF pseudogene., location = 123..>624, pseudo = , note =	-0.736	-0.673	-0.781	-0.84	#REF!
CG_Mm_EXT_3103059_1	Mus musculus adult male testis cDNA, RIKEN full-length enriched library, c	0.542	0.371	0.156	0.177	#REF!
CG_Mm_EXT_3103063_1	Mus musculus 18 days embryo cDNA, RIKEN full-length enriched library, clon	0.948	0.449	0.405	0.275	#REF!
CG_Mm_EXT_3103066_1	Mus musculus 6 days embryo cDNA, RIKEN full-length enriched library, clone	-0.389	-0.05	-0.436	-0.139	#REF!
CG_Mm_EXT_3103067_1	Mus musculus 13 days embryo head cDNA, RIKEN full-length enriched library,	0.833	0.762	0.864	0.979	#REF!
CG_Mm_EXT_3103069_1	Mus musculus adult male cerebellum cDNA, RIKEN full-length enriched librar	-0.108	-0.479	-0.447	-0.424	#REF!
CG_Mm_EXT_3103071_1	Mus musculus, Similar to hypothetical protein DKFZp761C121, clone MGC:1214	-0.608	-0.734	-0.862	-0.736	#REF!
CG_Mm_EXT_3103086_1	Mus musculus ES cells cDNA, RIKEN full-length enriched library, clone:2410	-0.163	-1.033	-0.978	-0.984	#REF!
CG_Mm_EXT_3103088_1	Mus musculus vomeronasal receptor V1RB4 (V1rb4) gene, complete cds., produ	0.457	0.151	0.395	0.204	#REF!
CG_Mm_EXT_3103125_1	M.musculus Tdgf3 pseudogene., gene = Tdgf3, location = 413..948, pseudo =	0.718	0.412	0.747	0.198	#REF!
CG_Mm_EXT_3103155_1	Mus musculus, clone MGC:7522 IMAGE:3491912, mRNA, complete cds.	-1.264	-0.415	-0.557	-0.087	#REF!
CG_Mm_EXT_3103159_1	Mus musculus calcium binding protein A11 (calgizzarin) (S100a10), mRNA., c	-0.292	-0.116	-0.437	-0.424	#REF!
CG_Mm_EXT_3103166_1	Mus musculus, clone IMAGE:3491487, mRNA, partial cds.	0.6	0.281	0.549	0.353	#REF!
CG_Mm_EXT_3103174_1	Mus musculus RIKEN cDNA 1110001O09 gene (1110001O09Rik), mRNA., location =	-0.547	-0.354	-0.32	-0.314	#REF!
CG_Mm_EXT_3103183_1	Mus musculus 11 days embryo head cDNA, RIKEN full-length enriched library,	-0.556	-0.462	-0.59	-0.568	#REF!
CG_Mm_EXT_3103189_1	Mus musculus 10 days embryo cDNA, RIKEN full-length enriched library, clon	0.768	0.662	0.461	0.367	#REF!
CG_Mm_EXT_3103199_1	Mus musculus Dok5 mRNA, complete cds.	1.374	1.226	0.785	0.511	#REF!
CG_Mm_EXT_3103201_1	M.musculus DNA fragment of Apolipoprotein B gene., product = apolipoprotei	-0.379	-0.088	-0.16	-0.575	#REF!
CG_Mm_EXT_3103203_1	Mus musculus transposon-derived Buster2 transposase-like protein gene, par	0.558	0.32	0.382	0.435	#REF!
CG_Mm_EXT_3103228_1	Mus musculus inhibitory receptor NKR-P1D mRNA, complete cds.	-0.403	-0.444	-0.074	-0.281	#REF!
CG_Mm_EXT_3103239_1	Mus musculus RIKEN cDNA 2410003C07 gene (2410003C07Rik), mRNA., location =	-0.256	-0.341	-0.642	-0.674	#REF!
CG_Mm_EXT_3103242_1	Mus musculus G protein-coupled receptor 37 (Gpr37), mRNA., chromosome = 6,	0.515	0.021	0.479	0.403	#REF!
CG_Mm_EXT_3103246_1	Mus musculus, RIKEN cDNA 2600001J17 gene, clone MGC:7790 IMAGE:3499487, mR	-0.838	-0.837	-0.778	-0.816	#REF!
CG_Mm_EXT_3103254_1	Mus musculus G protein coupled receptor gene, complete cds; and unknown ge	-0.423	-0.397	-0.214	-0.38	#REF!
CG_Mm_EXT_3103263_1	Mus musculus adult male testis cDNA, RIKEN full-length enriched library, c	-1.496	-1.249	-1.19	-1.315	#REF!
CG_Mm_EXT_3103265_1	Mus musculus adult male testis cDNA, RIKEN full-length enriched library, c	0.021	-0.103	-0.695	-0.581	#REF!
CG_Mm_EXT_3103277_1	Mus musculus 10 days embryo cDNA, RIKEN full-length enriched library, clon	-0.523	-0.489	-0.523	-0.645	#REF!
CG_Mm_EXT_3103281_1	Mus musculus 10 day old male pancreas cDNA, RIKEN full-length enriched lib	0.521	0.335	0.198	0.027	#REF!
CG_Mm_EXT_3103289_1	Mus musculus 11 days embryo head cDNA, RIKEN full-length enriched library,	0.195	0.089	0.479	0.527	#REF!
CG_Mm_EXT_3103293_1	Mus musculus 10 day old male pancreas cDNA, RIKEN full-length enriched lib	-0.134	-0.259	-0.331	-0.437	#REF!
CG_Mm_EXT_3103306_1	Mus musculus, RIKEN cDNA 4632403N06 gene, clone MGC:7647 IMAGE:3495681, mR	0.432	0.034	0.55	0.659	#REF!
CG_Mm_EXT_3103320_1	Mus musculus ES cells cDNA, RIKEN full-length enriched library, clone:2410	-0.453	-0.217	-0.508	-0.404	#REF!
CG_Mm_EXT_3103327_1	Mus musculus adult male testis cDNA, RIKEN full-length enriched library, c	0.454	0.124	0.502	0.54	#REF!
CG_Mm_EXT_3103331_1	Mus musculus mRNA for GAP1m, complete cds.	0.508	0.431		0.133	#REF!
CG_Mm_EXT_3103334_1	Mus musculus 13 days embryo stomach cDNA, RIKEN full-length enriched libra	0.001		0.413	0.447	#REF!
CG_Mm_EXT_3103338_1	Mus musculus 10, 11 days embryo cDNA, RIKEN full-length enriched library,	0.082	0.335	-0.688	-0.375	#REF!
CG_Mm_EXT_3103344_1	Mus musculus 6 days neonate head cDNA, RIKEN full-length enriched library,	0.064	-0.022	-0.309	-0.444	#REF!
CG_Mm_EXT_3103358_1	Mus musculus 10 day old male pancreas cDNA, RIKEN full-length enriched lib	-0.705	-0.26	-0.389	-0.073	#REF!
CG_Mm_EXT_3103362_1	Mus musculus SNAG1 (Snag1) mRNA, complete cds.	0.313	0.007	-0.409	-0.56	#REF!
CG_Mm_EXT_3103378_1	Mus musculus, Similar to hypothetical protein FLJ20354, clone MGC:12055 IM	-1.384	-1.125	-1.405	-1.097	#REF!
CG_Mm_EXT_3103382_1	Mus musculus 16 days embryo lung cDNA, RIKEN full-length enriched library,	0.842	1.049	0.218	0.369	#REF!
CG_Mm_EXT_3103397_1	Mus musculus, clone IMAGE:3596618, mRNA.	0.036	0.278	0.364	0.435	#REF!
CG_Mm_EXT_3103413_1	Mus musculus neurogranin (protein kinase C substrate, RC3) (Nrgn), mRNA.,	-0.472	-0.447	-0.144	-0.095	#REF!
CG_Mm_EXT_3103423_1	Mus musculus, Similar to TAK1-binding protein 2; KIAA0733 protein, clone M	0.662	0.25	0.527	0.082	#REF!
CG_Mm_EXT_3103430_1	Mus musculus adult male cerebellum cDNA, RIKEN full-length enriched librar	0.328	0.541	0.356	0.352	#REF!
CG_Mm_EXT_3103432_1	Mus musculus adult male kidney cDNA, RIKEN full-length enriched library, c	0.567	0.462	-0.092	-0.186	#REF!
CG_Mm_EXT_3103483_1	Mus musculus adult male liver cDNA, RIKEN full-length enriched library, cl	-0.415	-0.393	-0.397	-0.339	#REF!
CG_Mm_EXT_3103485_1	Mus musculus adult male small intestine cDNA, RIKEN full-length enriched l	0.502	0.556	0.212	0.353	#REF!
CG_Mm_EXT_3103493_1	Mus musculus 10 day old male pancreas cDNA, RIKEN full-length enriched lib	-0.447	-0.097	-0.37	-0.267	#REF!
CG_Mm_EXT_3103502_1	Mus musculus 16 days embryo lung cDNA, RIKEN full-length enriched library,	0.25	0.382	0.392	0.511	#REF!
CG_Mm_EXT_3103505_1	Mus musculus 10, 11 days embryo cDNA, RIKEN full-length enriched library,	-0.269	-0.37	-0.143	-0.413	#REF!
CG_Mm_EXT_3103509_1	Mus musculus KIF20B gene for kinesin superfamily protein 20B, partial cds.	-0.957	-1.171	-1.018	-1.076	#REF!
CG_Mm_EXT_3103520_1	Mus musculus GTP-binding protein RAP1b mRNA, partial cds.	0.129	0.473	-0.34	-0.118	#REF!
CG_Mm_EXT_3103521_1	Mus musculus 13 days embryo head cDNA, RIKEN full-length enriched library,	-0.361	-0.213		-0.584	#REF!
CG_Mm_EXT_3103533_1	Mus musculus adult male testis cDNA, RIKEN full-length enriched library, c	-0.208	-0.404	0.093	-0.307	#REF!
CG_Mm_EXT_3103536_1	Mus musculus RIKEN cDNA 2610043A19 gene (2610043A19Rik), mRNA., location =	0.775	0.377	0.608	0.471	#REF!
CG_Mm_EXT_3103542_1	Mus musculus, RIKEN cDNA 2310033C13 gene, clone MGC:19413 IMAGE:3484522, m	0.849	0.733	0.324	0.317	#REF!
CG_Mm_EXT_3103550_1	Mus musculus, RIKEN cDNA 2810409H07 gene, clone MGC:19263 IMAGE:3985271, m	-0.23	-0.349	-0.404	-0.573	#REF!
CG_Mm_EXT_3103555_1	Mus musculus hematopoietic progenitor protein (Hepp) mRNA, complete cds.	-0.283	-0.416	-0.388	-0.72	#REF!
CG_Mm_EXT_3103558_1	Mus musculus 11 days embryo cDNA, RIKEN full-length enriched library, clon	-0.979	-0.792	-0.915	-0.726	#REF!
CG_Mm_EXT_3103566_1	Mus musculus 12 days embryo embryonic body between diaphragm region and ne	-0.352	-0.405	-0.223	-0.423	#REF!
CG_Mm_EXT_3103584_1	Mus musculus 10, 11 days embryo cDNA, RIKEN full-length enriched library,	-0.772	-0.227	-0.532	-0.179	#REF!
CG_Mm_EXT_3103588_1	Mus musculus ES cells cDNA, RIKEN full-length enriched library, clone:C330	-0.511	-0.62	-0.676	-0.86	#REF!
CG_Mm_EXT_3103592_1	Mus musculus adult male testis cDNA, RIKEN full-length enriched library, c	0.664	0.443	0.352	0.375	#REF!
CG_Mm_EXT_3103601_1	Mus musculus adult male testis cDNA, RIKEN full-length enriched library, c	-0.288	-0.519	-0.433	-0.33	#REF!
CG_Mm_EXT_3103605_1	Mus musculus adult male medulla oblongata cDNA, RIKEN full-length enriched	-0.33	-0.208	-0.626	-0.565	#REF!
CG_Mm_EXT_3103608_1	Mus musculus 16 days embryo lung cDNA, RIKEN full-length enriched library,	-0.164	-0.138	-0.411	-0.416	#REF!
CG_Mm_EXT_3103622_1	Mus musculus adult male testis cDNA, RIKEN full-length enriched library, c	-0.426	-0.329	-0.397	-0.414	#REF!
CG_Mm_EXT_3103623_1	Mus musculus, Similar to protein regulator of cytokinesis 1, clone MGC:674	-0.65	-0.683	-0.577	-0.788	#REF!
CG_Mm_EXT_3103626_1	Mus musculus cell division cycle 25 homolog B (S. cerevisiae) (Cdc25b), mR	0.565	0.111	0.384	0.136	#REF!
CG_Mm_EXT_3103628_1	Mus musculus, Similar to TAR DNA binding protein, clone MGC:19284 IMAGE:40	-0.699	-0.762	-0.873	-0.717	#REF!
CG_Mm_EXT_3103632_1	Mus musculus RIKEN cDNA 3110001D19 gene (3110001D19Rik), mRNA., location =	-1.126	-1.165	-1.107	-1.048	#REF!
CG_Mm_EXT_3103637_1	Mus musculus 8 days embryo cDNA, RIKEN full-length enriched library, clone	-0.801	-0.388	-0.528	-0.393	#REF!
CG_Mm_EXT_3103640_1	Mus musculus 10, 11 days embryo cDNA, RIKEN full-length enriched library,	0.042	0.016	-0.448	-0.426	#REF!
CG_Mm_EXT_3103645_1	Mus musculus RIKEN cDNA 5430428K15 gene (5430428K15Rik), mRNA., location =	0.874	0.467	0.308	0.054	#REF!
CG_Mm_EXT_3103650_1	Mus musculus, clone MGC:7766 IMAGE:3499003, mRNA, complete cds.	-0.342		-0.359	-0.511	#REF!
CG_Mm_EXT_3103669_1	Mus musculus, RIKEN cDNA 5031406P05 gene, clone MGC:11579 IMAGE:3708463, m	0.431	0.234	0.303	0.118	#REF!
CG_Mm_EXT_3103671_1	Mus musculus 10 days embryo cDNA, RIKEN full-length enriched library, clon	-0.532	0.417	0.185	-0.018	#REF!
CG_Mm_EXT_3103672_1	Mus musculus 18 days embryo cDNA, RIKEN full-length enriched library, clon	0.05	-0.35	-0.223	-0.538	#REF!
CG_Mm_EXT_3103709_1	Mus musculus 10, 11 days embryo cDNA, RIKEN full-length enriched library,	-0.241	-0.5	-0.086	-0.434	#REF!
CG_Mm_EXT_3103712_1	Mus musculus adult male lung cDNA, RIKEN full-length enriched library, clo	1.012	0.944	0.234	0.179	#REF!
CG_Mm_EXT_3103718_1	Mus musculus 0 day neonate skin cDNA, RIKEN full-length enriched library,	-0.482	-0.244	-0.499	-0.542	#REF!
CG_Mm_EXT_3103719_1	Mus musculus partial Ryr1 gene for skeletal muscle ryanodine receptor, exo	-0.656	-0.572	-0.641	-0.765	#REF!
CG_Mm_EXT_3103721_1	Mus musculus RIKEN cDNA 1700034M03 gene (1700034M03Rik), mRNA., location =	0.055	-0.451	-0.309	-0.383	#REF!
CG_Mm_EXT_3103732_1	Mus musculus proline rich protein (Prp), mRNA., chromosome = 6, location =	0.169	0.181	0.422	0.381	#REF!
CG_Mm_EXT_3103742_1	Mus musculus adult male small intestine cDNA, RIKEN full-length enriched l	-0.391	-0.056	-0.454	-0.332	#REF!
CG_Mm_EXT_3103757_1	M.musculus titin gene., product = titin, location = <1..>1593, protein_id	-0.124	0	-0.361	-0.417	#REF!
CG_Mm_EXT_3103776_1	Mus musculus 10 days embryo cDNA, RIKEN full-length enriched library, clon	0.479	0.456	0.075	0.166	#REF!
CG_Mm_EXT_3103786_1	Mus musculus nonmuscle myosin heavy chain IIB gene, exon 2., product = non	-0.788	-0.65	-0.102	0.038	#REF!
CG_Mm_EXT_3103788_1	Mus musculus adult male kidney cDNA, RIKEN full-length enriched library, c	-0.393	0.041	-0.344	-0.492	#REF!
CG_Mm_EXT_3103789_1	Mus musculus RIKEN cDNA A930033B01 gene (A930033B01Rik), mRNA., location =	-0.44	-0.243	-0.204	-0.337	#REF!
CG_Mm_EXT_3103805_1	Mus musculus dedicator of cyto-kinesis 2 (Dock2), mRNA., location = 1..548	0.422	0.238	0.385	0.348	#REF!
CG_Mm_EXT_3103809_1	Mus musculus, clone IMAGE:3590207, mRNA, partial cds.	0.086	-0.3	-0.119	-0.418	#REF!
CG_Mm_EXT_3103836_1	Mus musculus RIKEN cDNA 2310057H16 gene (2310057H16Rik), mRNA., location =	0.628	0.505	0.198	0.085	#REF!
CG_Mm_EXT_3103853_1	Mus musculus ES cells cDNA, RIKEN full-length enriched library, clone:2410	-0.072	-0.298	-0.39	-0.606	#REF!
CG_Mm_EXT_3103858_1	Mus musculus tripartite motif protein TRIM16 (Trim16) mRNA, partial cds.	-0.106	-0.595	-0.283	-0.726	#REF!
CG_Mm_EXT_3103865_1	Mus musculus, RIKEN cDNA 2410042D21 gene, clone MGC:7120 IMAGE:3157982, mR	-0.236	-0.332	-0.33	-0.515	#REF!
CG_Mm_EXT_3103892_1	Mus musculus adult male testis cDNA, RIKEN full-length enriched library, c	0.86	0.591	0.761	0.919	#REF!
CG_Mm_EXT_3103904_1	Mus musculus adult male olfactory brain cDNA, RIKEN full-length enriched l	0.821	0.735	1.518	1.68	#REF!
CG_Mm_EXT_3103925_1	Mus musculus 13 days embryo head cDNA, RIKEN full-length enriched library,	-0.529	-0.455	-0.427	-0.414	#REF!
CG_Mm_EXT_3103928_1	Mus musculus 10 days embryo cDNA, RIKEN full-length enriched library, clon	-0.463	-0.422	-0.25	-0.52	#REF!
CG_Mm_EXT_3103932_1	Mus musculus Mpv17-like protein mRNA, complete cds.	0.606	0.318			#REF!
CG_Mm_EXT_3103935_1	Mus musculus adult male kidney cDNA, RIKEN full-length enriched library, c	-0.703	-0.062	-1.162	-0.854	#REF!
CG_Mm_EXT_3103944_1	Mus musculus adult male testis cDNA, RIKEN full-length enriched library, c	-0.237	-0.705	-0.201	-0.46	#REF!
CG_Mm_EXT_3103946_1	Mus musculus cell density regulated protein RA3 mRNA, complete cds.	-0.318	-0.615	-0.18	-0.274	#REF!
CG_Mm_EXT_3103952_1	Mus musculus, Similar to CGI-07 protein, clone MGC:6360 IMAGE:3495021, mRN	-0.427	-0.094	-0.33	-0.174	#REF!
CG_Mm_EXT_3103963_1	Mus musculus 10 days embryo cDNA, RIKEN full-length enriched library, clon	-0.207	-0.384	-0.431	-0.456	#REF!
CG_Mm_EXT_3103964_1	Mus musculus adult male testis cDNA, RIKEN full-length enriched library, c	-0.264	-0.679	-0.555	-0.64	#REF!
CG_Mm_EXT_3103968_1	Mus musculus histone H1b gene, complete cds., product = histone H1b, locat	-0.497	-0.337	-0.172	-0.193	#REF!
CG_Mm_EXT_3103971_1	Mus musculus transcription elongation factor B (SIII), polypeptide 1 (15 k	0.418	0.549	-0.012	0.176	#REF!
CG_Mm_EXT_3103972_1	Mouse DNA sequence from clone RP23-294H14 on chromosome X Contains the 5 e	-0.198	-0.404	-0.353		#REF!
CG_Mm_EXT_3103976_1	M.musculus HMG1-R-145 gene., gene = HMG1-R-145, location = <1..>196, pseud	-0.572	-0.403	-0.379	-0.312	#REF!
CG_Mm_EXT_3103977_1	M.musculus HMG1-R-161 gene., gene = HMG1-R-161, location = <1..>195, pseud	-0.659	-0.462	-0.402	-0.442	#REF!
CG_Mm_EXT_3103980_1	Mus musculus (clone xs72) Cenpc pseudogene fragment., gene = Cenpc, locati	-0.548	-0.495	-0.663	-0.61	#REF!
CG_Mm_EXT_3103983_1	M.musculus HMG1-R-168 gene., gene = HMG1-R-168, location = <1..>181, pseud	-0.424	-0.38	-0.305	-0.369	#REF!
CG_Mm_EXT_3103988_1	Mus musculus RIKEN cDNA 4933424N09 gene (4933424N09Rik), mRNA., location =	-0.362	-0.692	-0.448	-0.618	#REF!
CG_Mm_EXT_3103992_1	Mus musculus, clone IMAGE:3497824, mRNA, partial cds.	-0.508	-0.661	-0.507	-0.449	#REF!
CG_Mm_EXT_3103993_1	Mus musculus lmo1 gene for putative human LMO1 homologue, exons 1-4., gene	-0.007	-0.076	-0.62	-0.69	#REF!
CG_Mm_EXT_3104001_1	Mus musculus retinoblastoma binding protein 7 (Rbbp7), mRNA., chromosome =	-0.392	-0.627	-0.317	-0.643	#REF!
CG_Mm_EXT_3104002_1	Mus musculus RIKEN cDNA 2900027G03 gene (2900027G03Rik), mRNA., location =	0.685	0.289	0.713	0.62	#REF!
CG_Mm_EXT_3104004_1	Mus musculus RIKEN cDNA 1700095N21 gene (1700095N21Rik), mRNA., location =	-0.473	-0.385	-0.311	-0.074	#REF!
CG_Mm_EXT_3104005_1	Mus musculus adult male testis cDNA, RIKEN full-length enriched library, c	-0.148	-0.557	0.455	0.125	#REF!
CG_Mm_EXT_3104006_1	Mus musculus stromal interaction molecule 2 (Stim2) mRNA, partial cds.	-0.777	-0.621	-0.765	-0.506	#REF!
CG_Mm_EXT_3104022_1	Mus musculus RIKEN cDNA 1700011A15 gene (1700011A15Rik), mRNA., location =	0.135	0.279	0.486	0.455	#REF!
CG_Mm_EXT_3104036_1	Mus musculus (clone pMHFY9) ferritin H pseudogene., product = ferritin hea	0.377	0.943	-0.12	0.168	#REF!
CG_Mm_EXT_3104040_1	Mus musculus ferritin light chain 1 (Ftl1), mRNA., chromosome = 7, locatio	0.096	0.11	0.72	0.628	#REF!
CG_Mm_EXT_3104041_1	Mus musculus ferritin heavy chain (Fth), mRNA., chromosome = 19, location	0.475	0.999	-0.187	0.198	#REF!
CG_Mm_EXT_3104049_1	Mus musculus RIKEN cDNA 2610529L11 gene (2610529L11Rik), mRNA., chromosome	0.559	0.654	0.489	0.393	#REF!
CG_Mm_EXT_3104057_1	Mus musculus 10 days embryo cDNA, RIKEN full-length enriched library, clon	-0.33	-0.466		-0.547	#REF!
CG_Mm_EXT_3104065_1	Mus musculus 18 days embryo cDNA, RIKEN full-length enriched library, clon	-0.436	-0.663	-0.338	-0.507	#REF!
CG_Mm_EXT_3104068_1	Mus musculus RIKEN cDNA 1700028A24 gene (1700028A24Rik), mRNA., location =	0.513	0.427	0.097	0.068	#REF!
CG_Mm_EXT_3104070_1	Mus musculus adult male testis cDNA, RIKEN full-length enriched library, c	0.114	-0.45	-0.245	-0.67	#REF!
CG_Mm_EXT_3104076_1	Mus musculus RIKEN cDNA 2510002C21 gene (2510002C21Rik), mRNA., location =	0.574	0.735	-0.046		#REF!
CG_Mm_EXT_3104094_1	Mus musculus adult male liver cDNA, RIKEN full-length enriched library, cl	-0.517	-0.199	-0.628	-0.695	#REF!
CG_Mm_EXT_3104099_1	Mus musculus ES cells cDNA, RIKEN full-length enriched library, clone:2410	-0.397	-0.179	-0.39	-0.488	#REF!
CG_Mm_EXT_3104103_1	Mus musculus adult male medulla oblongata cDNA, RIKEN full-length enriched	1.235	1.283	1.22	1.13	#REF!
CG_Mm_EXT_3104106_1	Mus musculus 18 days embryo cDNA, RIKEN full-length enriched library, clon	0.72	0.574	0.269	0.332	#REF!
CG_Mm_EXT_3104107_1	Mus musculus 10, 11 days embryo cDNA, RIKEN full-length enriched library,	-0.381	-0.861	-0.353	-0.559	#REF!
CG_Mm_EXT_3104129_1	Mus musculus adult male testis cDNA, RIKEN full-length enriched library, c	-0.351	-0.23	-0.403	-0.1	#REF!
CG_Mm_EXT_3104140_1	Mus musculus 8 days embryo cDNA, RIKEN full-length enriched library, clone	-0.716	-0.489	-0.584	-0.222	#REF!
CG_Mm_EXT_3104159_1	Mus musculus ES cells cDNA, RIKEN full-length enriched library, clone:2410	-0.383	-0.53	-0.346	-0.371	#REF!
CG_Mm_EXT_3104168_1	Mus musculus 10 day old male pancreas cDNA, RIKEN full-length enriched lib	-0.851	-0.274	-0.412	-0.27	#REF!
CG_Mm_EXT_3104169_1	Mus musculus adult male small intestine cDNA, RIKEN full-length enriched l	-0.263	-0.125	-0.306	-0.469	#REF!
CG_Mm_EXT_3104171_1	Mus musculus RIKEN cDNA 2610528M18Rik gene (2610528M18Rik), mRNA., locatio	-0.779	-0.82	-0.894	-1.167	#REF!
CG_Mm_EXT_3104182_1	Mus musculus 10 day old male pancreas cDNA, RIKEN full-length enriched lib	-0.16	-0.239	-0.576	-0.481	#REF!
CG_Mm_EXT_3104189_1	Mus musculus S-adenosylmethionine decarboxylase 2 (Amd2), mRNA., chromosom	-0.378	-0.488	0.04	-0.115	#REF!
CG_Mm_EXT_3104201_1	Mus musculus RIKEN cDNA 1810003P21 gene (1810003P21Rik), mRNA., location =	-0.064	-0.221	0.496	0.368	#REF!
CG_Mm_EXT_3104205_1	Mus musculus 10 days embryo cDNA, RIKEN full-length enriched library, clon	-0.035	-0.446	-0.382	-0.537	#REF!
CG_Mm_EXT_3104213_1	Mus musculus T-cell receptor alpha/delta locus section 3 of 4 of the compl	-0.02	-0.336	-0.252	-0.497	#REF!
CG_Mm_EXT_3104214_1	Mus musculus methylcrotonoyl-Coenzyme A carboxylase 1 (alpha) (Mccc1), mRN	0.465	0.334	0.215	-0.108	#REF!
CG_Mm_EXT_3104233_1	Mus musculus, clone MGC:19455 IMAGE:3582093, mRNA, complete cds.	-0.487	-0.794	-0.028	-0.174	#REF!
CG_Mm_EXT_3104239_1	Mus musculus RIKEN cDNA 4933426M09 gene (4933426M09Rik), mRNA., location =	-0.156	-0.687	-0.195	-0.633	#REF!
CG_Mm_EXT_3104242_1	Mus musculus, Similar to mannosyl (alpha-1,6-)-glycoprotein beta-1,2-N-ace	-0.058	-0.406	0.375	0.245	#REF!
CG_Mm_EXT_3104251_1	Mus musculus RIKEN cDNA 2210414H16 gene (2210414H16Rik), mRNA., location =	0.779	0.529	0.293		#REF!
CG_Mm_EXT_3104256_1	Mus musculus 12 days embryo head cDNA, RIKEN full-length enriched library,	-0.383	-0.741	0.052	-0.445	#REF!
CG_Mm_EXT_3104259_1	Mus musculus adult male stomach cDNA, RIKEN full-length enriched library,	-0.577	-0.494	-0.222	-0.029	#REF!
CG_Mm_EXT_3104270_1	Mus musculus, Similar to isopentenyl-diphosphate delta isomerase, clone MG	-0.689	-0.654	-1.172	-1.051	#REF!
CG_Mm_EXT_3104274_1	Mus musculus 0 day neonate skin cDNA, RIKEN full-length enriched library,	-0.41	-0.697	-0.207	-0.09	#REF!
CG_Mm_EXT_3104277_1	Mus musculus UDP-Gal:betaGlcNAc beta 1,3-galactosyltransferase, polypeptid	0.457	-0.09	0.902	0.803	#REF!
CG_Mm_EXT_3104294_1	Mus musculus EDEM mRNA, complete cds, similar to alpha-mannosidase.	-0.419	-0.421	-0.019	0.107	#REF!
CG_Mm_EXT_3104309_1	Mus musculus, Similar to ribosomal protein S20, clone MGC:6876 IMAGE:26514	-0.567	0.058	-0.401	-0.266	#REF!
CG_Mm_EXT_3104311_1	Mus musculus RIKEN cDNA 9030416F12 gene (9030416F12Rik), mRNA., location =	1.391	1.27	0.178	-0.033	#REF!
CG_Mm_EXT_3104312_1	Mus musculus adult female placenta cDNA, RIKEN full-length enriched librar	0.311	0.373	0.36	0.467	#REF!
CG_Mm_EXT_3104314_1	Mus musculus, Similar to protein disulfide isomerase-related protein, clon	-0.061	-0.415	-0.311	-0.491	#REF!
CG_Mm_EXT_3104315_1	Mus musculus, RIKEN cDNA 2010004J23 gene, clone MGC:6283 IMAGE:2648518, mR	-0.417	-0.302	-0.365	-0.301	#REF!
CG_Mm_EXT_3104316_1	Mus musculus adult male testis cDNA, RIKEN full-length enriched library, c	-0.428		-0.529	-0.515	#REF!
CG_Mm_EXT_3104317_1	Mouse elongation factor 2 pseudogene, complete cds., gene = pseudo ef-2, l	0.357	-0.133	0.542	0.413	#REF!
CG_Mm_EXT_3104318_1	Mus musculus MRPL13 mRNA for mitochondrial ribosomal protein L13 (L13mt),	-0.35	-0.08	-0.439	-0.238	#REF!
CG_Mm_EXT_3104329_1	Mus musculus adult male testis cDNA, RIKEN full-length enriched library, c	-0.554	-0.225	-0.317	-0.184	#REF!
CG_Mm_EXT_3104330_1	Mouse DNA sequence from clone RP21-490L20 on chromosome X. Contains part o	-0.693	-0.654	-0.745	-0.577	#REF!
CG_Mm_EXT_3104334_1	Mus musculus MRPL1 mRNA for mitochondrial ribosomal protein L1 (L1mt), com	-0.622	-0.38	-0.73	-0.629	#REF!
CG_Mm_EXT_3104336_1	Mus musculus adult male cerebellum cDNA, RIKEN full-length enriched librar	-0.404	-0.087	-0.386	-0.221	#REF!
CG_Mm_EXT_3104339_1	Mus musculus RIKEN cDNA 2210402A09 gene (2210402A09Rik), mRNA., location =	-0.451	-0.253	-0.321	-0.347	#REF!
CG_Mm_EXT_3104342_1	Mus musculus 10, 11 days embryo cDNA, RIKEN full-length enriched library,	-0.923	-0.62	-0.589	-0.492	#REF!
CG_Mm_EXT_3104347_1	Mus musculus eukaryotic translation initiation factor 2A (Eif2a), mRNA., l	-0.799	-0.749	-0.709	-0.602	#REF!
CG_Mm_EXT_3104350_1	Mus musculus heart expressed gene HEG1 mRNA, complete cds.	-0.406	-0.304	-0.524	-0.352	#REF!
CG_Mm_EXT_3104352_1	Mus musculus ES cells cDNA, RIKEN full-length enriched library, clone:2410	-0.175	-0.29	-0.31	-0.439	#REF!
CG_Mm_EXT_3104355_1	Mus musculus, clone MGC:7644 IMAGE:3495609, mRNA, complete cds.	-0.251	-0.586	-0.415	-0.74	#REF!
CG_Mm_EXT_3104358_1	Mus musculus, Similar to phosphoserine aminotransferase, clone MGC:6462 IM	-0.938	-0.818	-1.533	-1.454	#REF!
CG_Mm_EXT_3104359_1	Mus musculus RIKEN cDNA 3110052F15 gene (3110052F15Rik), mRNA., location =	-0.462	-0.62	-0.585	-0.593	#REF!
CG_Mm_EXT_3104360_1	Mus musculus, clone MGC:6398 IMAGE:3584555, mRNA, complete cds.	0.011	-0.322	-0.18	-0.405	#REF!
CG_Mm_EXT_3104362_1	Mus musculus 10 days embryo cDNA, RIKEN full-length enriched library, clon	-0.55	-0.477	-0.432	-0.389	#REF!
CG_Mm_EXT_3104364_1	Mus musculus lysyl-tRNA synthetase (Kars), mRNA., location = 1..1953, stra	-0.385	-0.577	-0.026	0.032	#REF!
CG_Mm_EXT_3104365_1	Mus musculus adult male tongue cDNA, RIKEN full-length enriched library, c	-0.516	-0.575	-0.224	-0.268	#REF!
CG_Mm_EXT_3104369_1	Mus musculus adult male testis cDNA, RIKEN full-length enriched library, c	-0.227	-0.517	-1.14	-1.025	#REF!
CG_Mm_EXT_3104379_1	Mus musculus RIKEN cDNA 1110003A02 gene (1110003A02Rik), mRNA., location =	-0.915	-0.795	-0.522	-0.451	#REF!
CG_Mm_EXT_3104393_1	Mus musculus adult retina cDNA, RIKEN full-length enriched library, clone:	-0.065		0.56	0.469	#REF!
CG_Mm_EXT_3104413_1	Mus musculus 10 days embryo cDNA, RIKEN full-length enriched library, clon	-0.458	-0.033	-0.499	-0.242	#REF!
CG_Mm_EXT_3104414_1	Mus musculus adult male testis cDNA, RIKEN full-length enriched library, c	-0.544	-0.82	-0.523	-0.606	#REF!
CG_Mm_EXT_3104418_1	Mus musculus, clone IMAGE:3589375, mRNA, partial cds.	-0.936	-1.145	-0.413	-0.376	#REF!
CG_Mm_EXT_3104420_1	Mus musculus, clone MGC:18906 IMAGE:4240772, mRNA, complete cds.	-0.443	-0.564	-0.201	-0.05	#REF!
CG_Mm_EXT_3104425_1	Mus musculus RIKEN cDNA 5730421E18 gene (5730421E18Rik), mRNA., location =	-0.212	-0.307	-0.242	-0.421	#REF!
CG_Mm_EXT_3104434_1	Mus musculus adult male hippocampus cDNA, RIKEN full-length enriched libra	-0.242	-0.432	-0.183	-0.322	#REF!
CG_Mm_EXT_3104437_1	Mus musculus adult male testis cDNA, RIKEN full-length enriched library, c	0.629	0.532			#REF!
CG_Mm_EXT_3104447_1	Mus musculus 10 day old male pancreas cDNA, RIKEN full-length enriched lib	0.073	0.086	-0.429	-0.427	#REF!
CG_Mm_EXT_3104455_1	Mus musculus 10, 11 days embryo cDNA, RIKEN full-length enriched library,	0.696	0.328	0.134	0.151	#REF!
CG_Mm_EXT_3104499_1	Mus musculus adult male hippocampus cDNA, RIKEN full-length enriched libra	0.369	0.183	0.405	0.345	#REF!
CG_Mm_EXT_3104503_1	Mus musculus adult male testis cDNA, RIKEN full-length enriched library, c	-0.426	-0.925			#REF!
CG_Mm_EXT_3104508_1	Mus musculus RIKEN cDNA 1600012F09 gene (1600012F09Rik), mRNA., location =	-0.332	-0.248	-0.517	-0.429	#REF!
CG_Mm_EXT_3104515_1	Mus musculus adult male testis cDNA, RIKEN full-length enriched library, c	0.111	0.028	-0.322	-0.411	#REF!
CG_Mm_EXT_3104526_1	Mus musculus 11 days embryo cDNA, RIKEN full-length enriched library, clon	0.039	0.137	0.678	0.788	#REF!
CG_Mm_EXT_3104535_1	Mus musculus ES cells cDNA, RIKEN full-length enriched library, clone:2410	0.643	0.588			#REF!
CG_Mm_EXT_3104554_1	Mus musculus adult male tongue cDNA, RIKEN full-length enriched library, c	0.508	0.534	0.675	0.767	#REF!
CG_Mm_EXT_3104575_1	Mus musculus 0 day neonate skin cDNA, RIKEN full-length enriched library,	1.458	1.025	1.185		#REF!
CG_Mm_EXT_3104588_1	Mus musculus adult male pituitary gland cDNA, RIKEN full-length enriched l	0.66	0.407	0.417	0.26	#REF!
CG_Mm_EXT_3104595_1	Mus musculus 18 days embryo cDNA, RIKEN full-length enriched library, clon	0.675	0.945	-0.092	0.142	#REF!
CG_Mm_EXT_3104597_1	Mus musculus 12 days embryo head cDNA, RIKEN full-length enriched library,	0.564	0.269	0.396	0.237	#REF!
CG_Mm_EXT_3104618_1	Mus musculus adult male corpora quadrigemina cDNA, RIKEN full-length enric	-0.409	-0.398	-0.508	-0.465	#REF!
CG_Mm_EXT_3104642_1	Mus musculus adult male testis cDNA, RIKEN full-length enriched library, c	0.341	-0.16	-0.146	-0.424	#REF!
CG_Mm_EXT_3104644_1	Mus musculus ES cells cDNA, RIKEN full-length enriched library, clone:2410	-0.495	-0.077	-0.259	-0.352	#REF!
CG_Mm_EXT_3104653_1	Mus musculus adult male testis cDNA, RIKEN full-length enriched library, c	0.686	0.667	0.909	0.936	#REF!
CG_Mm_EXT_3104662_1	Mus musculus, clone IMAGE:2647796, mRNA.	-0.233	-0.167	-0.521	-0.453	#REF!
CG_Mm_EXT_3104664_1	Mus musculus adult male spinal cord cDNA, RIKEN full-length enriched libra	-0.313		-0.596	-0.671	#REF!
CG_Mm_EXT_3104674_1	Mus musculus adult male small intestine cDNA, RIKEN full-length enriched l	0.456	0.057	0.191	0.351	#REF!
CG_Mm_EXT_3104675_1	Mus musculus 10 days neonate intestine cDNA, RIKEN full-length enriched li	0.918	0.871			#REF!
CG_Mm_EXT_3104697_1	Mus musculus acupuncture induced gene 1 mRNA, complete cds.	0.181	-0.003	0.552	0.484	#REF!
CG_Mm_EXT_3104719_1	Mus musculus 13 days embryo head cDNA, RIKEN full-length enriched library,	0.284	0.204	0.531	0.518	#REF!
CG_Mm_EXT_3104730_1	Mus musculus RIKEN cDNA 2300001E01 gene (2300001E01Rik), mRNA., location =	-0.418	-0.385	-0.732	-0.514	#REF!
CG_Mm_EXT_3104763_1	Mus musculus 10 day old male pancreas cDNA, RIKEN full-length enriched lib	-0.474	-0.481	-0.531	-0.587	#REF!
CG_Mm_EXT_3104780_1	Mus musculus adult male thymus cDNA, RIKEN full-length enriched library, c	-0.383	-0.347	-0.261	-0.429	#REF!
CG_Mm_EXT_3104789_1	Mus musculus 0 day neonate head cDNA, RIKEN full-length enriched library,	-0.676	-0.137	-0.384	0.019	#REF!
CG_Mm_EXT_3104818_1	Mus musculus 10, 11 days embryo cDNA, RIKEN full-length enriched library,	0.364	-0.074	0.595	0.332	#REF!
CG_Mm_EXT_3104827_1	Mus musculus 14 days embryo liver cDNA, RIKEN full-length enriched library	0.445	0.289	0.558	0.63	#REF!
CG_Mm_EXT_3104829_1	Mus musculus, Similar to ubiquitin specific protease 11, clone MGC:6649 IM	1.046	0.708	1.452	1.338	#REF!
CG_Mm_EXT_3104833_1	Mus musculus 10 days neonate cerebellum cDNA, RIKEN full-length enriched l	-0.469	-0.869	-0.448	-0.466	#REF!
CG_Mm_EXT_3104847_1	Mus musculus, clone MGC:19001 IMAGE:4014128, mRNA, complete cds.	0.205	0.375	0.664		#REF!
CG_Mm_EXT_3104850_1	Mus musculus 8 days embryo cDNA, RIKEN full-length enriched library, clone	-0.646	-0.398	-0.412	-0.267	#REF!
CG_Mm_EXT_3104863_1	Mus musculus golgi phosphoprotein 3 (Golph3), mRNA., location = 1..1288, d	-0.037	-0.295	-0.563	-0.842	#REF!
CG_Mm_EXT_3104870_1	Mouse DNA sequence from clone RP21-72L18 on chromosome 5. Contains the Kl	-0.431	-0.379	-0.392	-0.878	#REF!
CG_Mm_EXT_3104873_1	Mus musculus, Similar to RIKEN cDNA 2600016B03 gene, clone MGC:6379 IMAGE:	-0.362	-0.599	-0.227	-0.622	#REF!
CG_Mm_EXT_3104874_1	Mus musculus, Similar to glutathione S-transferase theta 1, clone MGC:6769	-0.258	-0.377	0.77	0.647	#REF!
CG_Mm_EXT_3104879_1	Mus musculus retinoic acid early transcript delta (Raet1d-pending), mRNA.,	-0.425	-0.335	-0.553	-0.555	#REF!
CG_Mm_EXT_3104883_1	Mus musculus mRNA for b,b-carotene-9,10-dioxygenase (b-diox-II gene).	0.43	0.181	0.252	0.325	#REF!
CG_Mm_EXT_3104887_1	Mus musculus biotinidase (Btd), mRNA., location = 1..1921, dev_stage = adu	0.58	0.45	0.434	0.321	#REF!
CG_Mm_EXT_3104889_1	Mus musculus RIKEN cDNA 4430402G14 gene (4430402G14Rik), mRNA., location =	-0.007	-0.126	-0.411	-0.352	#REF!
CG_Mm_EXT_3104913_1	Mus musculus adult male kidney cDNA, RIKEN full-length enriched library, c	-0.525	-0.235	-0.485	-0.339	#REF!
CG_Mm_EXT_3104920_1	Mus musculus RIKEN cDNA 2310021J05 gene (2310021J05Rik), mRNA., location =	0.506	0.26	0.372	0.286	#REF!
CG_Mm_EXT_3104923_1	Mus musculus 0 day neonate head cDNA, RIKEN full-length enriched library,	0.799	0.488	0.301	0.322	#REF!
CG_Mm_EXT_3104926_1	Mus musculus Prx I pseudogene 3., gene = Prx I, location = 72..970, pseudo	-0.169	-0.039	-0.522	-0.38	#REF!
CG_Mm_EXT_3104935_1	Mus musculus cytochrome P450 CYP2J9 mRNA, complete cds.	0.501	0.336			#REF!
CG_Mm_EXT_3104965_1	Mus musculus, RIKEN cDNA 0610010I20 gene, clone MGC:6275 IMAGE:2648103, mR	0.541	0.342	0.148	0.117	#REF!
CG_Mm_EXT_3104970_1	Mus musculus antioxidant protein 2, related sequence 2 (Aop2-rs2) pseudoge	0.262	0.687	0.102	0.339	#REF!
CG_Mm_EXT_3104982_1	Mus musculus adult male tongue cDNA, RIKEN full-length enriched library, c	-0.141	-0.483	-0.273	-0.684	#REF!
CG_Mm_EXT_3104991_1	Mus musculus RIKEN cDNA 2210415M14 gene (2210415M14Rik), mRNA., location =	-0.393	0.279	-0.506	-0.301	#REF!
CG_Mm_EXT_3105016_1	Mus musculus, Similar to mitochondrial aconitase (nuclear aco2 gene), clon	0.598	0.153	0.505	0.273	#REF!
CG_Mm_EXT_3105032_1	Mus musculus adult male liver cDNA, RIKEN full-length enriched library, cl	0.859	0.626	0.226	0.04	#REF!
CG_Mm_EXT_3105036_1	Mus musculus 13 days embryo head cDNA, RIKEN full-length enriched library,	0.594	0.511	0.533	0.104	#REF!
CG_Mm_EXT_3105044_1	Mus musculus ES cells cDNA, RIKEN full-length enriched library, clone:2410	0.034	0.038	-0.599	-0.456	#REF!
CG_Mm_EXT_3105046_1	Mus musculus, clone IMAGE:3589924, mRNA.	0.706	0.49			#REF!
CG_Mm_EXT_3105058_1	Mus musculus RIKEN cDNA 1200006O19 gene (1200006O19Rik), mRNA., location =	0.698	0.372			#REF!
CG_Mm_EXT_3105072_1	Mus musculus adult male lung cDNA, RIKEN full-length enriched library, clo	1.082		1.743	1.098	#REF!
CG_Mm_EXT_3105091_1	Mus musculus diazepam binding inhibitor (Dbi), mRNA., location = 1..390, c	0.133	0.505	0.128	0.341	#REF!
CG_Mm_EXT_3105108_1	Mus musculus, RIKEN cDNA 1300019I21 gene, clone MGC:6590 IMAGE:3485422, mR	-1.145	-1.169	-1.006	-1.441	#REF!
CG_Mm_EXT_3105110_1	Mus musculus strain M.SPRET/EI thiopurine S-methyltransferase (Tpmt) pseud	-0.372	-0.234	-0.583	-0.571	#REF!
CG_Mm_EXT_3105115_1	Mus musculus, clone MGC:7701 IMAGE:3497629, mRNA, complete cds.	0.219	0.355	0.153	0.413	#REF!
CG_Mm_EXT_3105117_1	Mus musculus ES cells cDNA, RIKEN full-length enriched library, clone:2410	-0.82	-0.807	-0.844	-0.734	#REF!
CG_Mm_EXT_3105118_1	Mus musculus high mobility group protein 14 (Hmg14), mRNA., chromosome = 1	-0.634	-0.443	-0.644	-0.396	#REF!
CG_Mm_EXT_3105120_1	Mus musculus 13 days embryo head cDNA, RIKEN full-length enriched library,	-0.46		-0.512	-0.197	#REF!
CG_Mm_EXT_3105122_1	Mus musculus partial CBX3-ps1 pseudogene for heterochromatin protein 1 gam	-0.207	-0.472	-0.53	-0.522	#REF!
CG_Mm_EXT_3105136_1	Mus musculus chromatin-specific transcription elongation factor, 140 kDa s	-0.554	-0.536	-0.627	-0.549	#REF!
CG_Mm_EXT_3105144_1	Mus musculus, clone IMAGE:3491638, mRNA, partial cds.	0.039	-0.421	-0.423	-0.341	#REF!
CG_Mm_EXT_3105145_1	Mus musculus adult male testis cDNA, RIKEN full-length enriched library, c	0.052		-0.631	-0.59	#REF!
CG_Mm_EXT_3105146_1	Mus musculus XRCC4 mRNA, complete cds.	0.074	-0.158	-0.466	-0.358	#REF!
CG_Mm_EXT_3105153_1	Mus musculus adult male testis cDNA, RIKEN full-length enriched library, c	-1.038	-0.995	-0.904	-0.832	#REF!
CG_Mm_EXT_3105161_1	Mus musculus 0 day neonate skin cDNA, RIKEN full-length enriched library,	0.393	0.154	0.486	0.382	#REF!
CG_Mm_EXT_3105180_1	Mus musculus, clone MGC:8099 IMAGE:3588650, mRNA, complete cds.	0.04	0.341	0.43	0.326	#REF!
CG_Mm_EXT_3105192_1	Mus musculus 10, 11 days embryo cDNA, RIKEN full-length enriched library,	-0.344	-0.392	-0.478	-0.605	#REF!
CG_Mm_EXT_3105199_1	Mus musculus RIKEN cDNA 2810489L22 gene (2810489L22Rik), mRNA., location =	-0.457	-0.328	-0.545	-0.688	#REF!
CG_Mm_EXT_3105205_1	Mus musculus adult male hippocampus cDNA, RIKEN full-length enriched libra	0.084	0.321	0.617	0.413	#REF!
CG_Mm_EXT_3105208_1	Mus musculus 11 days pregnant adult female ovary and uterus cDNA, RIKEN fu	0.45	0.059	-0.1	-0.386	#REF!
CG_Mm_EXT_3105211_1	Mus musculus adult male testis cDNA, RIKEN full-length enriched library, c	-0.008	-0.374	-0.26	-0.717	#REF!
CG_Mm_EXT_3105221_1	Mus musculus, RIKEN cDNA 5730551F12 gene, clone MGC:19282 IMAGE:4016209, m	0.391	-0.22	0.528	0.147	#REF!
CG_Mm_EXT_3105235_1	Mus musculus 7 days embryo cDNA, RIKEN full-length enriched library, clone	-0.173		-0.341	-0.619	#REF!
CG_Mm_EXT_3105237_1	Mus musculus RIKEN cDNA 3830418C19 gene (3830418C19Rik), mRNA., location =	-0.496	-0.634	-0.34	-0.319	#REF!
CG_Mm_EXT_3105240_1	Mus musculus RIKEN cDNA C330026P08 gene (C330026P08Rik), mRNA., location =	-0.607	-0.342	-0.691	-0.552	#REF!
CG_Mm_EXT_3105249_1	Mus musculus, Similar to loss of heterozygosity, 11, chromosomal region 2,	1.049	0.359			#REF!
CG_Mm_EXT_3105252_1	Mus musculus RAD51L2/RAD51C protein gene, complete cds., product = RAD51L2	-0.763	-0.202	-0.57	-0.114	#REF!
CG_Mm_EXT_3105258_1	Mus musculus ES cells cDNA, RIKEN full-length enriched library, clone:2410	-0.128	-0.529	-0.521	-0.553	#REF!
CG_Mm_EXT_3105261_1	Mus musculus flap structure specific endonuclease 1 (Fen1), mRNA., chromos	-0.374	-0.597	-0.43	-0.436	#REF!
CG_Mm_EXT_3105278_1	Mus musculus clone 65 growth hormone-inducible soluble protein mRNA, compl	0.38	0.577	-0.064	0.024	#REF!
CG_Mm_EXT_3105292_1	Mus musculus NME5 mRNA, complete cds.	0.301	0.433			#REF!
CG_Mm_EXT_3105298_1	Mus musculus RIKEN cDNA 2310051L06 gene (2310051L06Rik), mRNA., location =	-0.04	-0.451	-0.225	-0.563	#REF!
CG_Mm_EXT_3105299_1	Mus musculus RIKEN cDNA 2610511I09 gene (2610511I09Rik), mRNA., location =	-0.407	-0.248	-0.561	-0.462	#REF!
CG_Mm_EXT_3105302_1	Mus musculus, Similar to phosphoribosyl pyrophosphate amidotransferase, cl	-0.336	-0.505	-0.394	-0.569	#REF!
CG_Mm_EXT_3105318_1	Mus musculus 10 day old male pancreas cDNA, RIKEN full-length enriched lib	0.49	0.304	0.142	0.047	#REF!
CG_Mm_EXT_3105324_1	Mus musculus, clone MGC:6373 IMAGE:3498424, mRNA, complete cds.	-0.288	-0.449	-0.085	-0.473	#REF!
CG_Mm_EXT_3105326_1	Mus musculus RIKEN cDNA 5830436K05 gene (5830436K05Rik), mRNA., location =	-0.448	-0.373	-0.109	-0.405	#REF!
CG_Mm_EXT_3105331_1	Mus musculus, RIKEN cDNA 2810039M17 gene, clone MGC:19258 IMAGE:3982076, m	-0.389	-0.551	-0.484	-0.823	#REF!
CG_Mm_EXT_3105334_1	Mus musculus adult male tongue cDNA, RIKEN full-length enriched library, c	-0.811	-0.66	-0.787	-0.621	#REF!
CG_Mm_EXT_3105341_1	Mus musculus 10 days embryo cDNA, RIKEN full-length enriched library, clon	-0.727	-0.43	-0.616	-0.55	#REF!
CG_Mm_EXT_3105350_1	Mus musculus RIKEN cDNA 1700057K18 gene (1700057K18Rik), mRNA., location =	-0.571	-0.781	-0.464	-0.575	#REF!
CG_Mm_EXT_3105353_1	M.musculus cbp pseudogene., gene = cbp, location = <1..>888, pseudo = , co	-0.342	-0.261	-0.402	-0.36	#REF!
CG_Mm_EXT_3105359_1	Mus musculus adult male testis cDNA, RIKEN full-length enriched library, c	-0.44	-0.322	-0.66	-0.508	#REF!
CG_Mm_EXT_3105364_1	Mus musculus adult male lung cDNA, RIKEN full-length enriched library, clo	-0.519	-0.556	-0.701	-0.662	#REF!
CG_Mm_EXT_3105367_1	Mus musculus, Similar to smooth, clone MGC:11746 IMAGE:3152555, mRNA, comp	0.293	-0.154	-0.51	-0.807	#REF!
CG_Mm_EXT_3105368_1	Mus musculus RIKEN cDNA 2610029K21 gene (2610029K21Rik), mRNA., location =	-0.773	-0.549	-0.407	-0.571	#REF!
CG_Mm_EXT_3105369_1	Mus musculus RNA binding motif protein, X chromosome retrogene (Rbmxrt), m	-0.764	-0.515	-0.46	-0.438	#REF!
CG_Mm_EXT_3105375_1	Mus musculus adult male small intestine cDNA, RIKEN full-length enriched l	-0.538	-0.254	-0.378	-0.151	#REF!
CG_Mm_EXT_3105390_1	Mus musculus 11 days embryo cDNA, RIKEN full-length enriched library, clon	-0.615	-0.485	-0.442	-0.427	#REF!
CG_Mm_EXT_3105396_1	Mus musculus RIKEN cDNA 2310034K10 gene (2310034K10Rik), mRNA., location =	-0.603	-0.148	-0.561	-0.306	#REF!
CG_Mm_EXT_3105399_1	Mus musculus 11 days embryo cDNA, RIKEN full-length enriched library, clon	-0.274	-0.192	-0.331	-0.45	#REF!
CG_Mm_EXT_3105400_1	Mus musculus 10 days embryo cDNA, RIKEN full-length enriched library, clon	-0.413	-0.482	-0.303	-0.275	#REF!
CG_Mm_EXT_3105402_1	Mus musculus non-POU-domain-containing, octamer-binding protein (Nono), mR	-0.719	-0.559	-0.416	-0.104	#REF!
CG_Mm_EXT_3105410_1	Mus musculus, Similar to splicing factor, arginine/serine-rich 7 (35kD), c	-0.635	-0.837	-0.622	-0.539	#REF!
CG_Mm_EXT_3105415_1	Mus musculus dim1 (S. pombe) (Dim1-pending), mRNA., location = 1..1702, de	-0.418	-0.581		-0.317	#REF!
CG_Mm_EXT_3105417_1	Mus musculus, RIKEN cDNA 3632413F13 gene, clone MGC:6414 IMAGE:3589226, mR	-0.277	-0.525	-0.343	-0.563	#REF!
CG_Mm_EXT_3105418_1	Mus musculus, Similar to splicing factor 3b, subunit 3, 130kD, clone MGC:1	-0.54	-0.758	-0.274	-0.394	#REF!
CG_Mm_EXT_3105425_1	Mus musculus UbcM4-interacting protein 83 mRNA, partial cds.	-0.358	-0.378	-0.408	-0.403	#REF!
CG_Mm_EXT_3105427_1	Mus musculus adult male testis cDNA, RIKEN full-length enriched library, c	-0.163	-0.166	-0.41	-0.342	#REF!
CG_Mm_EXT_3105428_1	Mus musculus adult male medulla oblongata cDNA, RIKEN full-length enriched	-0.617	-0.553	-0.59	-0.415	#REF!
CG_Mm_EXT_3105432_1	Mus musculus adult male tongue cDNA, RIKEN full-length enriched library, c	-0.473	-0.41	-0.5	-0.443	#REF!
CG_Mm_EXT_3105435_1	Mus musculus adult male lung cDNA, RIKEN full-length enriched library, clo	0.856	0.104	0.541	0.162	#REF!
CG_Mm_EXT_3105436_1	Mus musculus, RIKEN cDNA 1110064N10 gene, clone MGC:25662 IMAGE:4484024, m	-1.032	-0.839	-0.373	-0.383	#REF!
CG_Mm_EXT_3105437_1	Mus musculus RIKEN cDNA 1110036B12 gene (1110036B12Rik), mRNA., location =	-0.625	-0.274	-0.382	-0.111	#REF!
CG_Mm_EXT_3105442_1	Mus musculus adult male testis cDNA, RIKEN full-length enriched library, c	-0.201	-0.546	-0.188	-0.663	#REF!
CG_Mm_EXT_3105444_1	Mus musculus hypothetical protein MGC7513 (MGC7513), mRNA., location = 1..	0.061	-0.179	-0.306	-0.404	#REF!
CG_Mm_EXT_3105460_1	Mus musculus adult male stomach cDNA, RIKEN full-length enriched library,	1.195	1.004	0.561	0.42	#REF!
CG_Mm_EXT_3105463_1	Mus musculus 11 days pregnant adult female ovary and uterus cDNA, RIKEN fu	0.492	0.388	0.217	-0.006	#REF!
CG_Mm_EXT_3105466_1	Mus musculus RIKEN cDNA 2310005B10 gene (2310005B10Rik), mRNA., location =	-0.773	-0.619	-0.566	-0.679	#REF!
CG_Mm_EXT_3105469_1	Mus musculus general transcription factor IIH, polypeptide 2 (44 kDa subun	-0.296	-0.58	-0.219	-0.316	#REF!
CG_Mm_EXT_3105471_1	Mus musculus RIKEN cDNA 2810422D08 gene (2810422D08Rik), mRNA., location =	-0.58	-0.289	-0.59	-0.565	#REF!
CG_Mm_EXT_3105475_1	Mus musculus RIKEN cDNA C330006J08 gene (C330006J08Rik), mRNA., location =	-0.363	-0.519	-0.235	-0.288	#REF!
CG_Mm_EXT_3105476_1	Mus musculus 18 days embryo cDNA, RIKEN full-length enriched library, clon	-0.285	-0.472	-0.266	-0.409	#REF!
CG_Mm_EXT_3105481_1	Mus musculus RIKEN cDNA 1200009K10 gene (1200009K10Rik), mRNA., location =	-0.125	-0.058	-0.513	-0.419	#REF!
CG_Mm_EXT_3105517_1	Mus musculus 8 days embryo cDNA, RIKEN full-length enriched library, clone	0.341	0.337	0.63	0.706	#REF!
CG_Mm_EXT_3105523_1	Mus musculus 13 days embryo head cDNA, RIKEN full-length enriched library,	-0.456	-0.72	-0.242	-0.358	#REF!
CG_Mm_EXT_3105538_1	Mus musculus 12 days embryo embryonic body between diaphragm region and ne	-0.404	-0.061	-0.64	-0.532	#REF!
CG_Mm_EXT_3105545_1	Mus musculus mitosin gene, partial cds., product = mitosin, location = <1.	-0.823	-0.633	-0.753	-0.628	#REF!
CG_Mm_EXT_3105550_1	Mus musculus, clone IMAGE:3673402, mRNA.	-0.108		-0.643	-0.628	#REF!
CG_Mm_EXT_3105567_1	Mus musculus 6 days neonate head cDNA, RIKEN full-length enriched library,	-0.766	-0.917	-0.304	-0.76	#REF!
CG_Mm_EXT_3105575_1	Mus musculus 0 day neonate skin cDNA, RIKEN full-length enriched library,	0.076	0.238	0.349	0.442	#REF!
CG_Mm_EXT_3105576_1	Mus musculus, Similar to zinc finger protein 135 (clone pHZ-17), clone MGC	0.723	0.285	0.579	0.358	#REF!
CG_Mm_EXT_3105583_1	Mus musculus adult male testis cDNA, RIKEN full-length enriched library, c	1.386	0.711	1.358	0.737	#REF!
CG_Mm_EXT_3105594_1	Mus musculus 16 days embryo head cDNA, RIKEN full-length enriched library,	0.95	0.584	0.285	0.42	#REF!
CG_Mm_EXT_3105617_1	Mus musculus component of Sp100-rs (Csprs), mRNA., chromosome = 1, locatio	-0.129	-0.275	-0.392	-0.404	#REF!
CG_Mm_EXT_3105627_1	Mus musculus 10 day old male pancreas cDNA, RIKEN full-length enriched lib	-0.436	-0.515	-0.317	-0.428	#REF!
CG_Mm_EXT_3105629_1	Mus musculus heterogeneous nuclear ribonucleoprotein A/B (Hnrpab), mRNA.,	-1.262	-1.013	-0.529	-0.514	#REF!
CG_Mm_EXT_3105630_1	Mus musculus 12 days embryo embryonic body between diaphragm region and ne	-0.727	-0.553	-0.666	-0.694	#REF!
CG_Mm_EXT_3105635_1	Mus musculus RIKEN cDNA 4921517C11 gene (4921517C11Rik), mRNA., location =	0.495	0.209	0.487	-0.145	#REF!
CG_Mm_EXT_3105637_1	Mus musculus CCAAT displacement protein CDP (Cutl1) mRNA, complete cds.	0.468	0.253	0.546		#REF!
CG_Mm_EXT_3105657_1	c-maf=c-Maf protein {proto-oncogene} [mice, BALB/c, cerebellum, mRNA, 2736	0.422	0.704	1.201	1.126	#REF!
CG_Mm_EXT_3105666_1	Mus musculus 13 days embryo stomach cDNA, RIKEN full-length enriched libra	-0.391	-0.289	-0.405		#REF!
CG_Mm_EXT_3105681_1	sdpr=serum deprivation response [mice, NIH3T3 cells, mRNA, 2909 nt].	-0.567	-0.379	0.094	-0.06	#REF!
CG_Mm_EXT_3105685_1	Mus musculus ES cells cDNA, RIKEN full-length enriched library, clone:2410	0.664	0.439	0.3	0.075	#REF!
CG_Mm_EXT_3105688_1	Mus musculus 18 days embryo cDNA, RIKEN full-length enriched library, clon	0.202	-0.011	-0.651	-0.79	#REF!
CG_Mm_EXT_3105701_1	Mus musculus, Similar to CCAAT/enhancer binding protein (C/EBP), gamma, cl	0.502	0.435	0.4	0.119	#REF!
CG_Mm_EXT_3105721_1	Mus musculus adult male tongue cDNA, RIKEN full-length enriched library, c	-0.483	-0.809	-0.306	-0.52	#REF!
CG_Mm_EXT_3105738_1	Mus musculus, basic transcription factor 3, clone MGC:6799 IMAGE:2648048,	-0.593	-0.187	-0.474	-0.14	#REF!
CG_Mm_EXT_3105739_1	Mus musculus Zinc finger protein 275 (Zfp275), mRNA., chromosome = X, loca	-0.368	-0.28	-0.479	-0.252	#REF!
CG_Mm_EXT_3105744_1	Mus musculus adult male testis cDNA, RIKEN full-length enriched library, c	-0.5	-0.508	-0.073	0.112	#REF!
CG_Mm_EXT_3105751_1	Mus musculus adult male liver cDNA, RIKEN full-length enriched library, cl	0.715	0.342	1.926	2.074	#REF!
CG_Mm_EXT_3105759_1	Mus musculus adult male cerebellum cDNA, RIKEN full-length enriched librar	1.319	1.387			#REF!
CG_Mm_EXT_3105775_1	Mus musculus adult male liver cDNA, RIKEN full-length enriched library, cl	-0.236	-0.12	-0.41	-0.75	#REF!
CG_Mm_EXT_3105782_1	Mus musculus 10 days embryo cDNA, RIKEN full-length enriched library, clon	-0.429	-0.296	-0.304	-0.242	#REF!
CG_Mm_EXT_3105815_1	Mus musculus MEF2-interacting transcription repressor (Mitr), mRNA., locat	0.132	-0.025	0.316	0.484	#REF!
CG_Mm_EXT_3105816_1	Mus musculus hairy and enhancer of split 7 (Drosophila) (Hes7), mRNA., chr	-0.462	-0.393	-0.598	-0.594	#REF!
CG_Mm_EXT_3105819_1	Mus musculus, clone MGC:8197 IMAGE:3590741, mRNA, complete cds.	0.432	0.468	-0.072	-0.111	#REF!
CG_Mm_EXT_3105833_1	Mus musculus 16 days embryo lung cDNA, RIKEN full-length enriched library,	-0.705	-0.709	-0.421	-0.254	#REF!
CG_Mm_EXT_3105836_1	Mus musculus 10 days embryo cDNA, RIKEN full-length enriched library, clon	-0.072	-0.16	-0.374	-0.472	#REF!
CG_Mm_EXT_3105846_1	Mus musculus adult male medulla oblongata cDNA, RIKEN full-length enriched	0.108	0.375	0.533	0.57	#REF!
CG_Mm_EXT_3105855_1	Mus musculus, transcription elongation factor B (SIII), polypeptide 1 (15k	-0.438	-0.103	-0.384	-0.279	#REF!
CG_Mm_EXT_3105863_1	Mus musculus, clone MGC:12137 IMAGE:3710612, mRNA, complete cds.	-0.632	-0.45	-0.803	-0.513	#REF!
CG_Mm_EXT_3105867_1	Mus musculus 8 days embryo cDNA, RIKEN full-length enriched library, clone	-0.434	-0.478	-0.415	-0.442	#REF!
CG_Mm_EXT_3105889_1	Mus musculus adult male testis cDNA, RIKEN full-length enriched library, c	0.221	-0.362	-0.339	-0.591	#REF!
CG_Mm_EXT_3105890_1	Mus musculus adult male small intestine cDNA, RIKEN full-length enriched l	0.68	0.393	0.158	0.011	#REF!
CG_Mm_EXT_3105897_1	Mus musculus 11 days embryo cDNA, RIKEN full-length enriched library, clon	-0.384	-0.379	-0.379	-0.533	#REF!
CG_Mm_EXT_3105898_1	Mus musculus general transcription factor IIA, 1-like factor (Gtf2a1lf), m	-0.434	-0.331	-0.422	-0.547	#REF!
CG_Mm_EXT_3105903_1	Mus musculus general transcription factor IIa, 1 (37kD and 19kD subunits)	-0.216	0.077	0.317	0.451	#REF!
CG_Mm_EXT_3105907_1	Mus musculus 10, 11 days embryo cDNA, RIKEN full-length enriched library,	-0.367	-0.11	-0.444	-0.172	#REF!
CG_Mm_EXT_3105909_1	Mus musculus ES cells cDNA, RIKEN full-length enriched library, clone:2410	-0.567	-0.478	-0.553	-0.478	#REF!
CG_Mm_EXT_3105916_1	Mus musculus, clone IMAGE:3600976, mRNA, partial cds.	-0.668	-0.78	-0.204	-0.173	#REF!
CG_Mm_EXT_3105924_1	Mus musculus adult male thymus cDNA, RIKEN full-length enriched library, c	-0.717	-0.535	-0.55	-0.493	#REF!
CG_Mm_EXT_3105928_1	Mus musculus PHGPx pseudogene for phospholipid hydroperoxide glutathione p	0.386	0.551	-0.076	0.136	#REF!
CG_Mm_EXT_3105929_1	Mus musculus adult male tongue cDNA, RIKEN full-length enriched library, c	0.448	0.536	0.016	0.2	#REF!
CG_Mm_EXT_3105941_1	Mus musculus 8 days embryo cDNA, RIKEN full-length enriched library, clone	0.634	0.47	-0.063	0.023	#REF!
CG_Mm_EXT_3105950_1	Mus musculus adult male testis cDNA, RIKEN full-length enriched library, c	0.585	0.131	0.358	0.002	#REF!
CG_Mm_EXT_3105985_1	Mus musculus adult male lung cDNA, RIKEN full-length enriched library, clo	-0.627	-0.844	-1.163	-1.319	#REF!
CG_Mm_EXT_3105988_1	Mus musculus 10, 11 days embryo cDNA, RIKEN full-length enriched library,	0.432	0.613	0.863	0.935	#REF!
CG_Mm_EXT_3105990_1	Mus musculus, RIKEN cDNA 1300018C22 gene, clone MGC:6280 IMAGE:2648357, mR	0.693	0.331	0.452	0.086	#REF!
CG_Mm_EXT_3105993_1	Mus musculus sideroflexin 5 (Sfxn5) precursor RNA, partial cds.	0.13	0.861	-0.059	0.405	#REF!
CG_Mm_EXT_3105995_1	Mus musculus 10 days embryo cDNA, RIKEN full-length enriched library, clon	-0.42	-0.346	-0.237	-0.251	#REF!
CG_Mm_EXT_3106001_1	Mus musculus RIKEN cDNA 2700091H24 gene (2700091H24Rik), mRNA., location =	-0.098	-0.077	-0.499	-0.786	#REF!
CG_Mm_EXT_3106005_1	Mus musculus 10, 11 days embryo cDNA, RIKEN full-length enriched library,	0.445	-0.007	0.396	0.256	#REF!
CG_Mm_EXT_3106023_1	Mus musculus adult male kidney cDNA, RIKEN full-length enriched library, c	0.187	0.178	0.728	0.641	#REF!
CG_Mm_EXT_3106037_1	Mus musculus adult male cecum cDNA, RIKEN full-length enriched library, cl	-0.188	0.163	-0.387	-0.492	#REF!
CG_Mm_EXT_3106052_1	Mus musculus RIKEN cDNA 4921513O20 gene (4921513O20Rik), mRNA., location =	1.094	0.691	-0.123	-0.157	#REF!
CG_Mm_EXT_3106067_1	Mus musculus sideroflexin 4 (Sfxn4) mRNA, complete cds.	1.44	1.366	0.856	0.714	#REF!
CG_Mm_EXT_3106070_1	Mus musculus RIKEN cDNA 1110008F13 gene (1110008F13Rik), mRNA., location =	-0.539	-0.176	-0.373	-0.414	#REF!
CG_Mm_EXT_3106073_1	Mus musculus adult male testis cDNA, RIKEN full-length enriched library, c	-0.407	-0.308	-0.179	-0.389	#REF!
CG_Mm_EXT_3106074_1	Mus musculus, Similar to mitogen-activated protein kinase kinase kinase ki	-0.364	-0.535	-0.433	-0.47	#REF!
CG_Mm_EXT_3106082_1	Mus musculus, Similar to hypthetical protein PRO2389, clone MGC:7704 IMAGE	1.06	0.35	0.458	0.276	#REF!
CG_Mm_EXT_3106100_1	Mus musculus 8 days embryo cDNA, RIKEN full-length enriched library, clone	-0.175	-0.605	-0.163	-0.3	#REF!
CG_Mm_EXT_3106102_1	Mus musculus, Similar to phosphoprotein regulated by mitogenic pathways, c	0.697	0.639	1.082	1.179	#REF!
CG_Mm_EXT_3106106_1	Mus musculus 8 days embryo cDNA, RIKEN full-length enriched library, clone	0.388	0.496	0.265	0.458	#REF!
CG_Mm_EXT_3106115_1	Mus musculus 13 days embryo liver cDNA, RIKEN full-length enriched library	-0.545	-0.085	-0.795	-0.526	#REF!
CG_Mm_EXT_3106124_1	Mus musculus, Similar to FKBP-associated protein, clone MGC:6885 IMAGE:265	-0.006	-0.089	-0.535	-0.518	#REF!
CG_Mm_EXT_3106139_1	Mus musculus ES cells cDNA, RIKEN full-length enriched library, clone:2410	-0.488	-0.137	-0.421	-0.343	#REF!
CG_Mm_EXT_3106141_1	Mus musculus 10 day old male pancreas cDNA, RIKEN full-length enriched lib	-0.208	-0.247	-0.301	-0.431	#REF!
CG_Mm_EXT_3106159_1	Mus musculus adult male kidney cDNA, RIKEN full-length enriched library, c	-0.398	-0.492	-0.685	-0.834	#REF!
CG_Mm_EXT_3106164_1	Mus musculus RIKEN cDNA 1810064L21 gene (1810064L21Rik), mRNA., location =	0.425	0.059	0.521	0.383	#REF!
CG_Mm_EXT_3106165_1	Mus musculus, Similar to RIKEN cDNA 2310045J23 gene, clone MGC:25961 IMAGE	-0.459	-0.693	-0.735	-0.975	#REF!
CG_Mm_EXT_3106168_1	Mus musculus adult male testis cDNA, RIKEN full-length enriched library, c	-0.214	-0.447	-0.236	-0.398	#REF!
CG_Mm_EXT_3106195_1	Mus musculus RIKEN cDNA 2700084L22 gene (2700084L22Rik), mRNA., location =	-0.953	-0.772	-0.833	-1.002	#REF!
CG_Mm_EXT_3106197_1	Mus musculus adult male testis cDNA, RIKEN full-length enriched library, c	-1.169	-0.922	-0.773	-0.714	#REF!
CG_Mm_EXT_3106202_1	Mus musculus, clone MGC:6389 IMAGE:3583081, mRNA, complete cds.	-0.185	-0.598	-0.329	-0.457	#REF!
CG_Mm_EXT_3106233_1	Mus musculus 10 days embryo cDNA, RIKEN full-length enriched library, clon	-0.673	-0.404	-0.801	-0.68	#REF!
CG_Mm_EXT_3106237_1	Mus musculus KIAA0009 protein mRNA, complete cds.	-0.473	-0.831	-0.65	-0.901	#REF!
CG_Mm_EXT_3106245_1	Mus musculus, Similar to hypothetical protein FLJ13576, clone MGC:7406 IMA	-0.301		-0.54	-0.409	#REF!
CG_Mm_EXT_3106251_1	Mus musculus adult male testis cDNA, RIKEN full-length enriched library, c	-0.084		-0.801	-0.862	#REF!
CG_Mm_EXT_3106254_1	Mus musculus adult male testis cDNA, RIKEN full-length enriched library, c	0.937	0.733		-0.192	#REF!
CG_Mm_EXT_3106265_1	Mus musculus adult male testis cDNA, RIKEN full-length enriched library, c	0.603	0.422	0.125	-0.037	#REF!
CG_Mm_EXT_3106275_1	Mus musculus, RIKEN cDNA 0610038P07 gene, clone MGC:18930 IMAGE:3965897, m	-0.078	0.046	-0.597	-0.38	#REF!
CG_Mm_EXT_3106305_1	Mus musculus Ranbp7 gene, Staf gene and Wee1 gene., product = RanBP7/impor	-0.629	-0.936	-0.516	-0.709	#REF!
CG_Mm_EXT_3106309_1	Mus musculus adult male medulla oblongata cDNA, RIKEN full-length enriched	-0.647	-0.392	-0.12	0.04	#REF!
CG_Mm_EXT_3106372_1	Mus musculus 10 days embryo cDNA, RIKEN full-length enriched library, clon	0.458		-0.289	-0.806	#REF!
CG_Mm_EXT_3106388_1	Mus musculus adult male kidney cDNA, RIKEN full-length enriched library, c	-0.03	-0.44	-0.245	-0.583	#REF!
CG_Mm_EXT_3106394_1	Mus musculus nucleoporin 155 (Nup155) mRNA, complete cds.	-0.589	-0.909	-0.396	-0.474	#REF!
CG_Mm_EXT_3106401_1	Mus musculus nuclear RNA export factor 2 (Nxf2), mRNA., chromosome = X, lo	-0.355	-0.632	-0.398	-0.607	#REF!
CG_Mm_EXT_3106413_1	Mus musculus, Similar to hypothetical protein FLJ11305, clone IMAGE:359068	0.123	-0.491	-0.132	-0.332	#REF!
CG_Mm_EXT_3106418_1	Mus musculus, Similar to dendritic cell protein, clone MGC:11741 IMAGE:396	-0.261	-0.395	-0.355	-0.434	#REF!
CG_Mm_EXT_3106425_1	Mus musculus adult male testis cDNA, RIKEN full-length enriched library, c	-0.586	-0.204	-0.381	-0.237	#REF!
CG_Mm_EXT_3106428_1	Mus musculus 18 days embryo cDNA, RIKEN full-length enriched library, clon	-0.198	-0.448	-0.264	-0.341	#REF!
CG_Mm_EXT_3106436_1	Mus musculus mRNA for POEM, complete cds.	0.889	0.903	1.048	1.386	#REF!
CG_Mm_EXT_3106445_1	Mus musculus 0 day neonate head cDNA, RIKEN full-length enriched library,	1.284	1.037	0.726	0.415	#REF!
CG_Mm_EXT_3106515_1	Mus musculus adult male testis cDNA, RIKEN full-length enriched library, c	0.78		0.296	0.611	#REF!
CG_Mm_EXT_3106524_1	Mouse DNA sequence from clone RP21-61H21 on chromosome 5. Contains part of	-0.36	-0.658	-0.084	-0.188	#REF!
CG_Mm_EXT_3106540_1	Mus musculus ATPase, H+ transporting lysosomal (vacuolar proton pump), 9.2	0.482	0.527	0.505	0.603	#REF!
CG_Mm_EXT_3106551_1	Mus musculus, clone MGC:18845 IMAGE:4218132, mRNA, complete cds.	0.849	0.59	0.462	0.402	#REF!
CG_Mm_EXT_3106565_1	Mus musculus 10 days embryo cDNA, RIKEN full-length enriched library, clon	-0.146		-0.321	-0.474	#REF!
CG_Mm_EXT_3106578_1	Mus musculus 11 days embryo cDNA, RIKEN full-length enriched library, clon	0.276		0.552	0.525	#REF!
CG_Mm_EXT_3106581_1	Mus musculus, clone IMAGE:3499835, mRNA.	-0.439	-0.649	-0.644	-0.772	#REF!
CG_Mm_EXT_3106591_1	Mus musculus 18 days embryo cDNA, RIKEN full-length enriched library, clon	-0.311	-0.551	-0.305		#REF!
CG_Mm_EXT_3106592_1	Mus musculus GTP binding protein 3 (Gtpbp3-pending), mRNA., location = 1..	-0.711	-0.957	-0.536	-0.679	#REF!
CG_Mm_EXT_3106613_1	Mus musculus, clone MGC:7427 IMAGE:3489024, mRNA, complete cds.	-0.66	-0.447	-0.145	-0.063	#REF!
CG_Mm_EXT_3106614_1	Mus musculus adult male cerebellum cDNA, RIKEN full-length enriched librar	0.064	-0.058	-0.581	-0.596	#REF!
CG_Mm_EXT_3106618_1	Mus musculus adult male medulla oblongata cDNA, RIKEN full-length enriched	0.162	0.538	0.314	0.369	#REF!
CG_Mm_EXT_3106632_1	Mus musculus 10 day old male pancreas cDNA, RIKEN full-length enriched lib	0.692	0.375	0.044	-0.118	#REF!
CG_Mm_EXT_3106636_1	Mus musculus adult male tongue cDNA, RIKEN full-length enriched library, c	-0.303	-0.578	-0.08	-0.317	#REF!
CG_Mm_EXT_3106644_1	Mus musculus, Similar to RIKEN cDNA 2310045L10 gene, clone MGC:7806 IMAGE:	0.807	0.581	-0.02	-0.185	#REF!
CG_Mm_EXT_3106649_1	Mus musculus adult male testis cDNA, RIKEN full-length enriched library, c	-0.666	-0.647	-0.527	-0.63	#REF!
CG_Mm_EXT_3106655_1	Mus musculus RIKEN cDNA 1700007B22 gene (1700007B22Rik), mRNA., location =	0.469	0.344	-0.089	-0.067	#REF!
CG_Mm_EXT_3106685_1	Mus musculus RIKEN cDNA 1110066L09 gene (1110066L09Rik), mRNA., location =	0.197	0.586	-0.122	0.329	#REF!
CG_Mm_EXT_3106698_1	Mus musculus RIKEN cDNA 1110030C18 gene (1110030C18Rik), mRNA., location =	0.616			0.333	#REF!
CG_Mm_EXT_3106715_1	Mus musculus adult male testis cDNA, RIKEN full-length enriched library, c	1.711	1.03	0.238	0.211	#REF!
CG_Mm_EXT_3106719_1	Mus musculus phospholipid scramblase 1 (Plscr1), mRNA., location = 1..1305	0.1	0.041	-0.31	-0.464	#REF!
CG_Mm_EXT_3106728_1	Mus musculus RIKEN cDNA 2010107K23 gene (2010107K23Rik), mRNA., location =	-0.324	-0.407	0.061	-0.041	#REF!
CG_Mm_EXT_3106741_1	Mus musculus SH3-domain GRB2-like B1 (endophilin) (Sh3glb1), mRNA., locati	0.726	0.614	0.748	0.766	#REF!
CG_Mm_EXT_3106744_1	Mus musculus mitochondrial ribosomal protein S22 (Mrps22), mRNA., location	-0.414	-0.571	-0.883	-0.988	#REF!
CG_Mm_EXT_3106745_1	Mus musculus, Similar to death-associated protein, clone MGC:19154 IMAGE:4	0.779	0.643	0.757	0.706	#REF!
CG_Mm_EXT_3106774_1	Mus musculus brain expressed X-linked 2 (Bex2), mRNA., chromosome = X, loc	-0.689	-0.807	-0.353	-0.658	#REF!
CG_Mm_EXT_3106776_1	Mus musculus RIKEN cDNA 2610103J23 gene (2610103J23Rik), mRNA., location =	-0.401	-0.006	0.103	0.369	#REF!
CG_Mm_EXT_3106783_1	Mus musculus 18 days embryo cDNA, RIKEN full-length enriched library, clon	-0.204	-0.413	-0.702	-1.001	#REF!
CG_Mm_EXT_3106794_1	Mus musculus adult male testis cDNA, RIKEN full-length enriched library, c	-0.304	-0.428	-0.144	-0.056	#REF!
CG_Mm_EXT_3106808_1	Mus musculus 10 days embryo cDNA, RIKEN full-length enriched library, clon	-0.382	-0.655	-0.084	-0.128	#REF!
CG_Mm_EXT_3106812_1	Mus musculus adult male testis cDNA, RIKEN full-length enriched library, c	-0.551	-0.523	-0.291	-0.347	#REF!
CG_Mm_EXT_3106814_1	Mus musculus ES cells cDNA, RIKEN full-length enriched library, clone:2400	-0.488	-0.443	-0.687	-0.701	#REF!
CG_Mm_EXT_3106833_1	Mus musculus RIKEN cDNA 2310035M22 gene (2310035M22Rik), mRNA., location =	-0.485	-0.421	-0.288	-0.406	#REF!
CG_Mm_EXT_3106844_1	Mus musculus 11 days embryo cDNA, RIKEN full-length enriched library, clon	-0.557	-0.818	-0.442	-0.731	#REF!
CG_Mm_EXT_3106858_1	Mus musculus, RIKEN cDNA 0610011I04 gene, clone MGC:19158 IMAGE:4221626, m	1.711	1.123	-0.03	0.067	#REF!
CG_Mm_EXT_3106863_1	Mus musculus limb bud and heart (Lbh) mRNA, complete cds.	-0.365	-0.256	1.07	1.196	#REF!
CG_Mm_EXT_3106865_1	Mus musculus RIKEN cDNA 0610010I23 gene (0610010I23Rik), mRNA., location =	-0.361	-0.146	-0.668	-0.423	#REF!
CG_Mm_EXT_3106885_1	Mus musculus 8 days embryo cDNA, RIKEN full-length enriched library, clone	0.376	0.609	-0.045	0.079	#REF!
CG_Mm_EXT_3106886_1	Mus musculus dachshund-like protein DACH2 (Dach2) mRNA, complete cds.	0.317	-0.018	-0.262	-0.518	#REF!
CG_Mm_EXT_3106887_1	Mus musculus, Similar to transmembrane 4 superfamily member (tetraspan NET	-0.468	-0.362			#REF!
CG_Mm_EXT_3106889_1	Mus musculus RIKEN cDNA 2010012C16 gene (2010012C16Rik), mRNA., location =	-0.758	-0.255	-0.586	-0.321	#REF!
CG_Mm_EXT_3106904_1	Mus musculus sema domain, immunoglobulin domain (Ig), short basic domain,	0.88	0.738	-0.144	-0.176	#REF!
CG_Mm_EXT_3106913_1	Mus musculus RIKEN cDNA 2610101M19 gene (2610101M19Rik), mRNA., location =	-0.734	-0.813	-0.911	-1.032	#REF!
CG_Mm_EXT_3106923_1	Mus musculus adult male corpus striatum cDNA, RIKEN full-length enriched l	0.446	0.023	-0.371	-0.398	#REF!
CG_Mm_EXT_3106928_1	Mouse embryo 7S small cytoplasmic RNA.	-0.31	-0.12	-0.422	-0.288	#REF!
CG_Mm_EXT_3106929_1	Mus musculus 10, 11 days embryo cDNA, RIKEN full-length enriched library,	-2.055	-1.852	-1.093	-1.515	#REF!
CG_Mm_EXT_3106941_1	Mus musculus 0 day neonate head cDNA, RIKEN full-length enriched library,	-0.376	-0.27	-0.423	-0.407	#REF!
CG_Mm_EXT_3106961_1	Mus musculus adult male testis cDNA, RIKEN full-length enriched library, c	-0.174	-0.273	-0.338	-0.504	#REF!
CG_Mm_EXT_3106971_1	Mus musculus non-muscle myosin light chain 3 (MLC3nm) mRNA, partial cds.	0.355	0.413	0.139	0.263	#REF!
CG_Mm_EXT_3106972_1	Mus musculus RIKEN cDNA 1700022L09 gene (1700022L09Rik), mRNA., location =	-0.129	-0.645	-0.387	-0.789	#REF!
CG_Mm_EXT_3106976_1	Mus musculus dystrobrevin binding protein 1 (Dtnbp1), mRNA., location = 1.	0.253	0.312	0.658	0.386	#REF!
CG_Mm_EXT_3106983_1	Mus musculus annexin A2 (Anxa2), mRNA., chromosome = 9, location = 1..1307	1.214	0.716	0.962	0.747	#REF!
CG_Mm_EXT_3106988_1	Mus musculus 10 days neonate head cDNA, RIKEN full-length enriched library	0.093	0.234	-0.37	-0.403	#REF!
CG_Mm_EXT_3107006_1	Mus musculus retinoic acid early transcript gamma (Raet1c), mRNA., locatio	-0.448	-0.524	-0.644	-0.675	#REF!
CG_Mm_EXT_3107007_1	Mus musculus retinoic acid early transcript beta (Raet1b), mRNA., chromoso	-0.59	-0.557	-0.918	-0.913	#REF!
CG_Mm_EXT_3107027_1	Mus musculus, Similar to hypothetical protein FLJ11336, clone IMAGE:360029	1.506	1.091	0.613	0.696	#REF!
CG_Mm_EXT_3107042_1	Mus musculus, Similar to cutaneous T-cell lymphoma-associated tumor antige	0.258	0.131	0.31	0.406	#REF!
CG_Mm_EXT_3107045_1	Mus musculus lipin 2 (Lpin2), mRNA., chromosome = 17, location = 1..2902,	0.905	-0.078	0.712	0.391	#REF!
CG_Mm_EXT_3107052_1	Mus musculus 10 day old male pancreas cDNA, RIKEN full-length enriched lib	0.374	0.291	0.33	0.494	#REF!
CG_Mm_EXT_3107070_1	Mus musculus adult male pituitary gland cDNA, RIKEN full-length enriched l	0.558	0.098	0.332	0.145	#REF!
CG_Mm_EXT_3107088_1	Mus musculus 10 days embryo cDNA, RIKEN full-length enriched library, clon	0.376		0.565	0.39	#REF!
CG_Mm_EXT_3107094_1	Mus musculus (clone pMHFY1) ferritin H pseudogene., product = ferritin hea	0.318	0.621	-0.194	-0.113	#REF!
CG_Mm_EXT_3107103_1	Mus musculus (clone pMHFY3) ferritin H pseudogene., product = ferritin hea	0.411	0.943	-0.201	0.022	#REF!
CG_Mm_EXT_3107107_1	Mus musculus proliferin (Plf), mRNA., chromosome = 13, location = 1..790,	0.299	0.177	0.694	0.543	#REF!
CG_Mm_EXT_3107108_1	Mus musculus proliferin 2 (Plf2), mRNA., location = 1..850, tissue_type =	0.305	0.115	0.628	0.49	#REF!
CG_Mm_EXT_3107118_1	Mus musculus UDP-N-acetylglucosaminyltransferase mRNA, complete cds.	0.655	0.501	0.449	0.101	#REF!
CG_Mm_EXT_3107135_1	Mus musculus adult male medulla oblongata cDNA, RIKEN full-length enriched	0.439	0.155	0.647	0.581	#REF!
CG_Mm_EXT_3107144_1	Mus musculus 10 day old male pancreas cDNA, RIKEN full-length enriched lib	-0.766	-0.686	-0.803	-0.761	#REF!
CG_Mm_EXT_3107146_1	Mus musculus adult male testis cDNA, RIKEN full-length enriched library, c	0.887	0.756	0.043	-0.064	#REF!
CG_Mm_EXT_3107149_1	Mus musculus adult male lung cDNA, RIKEN full-length enriched library, clo	-1.028	-1.203	-0.802	-1.233	#REF!
CG_Mm_EXT_3107167_1	Mus musculus mage-e1 mRNA, complete cds.	0.929	0.279	0.443	0.209	#REF!
CG_Mm_EXT_3107171_1	Mus musculus mage-e2 mRNA, partial cds.	0.868	0.179	0.711	0.393	#REF!
CG_Mm_EXT_3107184_1	Mus musculus 10 days neonate skin cDNA, RIKEN full-length enriched library	0.064	0.203	0.316	0.406	#REF!
CG_Mm_EXT_3107187_1	Mus musculus RIKEN cDNA 4921531G14 gene (4921531G14Rik), mRNA., location =	0.341	0.484	-0.082	0.145	#REF!
CG_Mm_EXT_3107195_1	Mus musculus adult male stomach cDNA, RIKEN full-length enriched library,	-0.246	-0.126	-0.389	-0.431	#REF!
CG_Mm_EXT_3107209_1	Mus musculus 10 days embryo cDNA, RIKEN full-length enriched library, clon	0.64	0.81	0.829	0.93	#REF!
CG_Mm_EXT_3107218_1	Mus musculus, splicing factor 3a, subunit 3, 60kD, clone MGC:11648 IMAGE:3	-0.65	-0.591	-0.588	-0.587	#REF!
CG_Mm_EXT_3107223_1	Mus musculus, mitochondrial ribosomal protein L3, clone MGC:18779 IMAGE:41	-0.194	-0.386	-0.395	-0.564	#REF!
CG_Mm_EXT_3107229_1	Mus musculus 8 days embryo cDNA, RIKEN full-length enriched library, clone	-0.619	-0.823	-0.175	-0.467	#REF!
CG_Mm_EXT_3107257_1	Mus musculus RIKEN cDNA 2610511E03 gene (2610511E03Rik), mRNA., location =	0.042	-0.437	-0.27	-0.422	#REF!
CG_Mm_EXT_3107262_1	Mus musculus adult male testis cDNA, RIKEN full-length enriched library, c	-0.367	-0.598	-0.881	-1.163	#REF!
CG_Mm_EXT_3107276_1	Mus musculus, clone IMAGE:3588538, mRNA, partial cds.	-0.279	-0.7	-0.333	-0.581	#REF!
CG_Mm_EXT_3107280_1	thyrotrophin-releasing hormone receptor [mice, anterior pituitary gland, m	-0.179	0.032	-0.751	-0.804	#REF!
CG_Mm_EXT_3107295_1	Mus musculus adult male cerebellum cDNA, RIKEN full-length enriched librar	-0.378	-0.33	-0.23	-0.453	#REF!
CG_Mm_EXT_3107316_1	Mus musculus 0 day neonate skin cDNA, RIKEN full-length enriched library,	0.66	0.334	0.425	0.265	#REF!
CG_Mm_EXT_3107330_1	Mus musculus adult male urinary bladder cDNA, RIKEN full-length enriched l	-0.278	-0.637	-0.228	-0.459	#REF!
CG_Mm_EXT_3107333_1	Mus musculus, clone MGC:18655 IMAGE:3964770, mRNA, complete cds.	-1.216	-1.188	-0.75	-0.664	#REF!
CG_Mm_EXT_3107341_1	Mus musculus adult female vagina cDNA, RIKEN full-length enriched library,	-0.049	0.012	0.649	0.526	#REF!
CG_Mm_EXT_3107342_1	Mus musculus metallothionein 1 (Mt1), mRNA., chromosome = 8, location = 1.	-0.082	0.121	-0.523	-0.613	#REF!
CG_Mm_EXT_3107355_1	Mus musculus adult male tongue cDNA, RIKEN full-length enriched library, c	0.617	0.45	0.344	0.234	#REF!
CG_Mm_EXT_3107363_1	Mus musculus RNA binding site for Dazl protein, clone kc7.	-0.182	-0.505	-0.467	-0.558	#REF!
CG_Mm_EXT_3107364_1	Mus musculus adult male testis cDNA, RIKEN full-length enriched library, c	-0.697	-0.597	-0.483	-0.613	#REF!
CG_Mm_EXT_3107381_1	Mus musculus RIKEN cDNA 1810057C19 gene (1810057C19Rik), mRNA., location =	1.101	0.747	0.865	0.817	#REF!
CG_Mm_EXT_3107383_1	Mus musculus RNA binding site for Dazl protein, clone af9.	-0.329	-0.164	-0.256	-0.557	#REF!
CG_Mm_EXT_3107395_1	Mus musculus RIKEN cDNA 1200002G13 gene (1200002G13Rik), mRNA., location =	0.663	0.195	0.411	0.137	#REF!
CG_Mm_EXT_3107406_1	Mus musculus RNA binding site for Dazl protein, clone gf11.	0.381	0.552	-0.111	-0.176	#REF!
CG_Mm_EXT_3107431_1	Mus musculus neurotrimin mRNA, complete cds.	0.001	-0.22	0.536	0.425	#REF!
CG_Mm_EXT_3107438_1	Mus musculus 18 days embryo cDNA, RIKEN full-length enriched library, clon	0.049	-0.058	0.393	0.517	#REF!
CG_Mm_EXT_3107452_1	Mus musculus ES cells cDNA, RIKEN full-length enriched library, clone:2410	-0.521	-0.489	-0.181	-0.458	#REF!
CG_Mm_EXT_3107467_1	Mus musculus 11 days embryo head cDNA, RIKEN full-length enriched library,	-1.087	-1.133	-0.323	-0.066	#REF!
CG_Mm_EXT_3107484_1	Mus musculus RIKEN cDNA 1110059E24 gene (1110059E24Rik), mRNA., location =	-0.36	-0.26	-0.557	-0.698	#REF!
CG_Mm_EXT_3107489_1	Mus musculus 0 day neonate skin cDNA, RIKEN full-length enriched library,	0.402	0.302	-0.394	-0.362	#REF!
CG_Mm_EXT_3107500_1	Mus musculus 0 day neonate head cDNA, RIKEN full-length enriched library,	0.171	0.225	0.685	0.886	#REF!
CG_Mm_EXT_3107502_1	Mus musculus, clone IMAGE:3488682, mRNA, partial cds.	0.161	0.13	0.483	0.542	#REF!
CG_Mm_EXT_3107505_1	Mus musculus 18 days embryo cDNA, RIKEN full-length enriched library, clon	0.071	-0.341	-0.414	-0.911	#REF!
CG_Mm_EXT_3107523_1	Mus musculus, RIKEN cDNA 4633402N23 gene, clone MGC:25683 IMAGE:4923277, m	-0.353	-0.623	0.059	-0.079	#REF!
CG_Mm_EXT_3107544_1	Mus musculus hypothetical protein MGC8303 similar to CDK5 activator-bindin	0.641	0.205	0.394	0.24	#REF!
CG_Mm_EXT_3107552_1	Mus musculus 11 days embryo cDNA, RIKEN full-length enriched library, clon	0.563	0.5	0.457	0.269	#REF!
CG_Mm_EXT_3107580_1	Ig V kappa =rheumatoid factor RF1-7 {clone RF1-7K} [mice, MRL/lpr, spleen,	0.662	1.008	0.678	0.832	#REF!
CG_Mm_EXT_3107582_1	Mus musculus adult male tongue cDNA, RIKEN full-length enriched library, c	0.398	0.045	0.627	0.38	#REF!
CG_Mm_EXT_3107590_1	Mus musculus, Similar to eukaryotic translation initiation factor 3, subun	-0.203	-0.467	-0.384	-0.451	#REF!
CG_Mm_EXT_3107591_1	Mus musculus silica-induced gene 41 (Silg41), mRNA., location = 1..2052, c	-0.267	-0.503	-0.285	-0.31	#REF!
CG_Mm_EXT_3107592_1	Mus musculus 10, 11 days embryo cDNA, RIKEN full-length enriched library,	-0.435	-0.478	-0.495	-0.416	#REF!
CG_Mm_EXT_3107598_1	Mus musculus adult male tongue cDNA, RIKEN full-length enriched library, c	-0.31	0.016	-0.274	-0.409	#REF!
CG_Mm_EXT_3107615_1	Mus musculus adult male stomach cDNA, RIKEN full-length enriched library,	-0.305	-0.032	-0.784	-0.499	#REF!
CG_Mm_EXT_3107616_1	Mus musculus, Similar to nucleolar phosphoprotein p130, clone MGC:6662 IMA	-0.615	-0.841	-0.15	-0.425	#REF!
CG_Mm_EXT_3107619_1	Mus musculus RIKEN cDNA 2010317E03 gene (2010317E03Rik), mRNA., location =	-0.38	-0.486	-0.417	-0.562	#REF!
CG_Mm_EXT_3107648_1	Mus musculus 18 days embryo cDNA, RIKEN full-length enriched library, clon	-0.219	-0.602	-0.286	-0.389	#REF!
CG_Mm_EXT_3107656_1	Mus musculus RIKEN cDNA 1110008K04 gene (1110008K04Rik), mRNA., location =	-0.496	-0.456	-0.081	-0.178	#REF!
CG_Mm_EXT_3107672_1	Mus musculus 8 days embryo cDNA, RIKEN full-length enriched library, clone	0.55	0.66	0.516	0.513	#REF!
CG_Mm_EXT_3107673_1	Mus musculus ES cells cDNA, RIKEN full-length enriched library, clone:2410	-0.265	-0.259	-0.633	-0.727	#REF!
CG_Mm_EXT_3107683_1	Mus musculus adult male medulla oblongata cDNA, RIKEN full-length enriched	0.786	0.825	0.076	0.146	#REF!
CG_Mm_EXT_3107686_1	Mus musculus adult male testis cDNA, RIKEN full-length enriched library, c	0.214	0.351		0.451	#REF!
CG_Mm_EXT_3107687_1	Mus musculus RIKEN cDNA 1110001A07 gene (1110001A07Rik), mRNA., location =	-0.541	-0.411	-0.62	-0.545	#REF!
CG_Mm_EXT_3107704_1	Mus musculus, Similar to supervillin, clone IMAGE:3589533, mRNA, partial c	-0.247	-0.829	0.142	-0.369	#REF!
CG_Mm_EXT_3107708_1	Mus musculus (clone 5F8.D5) Ig rearranged H-chain (cytochrome c specific)	-0.738	-0.791		-0.507	#REF!
CG_Mm_EXT_3107720_1	Mus musculus 10 days embryo cDNA, RIKEN full-length enriched library, clon	-0.857	-0.463	-0.528	-0.467	#REF!
CG_Mm_EXT_3107723_1	Mus musculus 18 days embryo cDNA, RIKEN full-length enriched library, clon	0.015	0.007	-0.34	-0.602	#REF!
CG_Mm_EXT_3107725_1	Mus musculus RIKEN cDNA 2400007G07 gene (2400007G07Rik), mRNA., location =	-0.118	-0.675	-0.43	-0.611	#REF!
CG_Mm_EXT_3107748_1	Mus musculus RIKEN cDNA 1810021J13 gene (1810021J13Rik), mRNA., location =	0.353	-0.03	0.804	0.348	#REF!
CG_Mm_EXT_3107754_1	Mus musculus antigen identified by monoclonal antibody MRC OX-2 (Mox2), mR	1.611	1.378			#REF!
CG_Mm_EXT_3107759_1	Mus musculus adult male tongue cDNA, RIKEN full-length enriched library, c	0.475	0.239	0.383	0.191	#REF!
CG_Mm_EXT_3107765_1	S-adenosylmethionine decarboxylase 246 {5-untranslated region} [mice, Geno	-0.42	-0.425	-0.414	-0.437	#REF!
CG_Mm_EXT_3107786_1	Mus musculus hypothetical protein MGC7182 (MGC7182), mRNA., location = 1..	0.007	0.582	0.119	0.637	#REF!
CG_Mm_EXT_3107798_1	Mus musculus adult male kidney cDNA, RIKEN full-length enriched library, c	-0.155	-0.109	-0.842	-1.033	#REF!
CG_Mm_EXT_3107832_1	Mus musculus adult male testis cDNA, RIKEN full-length enriched library, c	0.533	0.326	0.415	0.382	#REF!
CG_Mm_EXT_3107866_1	Mus musculus upregulated by 1,25-dihydroxyvitamin D-3 (Vdup1-pending), mRN	0.94	0.74	0.292	0.443	#REF!
CG_Mm_EXT_3107869_1	Mus musculus adult male testis cDNA, RIKEN full-length enriched library, c	-0.636	-0.312	-0.279	-0.499	#REF!
CG_Mm_EXT_3107886_1	Mus musculus adult male tongue cDNA, RIKEN full-length enriched library, c	-0.533	-0.807	-0.199	-0.517	#REF!
CG_Mm_EXT_3107887_1	Mus musculus, Similar to uncharacterized bone marrow protein BM040, clone	-0.266	-0.641	-0.334		#REF!
CG_Mm_EXT_3107911_1	Mus musculus adult male hippocampus cDNA, RIKEN full-length enriched libra	0.366	0.002	-0.364	-0.567	#REF!
CG_Mm_EXT_3107913_1	Mus musculus 10 day old male pancreas cDNA, RIKEN full-length enriched lib	0.797	0.39	0.456	0.106	#REF!
CG_Mm_EXT_3107954_1	Mus musculus 10 days embryo cDNA, RIKEN full-length enriched library, clon	0.233	0.264	0.348	0.534	#REF!
CG_Mm_EXT_3108008_1	Mus musculus, Similar to vacuolar protein sorting 26 (yeast homolog), clon	-0.225	-0.307	-0.308	-0.623	#REF!
CG_Mm_EXT_3108023_1	Mus musculus RIKEN cDNA 1110066C01 gene (1110066C01Rik), mRNA., location =	-0.38	-0.104	-0.596	-0.428	#REF!
CG_Mm_EXT_3108026_1	Mus musculus 18 days embryo cDNA, RIKEN full-length enriched library, clon	-0.204	-0.317	-0.364	-0.501	#REF!
CG_Mm_EXT_3108039_1	Mus musculus RIKEN cDNA 2610027L16 gene (2610027L16Rik), mRNA., location =	-0.486	-0.443	-0.21	-0.603	#REF!
CG_Mm_EXT_3108042_1	HMG1-related DNA-binding protein [mice, mRNA, 2569 nt].	-0.262	-0.534	-0.215	-0.487	#REF!
CG_Mm_EXT_3108052_1	Mus musculus adult male testis cDNA, RIKEN full-length enriched library, c	-0.405	-0.418	-0.536	-0.629	#REF!
CG_Mm_EXT_3108053_1	Mus musculus ES cells cDNA, RIKEN full-length enriched library, clone:C330	0.295	-0.008	-0.435	-0.487	#REF!
CG_Mm_EXT_3108062_1	Mus musculus adult male testis cDNA, RIKEN full-length enriched library, c	-0.332	-0.446	-0.14		#REF!
CG_Mm_EXT_3108070_1	Mus musculus adult male testis cDNA, RIKEN full-length enriched library, c	0.467	0.079	-0.416	-0.47	#REF!
CG_Mm_EXT_3108073_1	Mus musculus 13 days embryo head cDNA, RIKEN full-length enriched library,	-0.252	-0.418	-0.334	-0.319	#REF!
CG_Mm_EXT_3108083_1	Mus musculus 13 days embryo head cDNA, RIKEN full-length enriched library,	0.609	-0.003	0.522	0.102	#REF!
CG_Mm_EXT_3108095_1	Mus musculus 8 days embryo cDNA, RIKEN full-length enriched library, clone	0.756	0.056	0.785	0.57	#REF!
CG_Mm_EXT_3108099_1	Mus musculus 18 days embryo cDNA, RIKEN full-length enriched library, clon	-0.617	-0.221	-0.611	-0.333	#REF!
CG_Mm_EXT_3108104_1	Mus musculus RIKEN cDNA 1700025D04 gene (1700025D04Rik), mRNA., location =	-0.193	-0.62	-0.306	-0.748	#REF!
CG_Mm_EXT_3108105_1	Mus musculus 10 days embryo cDNA, RIKEN full-length enriched library, clon	0.671	0.626	0.443	0.398	#REF!
CG_Mm_EXT_3108106_1	Mus musculus, RIKEN cDNA 1700003K02 gene, clone MGC:6473 IMAGE:2645378, mR	-0.563	-0.978	-0.619	-0.817	#REF!
CG_Mm_EXT_3108120_1	Mus musculus 10, 11 days embryo cDNA, RIKEN full-length enriched library,	-0.133	-0.388		-0.416	#REF!
CG_Mm_EXT_3108122_1	Mus musculus 10 days neonate cerebellum cDNA, RIKEN full-length enriched l	0.808	0.737	0.685	0.591	#REF!
CG_Mm_EXT_3108140_1	Mus musculus 10, 11 days embryo cDNA, RIKEN full-length enriched library,	0.377	0.211	0.419	0.238	#REF!
CG_Mm_EXT_3108143_1	Mus musculus 18 days embryo cDNA, RIKEN full-length enriched library, clon	-0.268	-0.403	-0.386	-0.399	#REF!
CG_Mm_EXT_3108144_1	Mus musculus, Similar to hypothetical protein FLJ20274, clone MGC:7161 IMA	-0.559	-0.604	-0.227	-0.238	#REF!
CG_Mm_EXT_3108156_1	Mus musculus 11 days embryo cDNA, RIKEN full-length enriched library, clon	-0.468	-0.492	-0.573	-0.579	#REF!
CG_Mm_EXT_3108182_1	Mus musculus adult male testis cDNA, RIKEN full-length enriched library, c	1.678	0.311	-0.101	0.297	#REF!
CG_Mm_EXT_3108183_1	Mus musculus, Similar to tyrosyl-tRNA synthetase, clone MGC:19350 IMAGE:42	-0.451	-0.847	-0.332	-0.585	#REF!
CG_Mm_EXT_3108195_1	Mus musculus adult male kidney cDNA, RIKEN full-length enriched library, c	0.916	0.278	0.439	-0.04	#REF!
CG_Mm_EXT_3108206_1	Mus musculus, Similar to phosphatidylserine decarboxylase, clone MGC:7133	0.268	0.261	0.343	0.442	#REF!
CG_Mm_EXT_3108215_1	Mus musculus 15 days embryo male testis cDNA, RIKEN full-length enriched l	0.427	0.196	0.375	-0.061	#REF!
CG_Mm_EXT_3108216_1	Mus musculus, Similar to chromosome 6 open reading frame 5, clone IMAGE:34	-0.48	-0.238	-0.374	-0.169	#REF!
CG_Mm_EXT_3108224_1	Mus musculus 10 days embryo cDNA, RIKEN full-length enriched library, clon	-0.712	-0.531	-0.494	-0.423	#REF!
CG_Mm_EXT_3108225_1	Mus musculus adult male testis cDNA, RIKEN full-length enriched library, c	0.745	0.283	-0.457	-0.962	#REF!
CG_Mm_EXT_3108235_1	Mus musculus 18 days embryo cDNA, RIKEN full-length enriched library, clon	0.484	0.46	-0.194	-0.108	#REF!
CG_Mm_EXT_3108253_1	Mus musculus farnesyl pyrophosphate synthase (Fpps) mRNA, complete cds.	-0.117	-0.304	-0.497	-0.611	#REF!
CG_Mm_EXT_3108275_1	Mus musculus adult male testis cDNA, RIKEN full-length enriched library, c	0.183	0.266	0.615	0.525	#REF!
CG_Mm_EXT_3108289_1	Mus musculus 12 days embryo male wolffian duct includes surrounding region	0.273	0.467	0.371	0.453	#REF!
CG_Mm_EXT_3108293_1	Mus musculus adult male tongue cDNA, RIKEN full-length enriched library, c	0.9	0.788	0.201	-0.001	#REF!
CG_Mm_EXT_3108323_1	Mus musculus 18 days embryo cDNA, RIKEN full-length enriched library, clon	-0.458	-0.651	-0.59	-0.883	#REF!
CG_Mm_EXT_3108327_1	Mus musculus 13 days embryo male testis cDNA, RIKEN full-length enriched l	0.504	0.204	0.331	0.152	#REF!
CG_Mm_EXT_3108335_1	Mus musculus 18 days embryo cDNA, RIKEN full-length enriched library, clon	-0.275	-0.514	-0.412	-0.35	#REF!
CG_Mm_EXT_3108342_1	Mus musculus 10, 11 days embryo cDNA, RIKEN full-length enriched library,	-0.13	-0.444	-0.183	-0.637	#REF!
CG_Mm_EXT_3108348_1	Mus musculus RNA binding protein mRNA, complete cds.	-1.077	-1.083	-0.816	-0.827	#REF!
CG_Mm_EXT_3108363_1	Mus musculus 10 day old male pancreas cDNA, RIKEN full-length enriched lib	-0.09	-0.266	-0.439	-0.45	#REF!
CG_Mm_EXT_3108365_1	Mus musculus 10, 11 days embryo cDNA, RIKEN full-length enriched library,	1.064	0.202	0.771	0.288	#REF!
CG_Mm_EXT_3108406_1	Mus musculus RIKEN cDNA 3110023E09 gene (3110023E09Rik), mRNA., location =	0.645	0.137	0.464	0.209	#REF!
CG_Mm_EXT_3108407_1	Mus musculus adult male testis cDNA, RIKEN full-length enriched library, c	0.102	0.306	0.207	0.593	#REF!
CG_Mm_EXT_3108409_1	Mus musculus adult male testis cDNA, RIKEN full-length enriched library, c	-0.351	-0.124	-0.696	-0.381	#REF!
CG_Mm_EXT_3108422_1	Mus musculus 18 days embryo cDNA, RIKEN full-length enriched library, clon	-0.631	-0.473	-0.436	-0.526	#REF!
CG_Mm_EXT_3108435_1	Mus musculus 10, 11 days embryo cDNA, RIKEN full-length enriched library,	-1.129	-0.846	-0.878	-0.667	#REF!
CG_Mm_EXT_3108445_1	Mus musculus adult male tongue cDNA, RIKEN full-length enriched library, c	-0.808	-0.493	-0.832	-0.617	#REF!
CG_Mm_EXT_3108477_1	Mus musculus RIKEN cDNA 2210417O06 gene (2210417O06Rik), mRNA., location =	1.233	1.03	0.599	0.588	#REF!
CG_Mm_EXT_3108487_1	Mus musculus 10 days embryo cDNA, RIKEN full-length enriched library, clon	-1.187	-1.018	-1.149	-0.908	#REF!
CG_Mm_EXT_3108495_1	Mus musculus, RIKEN cDNA 2810452K22 gene, clone MGC:18959 IMAGE:3985202, m	-0.495	-0.555	-0.522	-0.59	#REF!
CG_Mm_EXT_3108501_1	Mus musculus RIKEN cDNA 2610110L04 gene (2610110L04Rik), mRNA., location =	0.419	0.156	0.31	0.271	#REF!
CG_Mm_EXT_3108509_1	Mus musculus Ran binding protein 5 mRNA, partial cds.	-0.942	-0.725	-1.137	-0.955	#REF!
CG_Mm_EXT_3108534_1	Mus musculus histone H1d gene, complete cds., product = histone H1d, locat	-0.396	-0.126	-0.266	-0.47	#REF!
CG_Mm_EXT_3108540_1	Mus musculus 10, 11 days embryo cDNA, RIKEN full-length enriched library,	-0.303	-0.452	-0.162	-0.361	#REF!
CG_Mm_EXT_3108541_1	Mus musculus adult male tongue cDNA, RIKEN full-length enriched library, c	0.366	0.155	0.659	0.479	#REF!
CG_Mm_EXT_3108545_1	Mus musculus, clone IMAGE:4481661, mRNA, partial cds.	-0.538	-0.473	-0.713	-0.66	#REF!
CG_Mm_EXT_3108551_1	Mus musculus 10 days neonate cerebellum cDNA, RIKEN full-length enriched l	0.533	0.341	0.184	0.153	#REF!
CG_Mm_EXT_3108556_1	Mus musculus, Similar to ubiquitin-like 4, clone MGC:19132 IMAGE:4215699,	-0.208	-0.068	-0.466	-0.476	#REF!
CG_Mm_EXT_3108557_1	Mus musculus 10 days embryo cDNA, RIKEN full-length enriched library, clon	-0.332	-0.028	-0.426	-0.171	#REF!
CG_Mm_EXT_3108567_1	Mus musculus, Similar to CGI-67 protein, clone MGC:11699 IMAGE:3964094, mR	0.061	0.411	0.196	0.469	#REF!
CG_Mm_EXT_3108582_1	Mus musculus RIKEN cDNA 2400003B06 gene (2400003B06Rik), mRNA., location =	0.17	0.14	0.521	0.434	#REF!
CG_Mm_EXT_3108584_1	Mus musculus 10 days embryo cDNA, RIKEN full-length enriched library, clon	-0.569	-0.56	-0.548	-0.535	#REF!
CG_Mm_EXT_3108586_1	Mus musculus 10 days embryo cDNA, RIKEN full-length enriched library, clon	0.664	0.183	0.37	0.051	#REF!
CG_Mm_EXT_3108596_1	Mus musculus Cpn10-rs7 pseudogene, complete sequence., gene = Cpn10-rs7, l	-0.526	-0.267	-0.671	-0.481	#REF!
CG_Mm_EXT_3108603_1	Mus musculus adult male corpus striatum cDNA, RIKEN full-length enriched l	0.979	1.056			#REF!
CG_Mm_EXT_3108605_1	Mus musculus 8 days embryo cDNA, RIKEN full-length enriched library, clone	-0.579	-0.417	-0.37	-0.288	#REF!
CG_Mm_EXT_3108611_1	Mus musculus, Similar to neurocalcin delta, clone MGC:18666 IMAGE:4191195,	1.258	-0.576	0.295	0.124	#REF!
CG_Mm_EXT_3108648_1	Mouse Ig unproductively rearranged mu-chain mRNA V-D-J variable region, pa	-0.783	-0.164	-0.763	-0.163	#REF!
CG_Mm_EXT_3108661_1	Mus musculus RIKEN cDNA 2900010I05 gene (2900010I05Rik), mRNA., location =	0.055	-0.043	-0.34	-0.492	#REF!
CG_Mm_EXT_3108686_1	Mus musculus 10, 11 days embryo cDNA, RIKEN full-length enriched library,	0.774	0.478	0.528	0.45	#REF!
CG_Mm_EXT_3108691_1	Mus musculus adult male liver cDNA, RIKEN full-length enriched library, cl	0.137	-0.712	-0.32	-0.598	#REF!
CG_Mm_EXT_3108695_1	Mus musculus strain BALB/c SNF-1 related kinase (Snrk) mRNA, complete cds.	0.497	0.497	1.144	1.214	#REF!
CG_Mm_EXT_3108699_1	Mus musculus RIKEN cDNA 2610029G23 gene (2610029G23Rik), mRNA., location =	-0.657	-0.369	-0.481	-0.269	#REF!
CG_Mm_EXT_3108700_1	Mus musculus adult male testis cDNA, RIKEN full-length enriched library, c	0.375	-0.132	0.447	0.281	#REF!
CG_Mm_EXT_3108702_1	Mus musculus T-complex expressed gene 2 (Tce2), mRNA., chromosome = 17, lo	0.425	0.324	0.334	0.192	#REF!
CG_Mm_EXT_3108723_1	Mus musculus 8 days embryo cDNA, RIKEN full-length enriched library, clone	1.374	0.946			#REF!
CG_Mm_EXT_3108730_1	Mus musculus adult male testis cDNA, RIKEN full-length enriched library, c	0.84	0.75	0.066	0.038	#REF!
CG_Mm_EXT_3108733_1	Mus musculus adult male testis cDNA, RIKEN full-length enriched library, c	0.489	0.395	0.421	0.435	#REF!
CG_Mm_EXT_3108735_1	Mus musculus 18 days embryo cDNA, RIKEN full-length enriched library, clon	-0.301	-0.334	-0.135	-0.5	#REF!
CG_Mm_EXT_3108746_1	Mus musculus 10 day old male pancreas cDNA, RIKEN full-length enriched lib	0.404	0.34	0.28	0.447	#REF!
CG_Mm_EXT_3108757_1	Mus musculus adult male testis cDNA, RIKEN full-length enriched library, c	-0.095	-0.161	-0.316	-0.451	#REF!
CG_Mm_EXT_3108759_1	Mus musculus adult male testis cDNA, RIKEN full-length enriched library, c	0.406	0.52	0.342	0.304	#REF!
CG_Mm_EXT_3108765_1	Mus musculus 8 days embryo cDNA, RIKEN full-length enriched library, clone	0.384	-0.016	0.414	0.337	#REF!
CG_Mm_EXT_3108767_1	Mus musculus, clone MGC:7850 IMAGE:3501043, mRNA, complete cds.	0.346	-0.137	-0.27	-0.496	#REF!
CG_Mm_EXT_3108782_1	Mus musculus microtubule-associated protein 1 light chain 3 (Map1lc3), mRN	0.657	0.365	0.612	0.586	#REF!
CG_Mm_EXT_3108810_1	Mus musculus RIKEN cDNA 2700083B06 gene (2700083B06Rik), mRNA., location =	-0.43	-0.541		-0.47	#REF!
CG_Mm_EXT_3108812_1	Mus musculus adult male lung cDNA, RIKEN full-length enriched library, clo	-0.44	-0.327	-0.513	-0.294	#REF!
CG_Mm_EXT_3108813_1	Mus musculus 0 day neonate skin cDNA, RIKEN full-length enriched library,	-0.669	-0.996	-0.646	-1.038	#REF!
CG_Mm_EXT_3108826_1	Mus musculus 10, 11 days embryo cDNA, RIKEN full-length enriched library,	0.786	0.569			#REF!
CG_Mm_EXT_3108849_1	Mus musculus adult male liver cDNA, RIKEN full-length enriched library, cl	0.616	0.77	0.456	0.445	#REF!
CG_Mm_EXT_3108865_1	Mus musculus adult male cerebellum cDNA, RIKEN full-length enriched librar	-0.313	-0.528	-0.373	-0.398	#REF!
CG_Mm_EXT_3108866_1	Mus musculus 18 days embryo cDNA, RIKEN full-length enriched library, clon	-0.123	-0.415	-0.249	-0.321	#REF!
CG_Mm_EXT_3108872_1	Mus musculus 18 days embryo cDNA, RIKEN full-length enriched library, clon	-0.416	-0.007	-0.441	-0.16	#REF!
CG_Mm_EXT_3108879_1	Mus musculus adult male testis cDNA, RIKEN full-length enriched library, c	0.551	1.024	0.51	0.937	#REF!
CG_Mm_EXT_3108889_1	Mus musculus adult male tongue cDNA, RIKEN full-length enriched library, c	-0.887	-1.091	-0.564	-0.521	#REF!
CG_Mm_EXT_3108899_1	Mus musculus, Similar to cAMresponsive element binding protein 3, clone MG	0.745	0.405	0.314	0.16	#REF!
CG_Mm_EXT_3108920_1	Mus musculus ankyrin-repeat protein Nrarp mRNA, complete cds.	-0.879	-0.745	-0.422	-0.613	#REF!
CG_Mm_EXT_3108924_1	Mus musculus, clone IMAGE:3591705, mRNA.	0.256	0.044	0.787	0.783	#REF!
CG_Mm_EXT_3108925_1	Mus musculus 12 days embryo head cDNA, RIKEN full-length enriched library,	-0.408	-0.418	-0.216	-0.366	#REF!
CG_Mm_EXT_3108926_1	Mus musculus, clone IMAGE:3590438, mRNA, partial cds.	0.7	0.131	0.432	0.382	#REF!
CG_Mm_EXT_3108965_1	Mus musculus 10 day old male pancreas cDNA, RIKEN full-length enriched lib	-0.737	-0.507	-0.564	-0.337	#REF!
CG_Mm_EXT_3109000_1	Mus musculus, RIKEN cDNA 1200017E04 gene, clone MGC:6287 IMAGE:2649054, mR	-0.283	-0.408	-0.447	-0.379	#REF!
CG_Mm_EXT_3109001_1	Mus musculus RIKEN cDNA 1110038L14 gene (1110038L14Rik), mRNA., location =	-0.818	-0.535	-0.531	-0.274	#REF!
CG_Mm_EXT_3109011_1	Mus musculus adult male urinary bladder cDNA, RIKEN full-length enriched l	-0.332	-0.586		-0.464	#REF!
CG_Mm_EXT_3109012_1	Mus musculus adult male testis cDNA, RIKEN full-length enriched library, c	-0.362	-0.343	-0.28	-0.465	#REF!
CG_Mm_EXT_3109020_1	Mus musculus 10 days embryo cDNA, RIKEN full-length enriched library, clon	-0.67	-0.504	-0.379	-0.222	#REF!
CG_Mm_EXT_3109023_1	Mus musculus, Similar to RIKEN cDNA 0610030G03 gene, clone MGC:11893 IMAGE	0.492	0.408	0.26	0.304	#REF!
CG_Mm_EXT_3109041_1	Mus musculus RIKEN cDNA 1110001O19 gene (1110001O19Rik), mRNA., location =	-0.589	-0.351	-0.428	-0.431	#REF!
CG_Mm_EXT_3109051_1	Mus musculus RIKEN cDNA 2810026E11 gene (2810026E11Rik), mRNA., location =	-0.459	-0.643	-0.594	-0.728	#REF!
CG_Mm_EXT_3109063_1	Mus musculus adult male stomach cDNA, RIKEN full-length enriched library,	0.137	0.727	-0.034	0.405	#REF!
CG_Mm_EXT_3109083_1	Mus musculus adult male cecum cDNA, RIKEN full-length enriched library, cl	0.357	0.4	0.45	0.573	#REF!
CG_Mm_EXT_3109100_1	Mus musculus adult male tongue cDNA, RIKEN full-length enriched library, c	0.331	0.488	-0.004	0.355	#REF!
CG_Mm_EXT_3109116_1	Mus musculus hypothetical protein, MGC:7531 (BC003993), mRNA., location =	-0.073	-0.561	-0.336	-0.494	#REF!
CG_Mm_EXT_3109126_1	Mus musculus 18 days embryo cDNA, RIKEN full-length enriched library, clon	0.414	0.374	0.632	0.751	#REF!
CG_Mm_EXT_3109132_1	Mus musculus 10, 11 days embryo cDNA, RIKEN full-length enriched library,	0.527	0.371	0.067	0.148	#REF!
CG_Mm_EXT_3109148_1	Mus musculus junction cell adhesion molecule 2 (Jcam2), mRNA., location =	0.074	-0.448	-0.164	-0.475	#REF!
CG_Mm_EXT_3109149_1	Mus musculus 11 days embryo cDNA, RIKEN full-length enriched library, clon	-0.403	-0.344	-0.531	-0.544	#REF!
CG_Mm_EXT_3109190_1	Mus musculus, RIKEN cDNA 0610016L08 gene, clone MGC:6968 IMAGE:3154531, mR	0.735	0.456	0.302	0.068	#REF!
CG_Mm_EXT_3109212_1	Mus musculus 18 days embryo cDNA, RIKEN full-length enriched library, clon	-0.376	-0.373	-0.279	-0.401	#REF!
CG_Mm_EXT_3109217_1	Mus musculus 10 days embryo cDNA, RIKEN full-length enriched library, clon	-0.709	-0.89	-0.871	-0.911	#REF!
CG_Mm_EXT_3109221_1	Mus musculus 13 days embryo head cDNA, RIKEN full-length enriched library,	-0.205		0.309	0.571	#REF!
CG_Mm_EXT_3109226_1	Mus musculus adult male testis cDNA, RIKEN full-length enriched library, c	0.464	0.314			#REF!
CG_Mm_EXT_3109252_1	Mus musculus RIKEN cDNA 2610511M02 gene (2610511M02Rik), mRNA., location =	-0.229	-0.246	-0.432	-0.55	#REF!
CG_Mm_EXT_3109263_1	Mus musculus adult male cerebellum cDNA, RIKEN full-length enriched librar	1.029	0.434	0.232	-0.153	#REF!
CG_Mm_EXT_3109281_1	Mus musculus 18 days embryo cDNA, RIKEN full-length enriched library, clon	0.554	0.692	0.472	0.727	#REF!
CG_Mm_EXT_3109288_1	Mus musculus 10 days embryo cDNA, RIKEN full-length enriched library, clon	0.013	-0.086	-0.528	-0.471	#REF!
CG_Mm_EXT_3109289_1	Mus musculus 10, 11 days embryo cDNA, RIKEN full-length enriched library,	-0.372	-0.359	-0.429	-0.5	#REF!
CG_Mm_EXT_3109291_1	Mus musculus RIKEN cDNA 4930558H15 gene (4930558H15Rik), mRNA., location =	0.689	0.179	0.485	0.297	#REF!
CG_Mm_EXT_3109343_1	Mus musculus adult male testis cDNA, RIKEN full-length enriched library, c	0.244	0.345	0.27	0.402	#REF!
CG_Mm_EXT_3109359_1	Mus musculus adult male kidney cDNA, RIKEN full-length enriched library, c	0.607	0.469	0.597	0.512	#REF!
CG_Mm_EXT_3109363_1	Mus musculus adult male spinal cord cDNA, RIKEN full-length enriched libra	-0.056	-0.127	-0.332	-0.566	#REF!
CG_Mm_EXT_3109373_1	Mus musculus 10 day old male pancreas cDNA, RIKEN full-length enriched lib	-0.758	-0.973	-0.313	-0.559	#REF!
CG_Mm_EXT_3109384_1	Mus musculus 8 days embryo cDNA, RIKEN full-length enriched library, clone	-0.032	-0.361	-0.171	-0.401	#REF!
CG_Mm_EXT_3109388_1	Mus musculus adult male testis cDNA, RIKEN full-length enriched library, c	0.659		0.471	0.251	#REF!
CG_Mm_EXT_3109395_1	Mus musculus 12 days embryo embryonic body between diaphragm region and ne	0.505	0.56	0.262	0.312	#REF!
CG_Mm_EXT_3109398_1	Mus musculus adult male testis cDNA, RIKEN full-length enriched library, c	-0.65		-0.26	-0.32	#REF!
CG_Mm_EXT_3109417_1	Mus musculus adult male testis cDNA, RIKEN full-length enriched library, c	0.55	0.076	0.509	0.626	#REF!
CG_Mm_EXT_3109418_1	Mus musculus RIKEN cDNA 2410017I18 gene (2410017I18Rik), mRNA., location =	-0.238	-0.64	-0.134	-0.461	#REF!
CG_Mm_EXT_3109436_1	Mus musculus 10, 11 days embryo cDNA, RIKEN full-length enriched library,	-0.545	-0.581	-0.286		#REF!
CG_Mm_EXT_3109453_1	Mus musculus MRPS5 mRNA for mitochondrial ribosomal protein S5, complete c	-0.117	-0.396	-0.174	-0.404	#REF!
CG_Mm_EXT_3109456_1	Mus musculus, RIKEN cDNA 1110001M01 gene, clone MGC:11701 IMAGE:3964232, m	-0.488	-0.608	-0.329	-0.389	#REF!
CG_Mm_EXT_3109465_1	Mus musculus 13 days embryo head cDNA, RIKEN full-length enriched library,	0.57	0.224	0.31	0.21	#REF!
CG_Mm_EXT_3109468_1	Mus musculus, Similar to DHHC1 protein, clone IMAGE:3496292, mRNA.	-0.167	-0.455	-0.158	-0.361	#REF!
CG_Mm_EXT_3109472_1	Mus musculus RIKEN cDNA 1110017C15 gene (1110017C15Rik), mRNA., location =	-1.191	-1.02	-0.785	-0.739	#REF!
CG_Mm_EXT_3109474_1	Mus musculus ES cells cDNA, RIKEN full-length enriched library, clone:C330	-0.663	-0.943	-0.53	-0.517	#REF!
CG_Mm_EXT_3109482_1	Mus musculus RIKEN cDNA 9030408N13 gene (9030408N13Rik), mRNA., location =	0.43	0.442	0.341	0.452	#REF!
CG_Mm_EXT_3109487_1	Mus musculus adult male urinary bladder cDNA, RIKEN full-length enriched l	0.432	0.392	0.133	0.271	#REF!
CG_Mm_EXT_3109501_1	Mus musculus 12 days embryo embryonic body between diaphragm region and ne	-0.301		-0.432	-0.423	#REF!
CG_Mm_EXT_3109519_1	Mus musculus adult male medulla oblongata cDNA, RIKEN full-length enriched	0.427	0.226	0.446	0.313	#REF!
CG_Mm_EXT_3109531_1	Mus musculus, Similar to NADH dehydrogenase (ubiquinone) 1, subcomplex unk	-0.486	-0.014	-0.781	-0.412	#REF!
CG_Mm_EXT_3109532_1	Mus musculus RIKEN cDNA 2810024K17 gene (2810024K17Rik), mRNA., location =	-0.632	-0.125	-0.389	0.034	#REF!
CG_Mm_EXT_3109553_1	{brain-specific TGF beta regulate sequence} [mice, Balb/c, serum-free embr	2.629	2.949	3.082	3.45	#REF!
CG_Mm_EXT_3109554_1	Mus musculus 10, 11 days embryo cDNA, RIKEN full-length enriched library,	1.571	1.394	2.163	2.137	#REF!
CG_Mm_EXT_3109555_1	Mus musculus, Similar to hypothetical protein FLJ20436, clone MGC:7952 IMA	-0.165	-0.667	-0.066	-0.55	#REF!
CG_Mm_EXT_3109557_1	Mus musculus adult male pituitary gland cDNA, RIKEN full-length enriched l	0.411	0.328	0.021	0.066	#REF!
CG_Mm_EXT_3109566_1	Mus musculus adult male tongue cDNA, RIKEN full-length enriched library, c	-0.307	-0.298	-0.187	-0.536	#REF!
CG_Mm_EXT_3109568_1	Mus musculus RIKEN cDNA 1110001I24 gene (1110001I24Rik), mRNA., location =	-0.395	-0.473	-0.186	-0.377	#REF!
CG_Mm_EXT_3109579_1	Mus musculus RIKEN cDNA 1200013A08 gene (1200013A08Rik), mRNA., location =	0.746	0.518	0.914	0.801	#REF!
CG_Mm_EXT_3109595_1	Mus musculus G7e protein (G7e-pending), mRNA., haplotype = H2b, chromosome	-0.509	-0.592	-0.699	-0.797	#REF!
CG_Mm_EXT_3109599_1	Mus musculus, Similar to KIAA0171 gene product, clone IMAGE:3592699, mRNA,	-0.26	-0.402	-0.151	-0.329	#REF!
CG_Mm_EXT_3109622_1	Mus musculus RIKEN cDNA 1110029G07 gene (1110029G07Rik), mRNA., location =	0.658	0.575	0.101	-0.116	#REF!
CG_Mm_EXT_3109647_1	Mus musculus RIKEN cDNA 2410015L10 gene (2410015L10Rik), mRNA., location =	-0.014	-0.224	-0.491	-0.68	#REF!
CG_Mm_EXT_3109658_1	Mus musculus RIKEN cDNA 4930564J03 gene (4930564J03Rik), mRNA., location =	-1.191	-1.216	-1.01	-0.87	#REF!
CG_Mm_EXT_3109664_1	Mus musculus, Similar to CG11246 gene product, clone MGC:8248 IMAGE:359196	-0.494	-0.045	-0.462	-0.197	#REF!
CG_Mm_EXT_3109668_1	Mus musculus 10 day old male pancreas cDNA, RIKEN full-length enriched lib	0.536	0.681	0.043	0.123	#REF!
CG_Mm_EXT_3109689_1	Mus musculus adult male medulla oblongata cDNA, RIKEN full-length enriched	1.179		1.219	1.004	#REF!
CG_Mm_EXT_3109704_1	Mus musculus adult male testis cDNA, RIKEN full-length enriched library, c	-0.025	-0.094	-0.333	-0.441	#REF!
CG_Mm_EXT_3109708_1	Mus musculus adult male testis cDNA, RIKEN full-length enriched library, c	-0.113	-0.075	-0.311	-0.447	#REF!
CG_Mm_EXT_3109717_1	Mus musculus 0 day neonate head cDNA, RIKEN full-length enriched library,	-0.178	-0.033	0.543	0.528	#REF!
CG_Mm_EXT_3109739_1	Mus musculus adult male tongue cDNA, RIKEN full-length enriched library, c	0.296	-0.431	-0.146	-0.397	#REF!
CG_Mm_EXT_3109793_1	Mus musculus 17 days embryo head cDNA, RIKEN full-length enriched library,	-0.207		-0.351	-0.49	#REF!
CG_Mm_EXT_3109824_1	Mus musculus adult male thymus cDNA, RIKEN full-length enriched library, c	-0.475		-0.599	-0.629	#REF!
CG_Mm_EXT_3109828_1	Mus musculus 13 days embryo male testis cDNA, RIKEN full-length enriched l	-0.6	-0.797	-0.184	-0.571	#REF!
CG_Mm_EXT_3109842_1	Mus musculus adult male testis cDNA, RIKEN full-length enriched library, c	-0.907	-0.902	-0.806	-0.98	#REF!
CG_Mm_EXT_3109845_1	Mus musculus adult male testis cDNA, RIKEN full-length enriched library, c	0.847	0.429			#REF!
[truncated: 551 more rows]

## Sheet: 5J Downregulated in WT
Supplementary Table 4: Contents of clusters of genes showing differential expression between BMP4-treated Dicer-null and wild-type NS cells
Clusters correspond to the clusters shown in Fig. 5J & K
Probe ID	Accession	Symbol	Name	Fold Change	FDR	WT+BMP4 1	WT+BMP4 2	NULL+BMP4 1	NULL+BMP4 2
CG_Mm_3005078_1	NM_011607	Tnc	Mus musculus tenascin C (Tnc), mRNA.	3.72244	0	-0.715	-0.703	0.968	1.228
CG_Mm_3003828_1	NM_018734	Gbp3	Mus musculus guanylate nucleotide binding protein 3 (Gbp3), mRNA.	2.91087	0	-2.269	-2.71	NA	NA
CG_Mm_EXT_3106863_1	AF317517	Lbh	Mus musculus limb bud and heart (Lbh) mRNA, complete cds.	2.89337	0	-0.365	-0.256	1.07	1.196
CG_Mm_3006714_1	AF149291	Tagln2	Mus musculus transgelin mRNA, complete cds.	2.6968	0.825285	-1.454	-1.817	-0.391	-0.196
CG_Mm_3004449_1	NM_010826	Mrvi1	Mus musculus MRV integration site 1 (Mrvi1), mRNA.	2.4687	0.825285	-0.462	0.275	1.028	1.214
CG_Mm_3002550_1	NM_013884	Cspg5	Mus musculus chondroitin sulfate proteoglycan 5 (Cspg5), mRNA.	2.40286	0.825285	0.087	-0.418	0.944	1.076
CG_Mm_3006652_1	NM_013822	Jag1	Mus musculus jagged 1 (Jag1), mRNA.	2.23884	0.825285	0.207	-0.265	1.26	0.829
CG_Mm_EXT_3104874_1	BC003903	Gstt3	Mus musculus, Similar to glutathione S-transferase theta 1, clone MGC:6769	2.16633	0.825285	-0.258	-0.377	0.77	0.647
CG_Mm_3005256_1	AJ236880	Tnc	Mus musculus mRNA for fibronectin type III domain C, partial.	2.13354	0.825285	0.095	-0.171	1.09	0.842
CG_Mm_3005927_1	NM_007726	Cnr1	Mus musculus cannabinoid receptor 1 (brain) (Cnr1), mRNA.	2.05658	0.825285	-0.653	-0.958	0.143	0.148
CG_Mm_EXT_3114055_1	AK012306	Sox11	Mus musculus 11 days embryo cDNA, RIKEN full-length enriched library, clon	2.04521	0.825285	-1.068	-0.939	-0.097	-0.024
CG_Mm_EXT_3107467_1	AK018080	Sox11	Mus musculus 11 days embryo head cDNA, RIKEN full-length enriched library,	2.0066	0.825285	-1.087	-1.133	-0.323	-0.066
CG_Mm_3007450_1	AF140709		Mus musculus T complex responder 1 mRNA sequence.	1.97691	0.825285	-1.009	-0.988	-0.236	0.027
CG_Mm_EXT_3112882_1	AK017184	Mtap9	Mus musculus 11 days pregnant adult female ovary and uterus cDNA, RIKEN fu	1.91355	0.825285	-0.561	-0.588	0.173	0.372
CG_Mm_EXT_3110505_1	BC006792	Creb3l2	Mus musculus, clone IMAGE:3586282, mRNA, partial cds.	1.91288	1.97479	0.204	-0.459	0.878	0.56
CG_Mm_EXT_3110286_1	BC005485	Olfml3	Mus musculus, Similar to HNOEL-iso protein, clone MGC:7297 IMAGE:3485412,	1.89048	0.825285	-0.474	-0.682	0.215	0.288
CG_Mm_3004825_1	NM_008088	Gas7	Mus musculus growth arrest specific 7 (Gas7), mRNA.	1.88851	0.825285	-0.54	-0.808	0.183	0.125
CG_Mm_3001129_1	NM_010637	Klf4	Mus musculus Kruppel-like factor 4 (gut) (Klf4), mRNA.	1.86122	1.94698	-0.176	0.093	0.67	0.861
CG_Mm_3004701_1	NM_007634	Ccnf	Mus musculus cyclin F (Ccnf), mRNA.	1.8458	2.10644	-0.755	-1.307	-0.039	-0.433
CG_Mm_3002108_1	NM_008538	Marcks	Mus musculus myristoylated alanine rich protein kinase C substrate (Macs),	1.84197	1.97479	-0.342	-0.087	0.451	0.704
CG_Mm_3003299_1	NM_011990	Slc7a11	Mus musculus solute carrier family 7 (cationic amino acid transporter, y+	1.83783	2.10644	-0.613	-0.779	0.409	NA
CG_Mm_3000472_1	NM_011851	Nt5e	Mus musculus 5 nucleotidase, ecto (Nt5e), mRNA.	1.83779	1.97479	-0.544	-0.697	NA	0.423
CG_Mm_3002707_1	NM_016916	Nnat	Mus musculus bladder cancer associated protein homolog (human) (Blcap), mR	1.82988	0.825285	-0.14	-0.168	0.618	0.639
CG_Mm_EXT_3102887_1	AF259071		Mus musculus T-cell receptor alpha locus BAC clone MBAC01 from 14D1-D2, co	1.82861	1.97479	-1.144	-0.827	-0.286	-0.122
CG_Mm_3004437_1	NM_008043	Frat1	Mus musculus frequently rearranged in advanced T-cell lymphomas (Frat1), m	1.80281	1.97479	-0.969	-1.169	-0.088	-0.528
CG_Mm_3004457_1	NM_013788	Peg12	Mus musculus frequently rearranged in advanced T-cell lymphomas 3 (Frat3),	1.78912	1.97479	-1.065	-1.343	-0.332	-0.576
CG_Mm_3004435_1	NM_010162	Ext1	Mus musculus exostoses (multiple) 1 (Ext1), mRNA.	1.7854	1.94698	0.012	-0.133	0.791	0.582
CG_Mm_3005190_1	NM_009398	Tnfaip6	Mus musculus tumor necrosis factor induced protein 6 (Tnfip6), mRNA.	1.76449	2.10644	-0.857	-1.288	-0.159	-0.526
CG_Mm_3006881_1	M94541	Pde4d	Mus musculus cyclic nucleotide phosphodiesterase (cAMP-PDE) mRNA, partial	1.74805	2.10644	-0.108	-0.502	0.509	0.314
CG_Mm_3006094_1	NM_007399	Adam1	Mus musculus a disintegrin and metalloprotease domain 10 (Adam10), mRNA.	1.74261	2.26615	0.057	-0.397	0.65	0.434
CG_Mm_3000694_1	NM_016750	H2afz	Mus musculus H2A histone family, member Z (H2afz), mRNA.	1.74201	1.97479	-0.879	-0.741	-0.092	-0.105
CG_Mm_3004612_1	NM_021312	Wdr12	Mus musculus WD repeat domain 12 (Wdr12), mRNA.	1.7402	2.10644	-0.772	-0.989	-0.06	-0.281
CG_Mm_3001166_1	NM_016768	Pbx3	Mus musculus pre B-cell leukemia transcription factor 3 (Pbx3), mRNA.	1.73959	1.97479	-0.311	-0.206	0.481	0.421
CG_Mm_3003849_1	NM_008527	Klrb1b	Mus musculus killer cell lectin-like receptor subfamily B member 1C (Klrb1	1.71505	1.97479	-0.946	-0.987	-0.297	-0.258
CG_Mm_3005721_1	NM_008364	Il1rap	Mus musculus interleukin 1 receptor accessory protein (Il1rap), mRNA.	1.71386	2.26615	-0.822	-0.597	-0.16	0.117
CG_Mm_EXT_3103786_1	U34303		Mus musculus nonmuscle myosin heavy chain IIB gene, exon 2., product = non	1.71267	2.10644	-0.788	-0.65	-0.102	0.038
CG_Mm_3000450_1	NM_019837	Nudt3	Mus musculus nudix (nucleotide diphosphate linked moiety X)-type motif 3 (	1.71089	2.26615	-0.431	-0.196	0.358	0.386
CG_Mm_3001499_1	NM_009234	Sox11	Mus musculus SRY-box containing gene 11 (Sox11), mRNA.	1.70852	2.26615	-0.894	-0.823	-0.274	-0.076
CG_Mm_3001559_1	NM_015753	Zeb2	Mus musculus zinc finger homeobox 1b (Zfhx1b), mRNA.	1.68325	2.26615	-0.314	-0.549	0.2	0.261
CG_Mm_3001664_1	NM_018868	Nop58	Mus musculus nucleolar protein 5 (Nol5), mRNA.	1.67336	2.10644	-0.997	-1.049	-0.405	-0.334
CG_Mm_EXT_3106929_1	AK012833	Zcchc12	Mus musculus 10, 11 days embryo cDNA, RIKEN full-length enriched library,	1.66873	2.43523	-2.055	-1.852	-1.093	-1.515
CG_Mm_3000514_1	NM_009104	Rrm2	Mus musculus ribonucleotide reductase M2 (Rrm2), mRNA.	1.66584	2.26615	-1.217	-1.515	-0.667	-0.771
CG_Mm_EXT_3104418_1	BC014835	Lbr	Mus musculus, clone IMAGE:3589375, mRNA, partial cds.	1.66469	2.26615	-0.936	-1.145	-0.413	-0.376
CG_Mm_EXT_3104005_1	AK016110	Fgfr1op	Mus musculus adult male testis cDNA, RIKEN full-length enriched library, c	1.66065	2.43523	-0.148	-0.557	0.455	0.125
CG_Mm_EXT_3109717_1	AK014672		Mus musculus 0 day neonate head cDNA, RIKEN full-length enriched library,	1.65893	2.26615	-0.178	-0.033	0.543	0.528
CG_Mm_3005688_1	NM_013664	Sh3gl1	Mus musculus SH3 domain protein 2B (Sh3d2b), mRNA.	1.64348	2.43523	-0.227	-0.115	0.449	0.464
CG_Mm_3002238_1	NM_011119	Pa2g4	Mus musculus proliferation-associated 2G4, 38kD (Pa2g4), mRNA.	1.63665	2.26615	-0.933	-1.135	-0.401	-0.424
CG_Mm_EXT_3105629_1	NM_010448	Hnrnpab	Mus musculus heterogeneous nuclear ribonucleoprotein A/B (Hnrpab), mRNA.,	1.63043	2.43523	-1.262	-1.013	-0.529	-0.514
CG_Mm_3000054_1	AB030206	Trabd	601805352F1 NCI_CGAP_Mam5 Mus musculus cDNA clone IMAGE:4036261 5, mRNA se	1.62141	2.43523	0.015	-0.453	0.35	0.428
CG_Mm_EXT_3107341_1	AK020689		Mus musculus adult female vagina cDNA, RIKEN full-length enriched library,	1.61916	2.43523	-0.049	0.012	0.649	0.526
CG_Mm_3002060_1	NM_010302	Gna12	Mus musculus guanine nucleotide binding protein, alpha 12 (Gna12), mRNA.	1.60464	2.43523	-0.158	0.007	0.376	0.659
CG_Mm_EXT_3107431_1	AF282980	Ntm	Mus musculus neurotrimin mRNA, complete cds.	1.60131	2.43523	0.001	-0.22	0.536	0.425
CG_Mm_3001003_1	NM_008722	Npm1	Mus musculus nucleophosmin 1 (Npm1), mRNA.	1.58859	2.73862	-1.331	-1.051	-0.756	-0.469
CG_Mm_3005382_1	AB049731	B2312H23Rik	Mus musculus mRNA for MLTK alpha, complete cds.	1.58584	2.73862	0.049	-0.517	0.436	0.248
CG_Mm_3002924_1	AF045562	Abcb6	Mus musculus ABC transporter mRNA, partial cds.	1.58529	2.43523	-0.075	-0.524	0.407	0.145
CG_Mm_EXT_3104201_1	NM_025961	Gatm	Mus musculus RIKEN cDNA 1810003P21 gene (1810003P21Rik), mRNA., location =	1.5842	2.43523	-0.064	-0.221	0.496	0.368
CG_Mm_3002766_1	NM_011014	Sigmar1	Mus musculus opioid receptor, sigma 1 (Oprs1), mRNA.	1.58255	2.73862	-0.401	-0.867	0.076	-0.198
CG_Mm_3007435_1	NM_021897	Trp53inp1	Mus musculus stress induced protein (stinp), mRNA.	1.57543	2.43523	-0.033	-0.343	0.511	0.246
CG_Mm_EXT_3100210_1	NM_031163	Col2a1	Mus musculus procollagen, type II, alpha 1 (Col2a1), mRNA., chromosome = 1	1.5738	2.43523	-0.209	-0.018	0.492	0.411
CG_Mm_3001815_1	X54327	Eprs	M.musculus mRNA for glutamyl-tRNA synthetase.	1.56998	2.43523	-0.449	-0.489	0.12	0.065
CG_Mm_EXT_3113509_1	BC014812	Rnf185	Mus musculus, clone MGC:19394 IMAGE:3153870, mRNA, complete cds.	1.56672	2.73862	-0.181	-0.652	0.313	-0.029
CG_Mm_EXT_3105436_1	BC014832	Brix1	Mus musculus, RIKEN cDNA 1110064N10 gene, clone MGC:25662 IMAGE:4484024, m	1.56564	2.43523	-1.032	-0.839	-0.373	-0.383
CG_Mm_3000030_1	NM_013882	Gtse1	Mus musculus G two S phase expressed protein 1 (Gtse1), mRNA.	1.56401	2.43523	-0.055	-0.114	0.447	0.496
CG_Mm_3003917_1	NM_010679	Lalba	Mus musculus lactalbumin, alpha (Lalba), mRNA.	1.56076	2.43523	-0.432	-0.544	-0.02	0.15
CG_Mm_3005538_1	NM_008516	Lrrn1	Mus musculus leucine rich repeat protein 1, neuronal (Lrrn1), mRNA.	1.5586	2.73862	-0.959	-0.717	-0.344	-0.23
CG_Mm_EXT_3111526_1	AK012255	Frmd4a	Mus musculus 11 days embryo cDNA, RIKEN full-length enriched library, clon	1.5586	2.73862	-0.872	-0.582	-0.293	-0.059
CG_Mm_3005120_1	NM_010180	Fbln1	Mus musculus fibulin 1 (Fbln1), mRNA.	1.55698	2.43523	-0.159	0.032	0.563	0.409
CG_Mm_3001435_1	NM_013508	Elk3	Mus musculus ELK3, member of ETS oncogene family (Elk3), mRNA.	1.55644	2.43523	-0.326	-0.429	0.193	0.15
CG_Mm_EXT_3112100_1	AK015275	Otud4	Mus musculus adult male testis cDNA, RIKEN full-length enriched library, c	1.55375	3.59637	-0.386	-1.076	-0.044	-0.325
CG_Mm_EXT_3104242_1	BC010583	Mgat2	Mus musculus, Similar to mannosyl (alpha-1,6-)-glycoprotein beta-1,2-N-ace	1.54891	2.73862	-0.058	-0.406	0.375	0.245
CG_Mm_EXT_3104233_1	BC013813	Ints4	Mus musculus, clone MGC:19455 IMAGE:3582093, mRNA, complete cds.	1.54622	2.43523	-0.487	-0.794	-0.028	-0.174
CG_Mm_EXT_3104393_1	AK020916	A933O13Rik	Mus musculus adult retina cDNA, RIKEN full-length enriched library, clone:	1.54341	2.43523	-0.065	NA	0.56	0.469
CG_Mm_EXT_3105916_1	BC005751	Sdad1	Mus musculus, clone IMAGE:3600976, mRNA, partial cds.	1.54194	2.43523	-0.668	-0.78	-0.204	-0.173
CG_Mm_EXT_3101695_1	Z12217	Tcrb-J	M.musculus rearranged T-cell receptor beta chain Vbeta8 repertoire (VDJ).	1.53076	3.59637	-0.604	-0.315	0.031	0.1
CG_Mm_EXT_3105744_1	AK019785		Mus musculus adult male testis cDNA, RIKEN full-length enriched library, c	1.52917	2.73862	-0.5	-0.508	-0.073	0.112
CG_Mm_EXT_3101464_1	L23152	Igh-V1	Mus musculus immunoglobulin heavy chain (IgH) mRNA, V region, partial cds.	1.52811	2.73862	0.042	-0.212	0.393	0.482
CG_Mm_EXT_3103155_1	BC002240	Dpy3	Mus musculus, clone MGC:7522 IMAGE:3491912, mRNA, complete cds.	1.52282	5.38196	-1.264	-0.415	-0.557	-0.087
CG_Mm_3007250_1	NM_019643	Fam6a	Mus musculus teratocarcinoma expressed, serine rich (Tera-pending), mRNA.	1.51493	3.59637	-1.232	-0.984	-0.713	-0.483
CG_Mm_EXT_3111145_1	AK005771	Pacrg	Mus musculus adult male testis cDNA, RIKEN full-length enriched library, c	1.50916	3.59637	-0.303	-0.639	0.019	0.048
CG_Mm_3007366_1	AB041660	B9341F14Rik	Mus musculus brain cDNA, clone MNCb-3966.	1.50551	3.59637	-0.518	-0.576	-0.165	0.073
CG_Mm_3005660_1	L04694	Ccl7	Mouse cytokine (fic) mRNA, complete cds.	1.50342	3.59637	-0.581	-0.454	-0.066	0.029
CG_Mm_3004133_1	AB042027	Frmd4b	Mus musculus GOBLIN mRNA for Golgi-associated band 4.1-like protein, compl	1.5029	2.73862	-0.063	-0.176	0.419	0.339
CG_Mm_EXT_3106188_1	AK017468		Mus musculus 6 days embryo cDNA, RIKEN full-length enriched library, clone	1.5003	4.75745	NA	-0.464	NA	0.397
CG_Mm_EXT_3107333_1	BC012213	Nop16	Mus musculus, clone MGC:18655 IMAGE:3964770, mRNA, complete cds.	1.49926	2.73862	-1.216	-1.188	-0.75	-0.664
CG_Mm_3000477_1	AF020338	BC16423	Mus musculus peripherial benzodiazepine receptor associated protein (Pap20	1.49699	3.83124	-0.449	-0.641	0.136	NA
CG_Mm_3001718_1	X03040	Eif4a1	Mouse mRNA for initiation factor eIF-4A long form.	1.49563	3.59637	-0.372	-0.637	0.038	-0.064
CG_Mm_3001977_1	U69106	Aurka	Mus musculus aurora-related kinase 1 (ARK1) mRNA, complete cds.	1.49563	3.59637	-1.101	-1.349	-0.628	-0.839
CG_Mm_EXT_3112332_1	AK008787	Nt5e	Mus musculus adult male stomach cDNA, RIKEN full-length enriched library,	1.4942	3.83124	-0.536	-0.571	NA	0.081
CG_Mm_EXT_3105681_1	S67386		sdpr=serum deprivation response [mice, NIH3T3 cells, mRNA, 2909 nt].	1.49407	3.59637	-0.567	-0.379	0.094	-0.06
CG_Mm_EXT_3104364_1	NM_053092	Kars	Mus musculus lysyl-tRNA synthetase (Kars), mRNA., location = 1..1953, stra	1.48787	3.59637	-0.385	-0.577	-0.026	0.032
CG_Mm_3005447_1	NM_011202	Ptpn11	Mus musculus protein tyrosine phosphatase, non-receptor type 11 (Ptpn11),	1.48736	3.59637	-0.026	-0.161	0.462	0.318
CG_Mm_EXT_3106309_1	AK018115	Btbd11	Mus musculus adult male medulla oblongata cDNA, RIKEN full-length enriched	1.48324	3.83124	-0.647	-0.392	-0.12	0.04
CG_Mm_3007290_1	U80894	Foxp2	Mus musculus CAG trinucleotide repeat mRNA, partial sequence.	1.48293	5.38196	NA	-0.552	0.512	0.294
CG_Mm_3005259_1	NM_009386	Tjp1	Mus musculus tight junction protein 1 (Tjp1), mRNA.	1.48272	4.75745	-0.711	-0.52	-0.284	0.011
CG_Mm_EXT_3107523_1	BC014757	Spryd4	Mus musculus, RIKEN cDNA 4633402N23 gene, clone MGC:25683 IMAGE:4923277, m	1.4817	3.59637	-0.353	-0.623	0.059	-0.079
CG_Mm_3005220_1	AB025582	Anp32b	Mus musculus mRNA for proliferation related acidic leucine rich protein PA	1.48067	3.83124	-0.795	-0.632	-0.318	-0.155
CG_Mm_3007127_1	AB041810	Rpf2	Mus musculus brain cDNA, clone MNCb-4285.	1.47862	4.75745	-1.099	-0.931	-0.679	-0.401
CG_Mm_3003537_1	NM_019656	Tspan6	Mus musculus transmembrane 4 superfamily member 6 (Tm4sf6), mRNA.	1.47811	3.83124	-0.662	-0.47	-0.186	0.003
CG_Mm_EXT_3100057_1	AK013620	Zswim6	Mus musculus adult male hippocampus cDNA, RIKEN full-length enriched libra	1.47657	3.83124	-0.417	-0.35	0.02	0.159
CG_Mm_3005332_1	NM_019389	Vcan	Mus musculus chondroitin sulfate proteoglycan 2 (Cspg2), mRNA.	1.47504	3.59637	-0.005	NA	0.513	0.317
CG_Mm_3001828_1	NM_013932	Ddx25	Mus musculus DEAD (aspartate-glutamate-alanine-aspartate) box polypeptide	1.4679	3.83124	-0.394	-0.775	-0.116	-0.124
CG_Mm_EXT_3104294_1	AB042828	Edem1	Mus musculus EDEM mRNA, complete cds, similar to alpha-mannosidase.	1.46739	3.83124	-0.419	-0.421	-0.019	0.107
CG_Mm_EXT_3107438_1	AK004400	Med13	Mus musculus 18 days embryo cDNA, RIKEN full-length enriched library, clon	1.46282	3.83124	0.049	-0.058	0.393	0.517
CG_Mm_EXT_3114495_1	NM_025462	Ece2	Mus musculus RIKEN cDNA 1810009K13 gene (1810009K13Rik), mRNA., location =	1.45877	3.83124	-0.873	-1.009	-0.52	-0.451
CG_Mm_3003951_1	X53584	Hspd1	Mouse mRNA for HSP60 protein (clones 3T3-7, -9, and -M1).	1.45675	3.83124	-0.725	-0.908	-0.333	-0.393
CG_Mm_EXT_3105903_1	NM_031391	Gtf2a1	Mus musculus general transcription factor IIa, 1 (37kD and 19kD subunits)	1.45675	4.75745	-0.216	0.077	0.317	0.451
CG_Mm_3004242_1	NM_020264	Pate4	Mus musculus seminal vesicle protein, secretion 7 (Svs7), mRNA.	1.45634	3.83124	-0.465	-0.73	-0.05	NA
CG_Mm_3004405_1	U40752	Srgap2	Mus musculus formin binding protein 27 mRNA, partial cds.	1.45473	5.38196	0.207	-0.332	0.554	0.224
CG_Mm_EXT_3106613_1	BC002195	BC2195	Mus musculus, clone MGC:7427 IMAGE:3489024, mRNA, complete cds.	1.45271	4.75745	-0.66	-0.447	-0.145	-0.063
CG_Mm_3000042_1	Z78162		M.musculus partial cochlear mRNA (clone 260G4).	1.45221	4.75745	-0.045	0.016	0.363	0.506
CG_Mm_EXT_3108889_1	AK009799	Nop56	Mus musculus adult male tongue cDNA, RIKEN full-length enriched library, c	1.4497	3.83124	-0.887	-1.091	-0.564	-0.521
CG_Mm_3001671_1	NM_007839	Dhx15	Mus musculus DEAD/H (Asp-Glu-Ala-Asp/His) box polypeptide 15 (RNA helicase	1.44919	3.83124	-0.588	-0.79	-0.194	-0.292
CG_Mm_3000446_1	M29395	Umps	Mouse orotidine-5-monophosphate decarboxylase mRNA, 3 end.	1.44819	4.75745	-0.632	-0.426	-0.126	-0.042
CG_Mm_EXT_3100462_1	AK006487	1729F9Rik	Mus musculus adult male testis cDNA, RIKEN full-length enriched library, c	1.44819	4.75745	-0.856	-0.7	-0.436	-0.23
CG_Mm_EXT_3113341_1	AF348968	Galnt2	Mus musculus polypeptide GalNAc transferase-T2 mRNA, complete cds.	1.44719	4.75745	0.153	-0.193	0.538	0.31
CG_Mm_3005288_1	J03484	Lamc1	Mouse laminin B2 chain mRNA, complete cds.	1.44518	5.38196	-0.376	-1.037	-0.064	-0.465
CG_Mm_EXT_3112240_1	AK012043	Wdr43	Mus musculus 10 days embryo cDNA, RIKEN full-length enriched library, clon	1.44468	4.75745	-0.647	-0.964	-0.255	-0.473
CG_Mm_EXT_3107616_1	BC003244		Mus musculus, Similar to nucleolar phosphoprotein p130, clone MGC:6662 IMA	1.44368	4.75745	-0.615	-0.841	-0.15	-0.425
CG_Mm_EXT_3106776_1	NM_026002	Mtdh	Mus musculus RIKEN cDNA 2610103J23 gene (2610103J23Rik), mRNA., location =	1.44268	5.38196	-0.401	-0.006	0.103	0.369
CG_Mm_EXT_3110735_1	BC011511	Rassf3	Mus musculus, clone MGC:19436 IMAGE:3495833, mRNA, complete cds.	1.44018	4.75745	-1.054	-0.813	-0.525	-0.468
CG_Mm_3005705_1	NM_008353	Il12rb1	Mus musculus interleukin 12 receptor, beta 1 (Il12rb1), mRNA.	1.43669	5.38196	0.307	-0.442	0.498	0.234
CG_Mm_3002493_1	NM_016906	Sec61a1	Mus musculus SEC61, alpha subunit (S. cerevisiae) (Sec61a), mRNA.	1.43371	5.38196	0.184	-0.334	0.54	0.171
CG_Mm_3006357_1	X97581		M.musculus mRNA for spalt transcription factor.	1.43321	4.75745	-0.693	-0.618	-0.253	-0.198
CG_Mm_EXT_3109373_1	AK007491	Ebna1bp2	Mus musculus 10 day old male pancreas cDNA, RIKEN full-length enriched lib	1.43271	4.75745	-0.758	-0.973	-0.313	-0.559
CG_Mm_3007214_1	X80430	Ilf2	M.musculus tex267 mRNA (5region).	1.42825	4.75745	-0.52	-0.88	-0.21	-0.34
CG_Mm_EXT_3107704_1	BC004055	Svil	Mus musculus, Similar to supervillin, clone IMAGE:3589533, mRNA, partial c	1.42776	6.91176	-0.247	-0.829	0.142	-0.369
CG_Mm_3004497_1	NM_010849	Myc	Mus musculus myelocytomatosis oncogene (Myc), mRNA.	1.42677	4.75745	-0.965	-0.781	-0.456	-0.443
CG_Mm_EXT_3111348_1	AK017509	Lca5	Mus musculus 8 days embryo cDNA, RIKEN full-length enriched library, clone	1.42578	4.75745	-0.34	-0.572	0.066	-0.133
CG_Mm_3005271_1	NM_010759	Mageb1	Mus musculus melanoma antigen, family B, 1 (Mageb1), mRNA.	1.4238	5.38196	-0.747	-0.529	-0.294	-0.141
CG_Mm_EXT_3114277_1	BC011230	Nt5dc2	Mus musculus, Similar to hypothetical protein FLJ12442, clone MGC:19108 IM	1.42134	4.75745	-0.353	-0.481	0.065	-0.063
CG_Mm_EXT_3111444_1	AF357317	Snord17	Mus musculus clone MBI-43 C/D box snoRNA, partial sequence.	1.42035	5.38196	-0.601	-0.918	-0.2	-0.485
CG_Mm_3005232_1	NM_016659	Klra1	Mus musculus killer cell lectin-like receptor, subfamily A, member 1 (Klra	1.41915	4.75745	NA	-0.847	-0.315	-0.344
CG_Mm_3003038_1	NM_011398	Slc25a14	Mus musculus solute carrier family 25 (mitochondrial carrier, brain), memb	1.41642	5.38196	-0.829	-0.692	-0.463	-0.232
CG_Mm_EXT_3106808_1	AK012111	Ccar1	Mus musculus 10 days embryo cDNA, RIKEN full-length enriched library, clon	1.41593	4.75745	-0.382	-0.655	-0.084	-0.128
CYC_ctrl_x0.01	#N/A	#N/A	http://genome-www4.stanford.edu/cgi-bin/SMD/source/sourceResult?choice=Gene&option=Name&criteria=	1.41519	4.75745	-1.208	-1.157	NA	-0.76
CG_Mm_EXT_3104259_1	AK008753	Ttc9c	Mus musculus adult male stomach cDNA, RIKEN full-length enriched library,	1.41348	5.38196	-0.577	-0.494	-0.222	-0.029
CG_Mm_EXT_3104274_1	AK014530		Mus musculus 0 day neonate skin cDNA, RIKEN full-length enriched library,	1.40859	5.38196	-0.41	-0.697	-0.207	-0.09
CG_Mm_3000295_1	NM_013743	Pdk4	Mus musculus pyruvate dehydrogenase kinase, isoenzyme 4 (Pdk4), mRNA.	1.4081	5.38196	-0.845	-1.221	-0.638	-0.619
CG_Mm_3005589_1	NM_015762	Txnrd1	Mus musculus thioredoxin reductase 1 (Txnrd1), mRNA.	1.40761	4.75745	-0.635	-0.802	-0.247	-0.382
CG_Mm_3002780_1	M62766	Hmgcr	Mouse HMG-CoA reductase mRNA, 3 end.	1.40664	5.38196	-0.458	-0.373	-0.105	0.08
CG_Mm_3005074_1	NM_010181	Fbn2	Mus musculus fibrillin 2 (Fbn2), mRNA.	1.40615	5.38196	-0.327	-0.624	0.076	-0.222
CG_Mm_EXT_3107229_1	AK017733	Wbscr16	Mus musculus 8 days embryo cDNA, RIKEN full-length enriched library, clone	1.40371	5.38196	-0.619	-0.823	-0.175	-0.467
CG_Mm_3003713_1	NM_011333	Ccl2	Mus musculus small inducible cytokine A2 (Scya2), mRNA.	1.40323	4.75745	-0.581	-0.616	-0.12	-0.278
CG_Mm_3004823_1	NM_007836	Gadd45a	Mus musculus growth arrest and DNA-damage-inducible 45 alpha (Gadd45a), mR	1.40135	8.69341	-1.388	NA	-0.592	-0.488
CG_Mm_EXT_3104189_1	NM_007444	Amd2	Mus musculus S-adenosylmethionine decarboxylase 2 (Amd2), mRNA., chromosom	1.39934	5.38196	-0.378	-0.488	0.04	-0.115
CG_Mm_3004279_1	NM_009214	Sms	Mus musculus spermine synthase (Sms), mRNA.	1.39016	5.38196	-0.716	-0.674	-0.355	-0.263
CG_Mm_3002473_1	NM_010027	Ddt	Mus musculus D-dopachrome tautomerase (Ddt), mRNA.	1.3892	5.38196	-0.552	-0.537	-0.123	-0.196
CG_Mm_EXT_3109221_1	AK014037		Mus musculus 13 days embryo head cDNA, RIKEN full-length enriched library,	1.38631	6.91176	-0.205	NA	0.309	0.571
CG_Mm_EXT_3105402_1	NM_023144	Nono	Mus musculus non-POU-domain-containing, octamer-binding protein (Nono), mR	1.38343	6.91176	-0.719	-0.559	-0.416	-0.104
CG_Mm_EXT_3104420_1	BC013482	Akr1c14	Mus musculus, clone MGC:18906 IMAGE:4240772, mRNA, complete cds.	1.38247	5.38196	-0.443	-0.564	-0.201	-0.05
CG_Mm_EXT_3101553_1	M20462	Igh-VS17	Mouse (clone N4-2) Ig rearranged kappa chain mRNA V-region (VH11-D-JH1) N4	1.38199	5.38196	-0.524	-0.616	-0.148	-0.237
CG_Mm_3001188_1	NM_016688	Pdcd7	Mus musculus programmed cell death protein 7 (Pdcd7), mRNA.	1.38104	6.91176	-0.534	-0.347	-0.107	-0.021
CG_Mm_EXT_3106728_1	NM_023788	Mageh1	Mus musculus RIKEN cDNA 2010107K23 gene (2010107K23Rik), mRNA., location =	1.38008	5.38196	-0.324	-0.407	0.061	-0.041
CG_Mm_3002440_1	NM_008638	Mthfd2	Mus musculus methylenetetrahydrofolate dehydrogenase (NAD+ dependent), met	1.37864	5.38196	-0.501	-0.517	-0.174	-0.096
CG_Mm_EXT_3106524_1	AL355177		Mouse DNA sequence from clone RP21-61H21 on chromosome 5. Contains part of	1.37769	5.38196	-0.36	-0.658	-0.084	-0.188
CG_Mm_3003520_1	NM_016813	Nxf1	Mus musculus nuclear RNA export factor 1 homolog (S. cerevisiae) (Nxf1), m	1.37769	6.91176	-0.439	-0.799	-0.065	-0.427
CG_Mm_3006657_1	NM_008258	Hn1	Mus musculus hematological and neurological expressed sequence 1 (Hn1), mR	1.37578	5.38196	-0.464	-0.457	-0.06	-0.119
CG_Mm_EXT_3105833_1	AK018456	Gas2l3	Mus musculus 16 days embryo lung cDNA, RIKEN full-length enriched library,	1.37435	5.38196	-0.705	-0.709	-0.421	-0.254
CG_Mm_3006417_1	NM_013536	Emg1	Mus musculus gene rich cluster, C2f gene (Grcc2f), mRNA.	1.37387	5.38196	-0.481	-0.546	-0.142	-0.147
CG_Mm_EXT_3104379_1	NM_025380	Eef1e1	Mus musculus RIKEN cDNA 1110003A02 gene (1110003A02Rik), mRNA., location =	1.3734	6.91176	-0.915	-0.795	-0.522	-0.451
CG_Mm_EXT_3104256_1	AK019372	Pus7l	Mus musculus 12 days embryo head cDNA, RIKEN full-length enriched library,	1.37055	6.91176	-0.383	-0.741	0.052	-0.445
CG_Mm_3001263_1	NM_009372	Tgif1	Mus musculus TG interacting factor (Tgif), mRNA.	1.37007	5.38196	-0.404	-0.373	0.028	-0.075
CG_Mm_3001497_1	NM_011804	Creg1	Mus musculus cellular repressor of E1A-stimulated genes (Creg), mRNA.	1.3658	8.69341	-0.315	0.113	0.116	0.403
CG_Mm_3000286_1	NM_008194	Gyk	Mus musculus glycerol kinase (Gyk), mRNA.	1.36544	8.69341	NA	-0.372	0.523	0.204
CG_Mm_3006306_1	NM_019693	Bat1a	Mus musculus HLA-B-associated transcript 1A (Bat1a), mRNA.	1.36202	5.38196	-0.34	-0.5	-0.045	-0.082
CG_Mm_EXT_3109398_1	AK006287	Ccdc11	Mus musculus adult male testis cDNA, RIKEN full-length enriched library, c	1.36169	5.38196	-0.65	NA	-0.26	-0.32
CG_Mm_3001863_1	NM_007637	Cct5	Mus musculus chaperonin subunit 5 (epsilon) (Cct5), mRNA.	1.36014	6.91176	-0.568	-0.627	-0.153	-0.333
CG_Mm_3007521_1	AJ404004	1729F9Rik	Mus musculus mRNA for ER protein 58 (EP58 gene).	1.35966	5.38196	-0.643	-0.809	-0.381	-0.363
CG_Mm_3003950_1	NM_008298	Dnaja1	Mus musculus DnaJ (Hsp40) homolog, subfamily A, member 1 (Dnaja1), mRNA.	1.35731	6.91176	-0.751	-0.678	-0.471	-0.255
CG_Mm_EXT_3108144_1	BC004776	Thumpd1	Mus musculus, Similar to hypothetical protein FLJ20274, clone MGC:7161 IMA	1.35496	5.38196	-0.559	-0.604	-0.227	-0.238
CG_Mm_EXT_3112383_1	NM_028810	Rnd3	Mus musculus RIKEN cDNA 2610017M01 gene (2610017M01Rik), mRNA., location =	1.35402	6.91176	-1.91	-1.837	-1.562	-1.489
CG_Mm_EXT_3107656_1	NM_028628	Lce1l	Mus musculus RIKEN cDNA 1110008K04 gene (1110008K04Rik), mRNA., location =	1.35261	6.91176	-0.496	-0.456	-0.081	-0.178
CG_Mm_EXT_3113483_1	AK020990		Mus musculus adult male corpora quadrigemina cDNA, RIKEN full-length enric	1.35168	6.91176	-0.505	-0.853	-0.187	-0.48
CG_Mm_EXT_3111292_1	NM_026374	Ilf2	Mus musculus RIKEN cDNA 6230405A16 gene (6230405A16Rik), mRNA., location =	1.35027	6.91176	-0.499	-0.736	-0.238	-0.309
CG_Mm_3000468_1	NM_018737	Ctps2	Mus musculus cytidine 5-triphosphate synthase 2 (Ctps2), mRNA.	1.35027	8.69341	0.275	-0.33	0.514	0.119
CG_Mm_3001614_1	NM_009517	Zmat3	Mus musculus wild-type p53-induced gene 1 (Wig1), mRNA.	1.34998	6.91176	-0.507	-0.618	NA	-0.204
CG_Mm_EXT_3109472_1	NM_025391	Nip7	Mus musculus RIKEN cDNA 1110017C15 gene (1110017C15Rik), mRNA., location =	1.3498	6.91176	-1.191	-1.02	-0.785	-0.739
CG_Mm_3000560_1	AF289539	Pes1	Mus musculus PES1 protein (Pes1) mRNA, complete cds.	1.34887	6.91176	-0.447	-0.769	-0.171	-0.36
CG_Mm_EXT_3112242_1	AK011763	Tomm7a	Mus musculus 10 days embryo cDNA, RIKEN full-length enriched library, clon	1.34817	6.91176	-0.725	-0.475	-0.254	NA
CG_Mm_3007420_1	X80434		M.musculus tex292 mRNA (5region).	1.34793	6.91176	-0.933	-0.733	-0.537	-0.446
CG_Mm_EXT_3103413_1	NM_022029	Nrgn	Mus musculus neurogranin (protein kinase C substrate, RC3) (Nrgn), mRNA.,	1.34653	6.91176	-0.472	-0.447	-0.144	-0.095
CG_Mm_3001844_1	NM_013686	Tcp1	Mus musculus t-complex protein 1 (Tcp1), mRNA.	1.34513	6.91176	-0.499	-0.582	-0.201	-0.203
CG_Mm_3005351_1	M15525	Lamb1-1	Mouse laminin B1 mRNA, complete cds.	1.3442	6.91176	-0.471	-0.632	-0.124	-0.304
CG_Mm_3000522_1	NM_011623	Top2a	Mus musculus topoisomerase (DNA) II alpha (Top2a), mRNA.	1.34374	6.91176	-0.578	-0.652	-0.288	-0.268
CG_Mm_3004247_1	NM_010792	Mettl1	Mus musculus methyltransferase-like 1 (S. cerevisiae) (Mettl1), mRNA.	1.34281	6.91176	-0.331	-0.609	-0.072	-0.196
CG_Mm_3001667_1	NM_009070	Rnps1	Mus musculus ribonucleic acid binding protein S1 (Rnps1), mRNA.	1.34234	6.91176	-0.321	-0.463	0.001	-0.114
CG_Mm_3002408_1	NM_007532	Bcat1	Mus musculus branched chain aminotransferase 1, cytosolic (Bcat1), mRNA.	1.34234	6.91176	-0.671	-0.65	-0.284	-0.366
CG_Mm_3001725_1	NM_013647	Rps16	Mus musculus ribosomal protein S16 (Rps16), mRNA.	1.34234	8.69341	-0.524	-0.303	-0.111	-0.045
CG_Mm_EXT_3112567_1	NM_026631	Nhp2	Mus musculus RIKEN cDNA 2410130M07 gene (2410130M07Rik), mRNA., location =	1.34094	6.91176	-0.779	-0.696	-0.306	-0.501
CG_Mm_EXT_3114079_1	BC013625	Nsun2	Mus musculus, clone MGC:18985 IMAGE:4011674, mRNA, complete cds.	1.34002	8.69341	-0.526	-0.906	-0.255	-0.511
CG_Mm_3007339_1	X81718	Tmem97	M.musculus D11Bhm182e exon.	1.33862	6.91176	-0.412	-0.618	-0.082	-0.285
CG_Mm_3002274_1	NM_019541	Cts8	Mus musculus cathepsin 8 (Cts8), mRNA.	1.33842	6.91176	NA	-0.644	-0.351	-0.186
CG_Mm_3001868_1	NM_009838	Cct6a	Mus musculus chaperonin subunit 6a (zeta) (Cct6a), mRNA.	1.33723	6.91176	-0.376	-0.45	-0.021	-0.145
CG_Mm_3001788_1	NM_018796	Eef1b2	Mus musculus eukaryotic translation elongation factor 1 beta 2 (Eef1b2), m	1.33631	6.91176	-0.404	-0.336	-0.038	-0.044
CG_Mm_EXT_3100894_1	U03110	Ighv6-6	Mus musculus BALB/c anti-glycophorin A type M Ig heavy chain mRNA, partial	1.33631	6.91176	-0.55	-0.851	-0.319	-0.424
CG_Mm_EXT_3111757_1	BC006060	Lars	Mus musculus, clone MGC:8232 IMAGE:3591521, mRNA, complete cds.	1.33584	8.69341	-0.392	-0.778	-0.183	-0.33
CG_Mm_3000518_1	NM_021510	Hnrnph1	Mus musculus heterogeneous nuclear ribonucleoprotein H1 (Hnrph1), mRNA.	1.33399	6.91176	-0.314	-0.439	0.018	-0.118
CG_Mm_3007172_1	X80433	Cirh1a	M.musculus tex292 mRNA (3region).	1.33168	8.69341	-0.904	-1.232	-0.598	-0.89
CG_Mm_3004065_1	M21836	Krt8	Mouse extra-embryonic endodermal cytokeratin type II (EndoA) mRNA, complet	1.33122	8.69341	-0.527	-0.346	-0.268	0.042
CG_Mm_3005974_1	NM_009627	Adm	Mus musculus adrenomedullin (Adm), mRNA.	1.32956	8.69341	-0.674	-0.93	NA	NA
CG_Mm_EXT_3109828_1	AK020067	D1Wsu12e	Mus musculus 13 days embryo male testis cDNA, RIKEN full-length enriched l	1.32892	8.69341	-0.6	-0.797	-0.184	-0.571
CG_Mm_EXT_3110695_1	AK021267	H2afv	Mus musculus 12 days embryo spinal cord cDNA, RIKEN full-length enriched l	1.32892	9.40986	-0.785	-0.366	-0.276	-0.233
CG_Mm_EXT_3113435_1	AK018286	Tmed8	Mus musculus adult male olfactory brain cDNA, RIKEN full-length enriched l	1.32386	6.91176	-0.356	-0.452	-0.037	-0.14
CG_Mm_EXT_3105418_1	BC011412	Sf3b3	Mus musculus, Similar to splicing factor 3b, subunit 3, 130kD, clone MGC:1	1.3234	8.69341	-0.54	-0.758	-0.274	-0.394
CG_Mm_EXT_3106394_1	AF322375	Nup155	Mus musculus nucleoporin 155 (Nup155) mRNA, complete cds.	1.32248	8.69341	-0.589	-0.909	-0.396	-0.474
CG_Mm_EXT_3107886_1	AK009838	Senp1	Mus musculus adult male tongue cDNA, RIKEN full-length enriched library, c	1.32065	8.69341	-0.533	-0.807	-0.199	-0.517
CG_Mm_3001736_1	X83590	Rpl5	M.musculus mRNA for ribosomal protein L5, 3end.	1.32065	9.40986	-0.523	-0.335	-0.228	-0.006
CG_Mm_EXT_3105567_1	AK017271		Mus musculus 6 days neonate head cDNA, RIKEN full-length enriched library,	1.31837	9.40986	-0.766	-0.917	-0.304	-0.76
CG_Mm_3001607_1	NM_016806	Hnrnpa2b1	Mus musculus heterogeneous nuclear ribonucleoprotein A2/B1 (Hnrpa2b1), mRN	1.31745	8.69341	-0.345	-0.413	-0.15	0.009
CG_Mm_EXT_3110138_1	NM_026532	Nutf2	Mus musculus RIKEN cDNA 2700067I02 gene (2700067I02Rik), mRNA., location =	1.317	6.91176	-0.303	-0.414	-0.048	-0.053
CG_Mm_EXT_3113799_1	AK013396	Gemin6	Mus musculus 10, 11 days embryo cDNA, RIKEN full-length enriched library,	1.31563	8.69341	-0.748	-0.744	-0.335	-0.544
CG_Mm_3000465_1	NM_011829	Impdh1	Mus musculus inosine 5-phosphate dehydrogenase 1 (Impdh1), mRNA.	1.31517	8.69341	-0.398	-0.468	-0.079	-0.175
CG_Mm_EXT_3100533_1	NM_010737	Klrb1a	Mus musculus lymphocyte antigen 55 complex, locus A (Ly55a), mRNA., chromo	1.31494	8.69341	-0.963	-1.011	NA	NA
CG_Mm_3001735_1	U93864	Rps11	Mus musculus ribosomal protein S11 mRNA, complete cds.	1.31153	8.69341	-0.668	-0.5	-0.228	-0.336
CG_Mm_EXT_3106197_1	AK015883	493524E2Rik	Mus musculus adult male testis cDNA, RIKEN full-length enriched library, c	1.31153	9.40986	-1.169	-0.922	-0.773	-0.714
CG_Mm_3004476_1	NM_013917	Pttg1	Mus musculus pituitary tumor-transforming 1 (Pttg1), mRNA.	1.31153	9.40986	-0.614	-0.351	-0.256	-0.105
CG_Mm_3005483_1	NM_007951	Erh	Mus musculus enhancer of rudimentary homolog (Drosophila) (Erh), mRNA.	1.30971	9.40986	-0.556	-0.382	-0.19	-0.148
CG_Mm_EXT_3104365_1	AK009202	Tsr2	Mus musculus adult male tongue cDNA, RIKEN full-length enriched library, c	1.30926	8.69341	-0.516	-0.575	-0.224	-0.268
CG_Mm_EXT_3107708_1	L17085		Mus musculus (clone 5F8.D5) Ig rearranged H-chain (cytochrome c specific)	1.30667	8.69341	-0.738	-0.791	NA	-0.507
CG_Mm_EXT_3108920_1	AY046077	Nrarp	Mus musculus ankyrin-repeat protein Nrarp mRNA, complete cds.	1.30473	9.40986	-0.879	-0.745	-0.422	-0.613
CG_Mm_EXT_3100432_1	AK016569	4932442L8Rik	Mus musculus adult male testis cDNA, RIKEN full-length enriched library, c	1.30247	9.40986	-0.416	-0.704	-0.192	-0.344
CG_Mm_EXT_3100431_1	BC004626	Fam98a	Mus musculus, Similar to RIKEN cDNA 2610510H03 gene, clone MGC:7991 IMAGE:	1.29976	8.69341	-0.45	-0.473	-0.145	-0.2
CG_Mm_3004025_1	NM_010880	Ncl	Mus musculus nucleolin (Ncl), mRNA.	1.29886	8.69341	-0.759	-0.746	-0.47	-0.459
CG_Mm_EXT_3105523_1	AK014192	Fam118a	Mus musculus 13 days embryo head cDNA, RIKEN full-length enriched library,	1.29886	9.40986	-0.456	-0.72	-0.242	-0.358
CG_Mm_EXT_3112366_1	AK012739	Mett1d	Mus musculus 10, 11 days embryo cDNA, RIKEN full-length enriched library,	1.29527	8.69341	-0.468	-0.625	-0.28	-0.245
CG_Mm_3000661_1	NM_008252		Mus musculus high mobility group box 2 (Hmgb2), mRNA.	1.29302	8.69341	-0.665	-0.673	-0.372	-0.403
CG_Mm_EXT_3109436_1	AK012767	11134A24Rik	Mus musculus 10, 11 days embryo cDNA, RIKEN full-length enriched library,	1.28716	9.40986	-0.545	-0.581	-0.286	NA

## Sheet: 5J Upregulated in null
Probe ID	Accession	Symbol	Name	Fold Change	FDR	WT+BMP4 1	WT+BMP4 2	NULL+BMP4 1	NULL+BMP4 2
CG_Mm_EXT_3105751_1	AK004982	Klhl5	Mus musculus adult male liver cDNA, RIKEN full-length enriched library, cl	2.95007	0	0.715	0.342	1.926	2.074
CG_Mm_3005521_1	M11943	Wnt1	Mouse int-1 proto-oncogene mRNA, complete cds.	2.76724	0.825285	NA	0.467	2.196	1.726
CG_Mm_3005196_1	D13289		Mus musculus mRNA for neural cell adhesion molecule, partial cds.	2.43893	0.825285	0.819	0.356	1.907	1.662
CG_Mm_3002580_1	NM_019919	Ltbp1	Mus musculus latent transforming growth factor beta binding protein 1 (Ltb	2.43505	0.825285	1.119	NA	2.085	2.236
CG_Mm_3005160_1	X15052	Ncam1	Mouse mRNA for 3-end of NCAM-140 and NCAM-180 isoforms.	2.3477	0.825285	0.78	0.225	1.793	1.496
CG_Mm_3001510_1	NM_008651	Mybl1	Mus musculus myeloblastosis oncogene-like 1 (Mybl1), mRNA.	2.23574	0.825285	0.219	0.311	1.223	1.45
CG_Mm_EXT_3113530_1	AK014946	Phyhipl	Mus musculus adult male testis cDNA, RIKEN full-length enriched library, c	2.21799	0.825285	2.096	2.296	3.151	3.361
CG_Mm_EXT_3113110_1	AK003200	Fbxw7	Mus musculus 18 days embryo cDNA, RIKEN full-length enriched library, clon	2.17083	0.825285	0.186	-0.09	1.14	1.014
CG_Mm_3000794_1	NM_009574	Zic2	Mus musculus zinc finger protein of the cerebellum 2 (Zic2), mRNA.	2.17008	0.825285	0.122	0.405	1.273	1.311
CG_Mm_3005250_1	AJ250768	Fat1	Mus musculus partial mRNA for mouse fat 1 cadherin (mfat1 gene).	2.07448	0.825285	0.723	0.302	1.63	1.322
CG_Mm_EXT_3101304_1	AK014221	Bmper	Mus musculus 13 days embryo head cDNA, RIKEN full-length enriched library,	2.06945	0.825285	0.012	0.104	0.972	1.064
CG_Mm_3005830_1	NM_015744	Enpp2	Mus musculus ectonucleotide pyrophosphatase/phosphodiesterase 2 (Enpp2), m	2.03602	0.825285	3.411	2.934	4.275	3.943
CG_Mm_3006986_1	NM_011100	Prkacb	Mus musculus protein kinase, cAMP dependent, catalytic, beta (Prkacb), mRN	1.8872	1.94698	0.575	0.132	1.34	1.021
CG_Mm_EXT_3103904_1	AK018295	Jakmip2	Mus musculus adult male olfactory brain cDNA, RIKEN full-length enriched l	1.87937	0.825285	0.821	0.735	1.518	1.68
CG_Mm_EXT_3109976_1	AK019524		Mus musculus 0 day neonate head cDNA, RIKEN full-length enriched library,	1.85736	0.825285	0.804	0.824	1.576	1.66
CG_Mm_3000043_1	NM_009008	Rac2	Mus musculus RAS-related C3 botulinum substrate 2 (Rac2), mRNA.	1.83687	0.825285	0.18	0.154	0.952	0.958
CG_Mm_3000055_1	NM_009155	Sepp1	Mus musculus selenoprotein P, plasma, 1 (Sepp1), mRNA.	1.83687	0.825285	0.197	0.188	0.932	1.029
CG_Mm_EXT_3112247_1	AK018679		Mus musculus adult male cecum cDNA, RIKEN full-length enriched library, cl	1.83687	1.94698	0.863	0.933	1.539	1.833
CG_Mm_3006685_1	NM_007555	Bmp5	Mus musculus bone morphogenetic protein 5 (Bmp5), mRNA.	1.83369	1.94698	0.167	-0.137	0.854	0.747
CG_Mm_EXT_3113015_1	M37595		Mouse T cell receptor rearranged alpha-chain gene V-J region, partial cds.	1.80219	1.97479	0.746	0.722	1.386	1.603
CG_Mm_3003788_1	NM_007973		Mouse mRNA for B subunit of coagulation factor XIII, complete cds.	1.76877	1.94698	0.242	0.111	0.946	0.874
CG_Mm_EXT_3100499_1	NM_010884		Mus musculus N-myc downstream regulated 1 (Ndr1), mRNA., location = 1..290	1.72758	2.10644	1.462	1.128	1.989	2
CG_Mm_3007333_1	NM_020555		Mus musculus hypothetical protein, I54 (X61497), mRNA.	1.71386	2.43523	0.522	-0.088	1.098	0.712
CG_Mm_EXT_3108695_1	AF387809	Snrk	Mus musculus strain BALB/c SNF-1 related kinase (Snrk) mRNA, complete cds.	1.70675	2.10644	0.497	0.497	1.144	1.214
CG_Mm_EXT_3113143_1	AK017901	Prkce	Mus musculus adult male thymus cDNA, RIKEN full-length enriched library, c	1.70497	2.10644	0.951	0.637	1.464	1.485
CG_Mm_EXT_3104277_1	NM_033149	B3galt5	Mus musculus UDP-Gal:betaGlcNAc beta 1,3-galactosyltransferase, polypeptid	1.69144	2.43523	0.457	-0.09	0.902	0.803
CG_Mm_EXT_3109554_1	AK012868	C1qtnf6	Mus musculus 10, 11 days embryo cDNA, RIKEN full-length enriched library,	1.68968	2.10644	1.571	1.394	2.163	2.137
CG_Mm_3000120_1	NM_010164	Eya1	Mus musculus eyes absent 1 homolog (Drosophila) (Eya1), mRNA.	1.68325	2.26615	0.045	0.258	0.809	0.818
CG_Mm_3002822_1	NM_008681	Ndrg1	Mus musculus N-myc downstream regulated-like (Ndrl), mRNA.	1.67047	2.10644	1.249	1.161	1.861	1.851
CG_Mm_3002942_1	NM_013697	Ttr	Mus musculus transthyretin (Ttr), mRNA.	1.66411	2.10644	NA	NA	1.055	1.109
CG_Mm_3000106_1	NM_009221	Snca	Mus musculus synuclein, alpha (Snca), mRNA.	1.66353	2.26615	0.139	0.079	0.832	0.676
CG_Mm_EXT_3104526_1	AK012292	Entpd6	Mus musculus 11 days embryo cDNA, RIKEN full-length enriched library, clon	1.66353	2.26615	0.039	0.137	0.678	0.788
CG_Mm_3007069_1	U20239	Fbrs	Mus musculus fibrosin mRNA, partial cds.	1.66065	2.43523	0.33	-0.263	0.906	0.446
CG_Mm_EXT_3108924_1	BC006061	21111I1Rik	Mus musculus, clone IMAGE:3591705, mRNA.	1.65204	2.26615	0.256	0.044	0.787	0.783
CG_Mm_3006767_1	NM_011273	Xpr1	Mus musculus xenotropic and polytropic retrovirus receptor 1 (Xpr1), mRNA.	1.65032	2.43523	0.703	0.308	1.155	1.123
CG_Mm_EXT_3112082_1	AK003474	Gnaq	Mus musculus 18 days embryo cDNA, RIKEN full-length enriched library, clon	1.64804	2.26615	0.285	0.072	0.769	0.851
CG_Mm_3000805_1	NM_007488	Arnt2	Mus musculus aryl hydrocarbon receptor nuclear translocator 2 (Arnt2), mRN	1.63722	2.43523	-0.006	0.166	0.748	0.656
CG_Mm_3001489_1	AY004174	Etv5	Mus musculus ets-related transcription factor (Etv5) mRNA, complete cds.	1.62141	2.43523	0.489	0.154	1.073	0.786
CG_Mm_EXT_3112893_1	NM_025429	Serpinb1a	Mus musculus serine (or cysteine) proteinase inhibitor, clade B (ovalbumin	1.6186	2.43523	0.341	0.372	0.89	1.034
CG_Mm_EXT_3105657_1	S74567		c-maf=c-Maf protein {proto-oncogene} [mice, BALB/c, cerebellum, mRNA, 2736	1.613	2.43523	0.422	0.704	1.201	1.126
CG_Mm_EXT_3109334_1	AK014123	31135E14Rik	Mus musculus 13 days embryo head cDNA, RIKEN full-length enriched library,	1.60865	2.43523	NA	0.212	0.726	0.95
CG_Mm_EXT_3111336_1	AK019458	Mllt3	Mus musculus 18 days pregnant adult female placenta and extra embryonic ti	1.60854	2.43523	0.072	-0.035	0.599	0.631
CG_Mm_3004336_1	NM_010063	Dync1i1	Mus musculus dynein, cytoplasmic, intermediate chain 1 (Dncic1), mRNA.	1.6052	2.43523	0.026	-0.022	0.601	0.59
CG_Mm_EXT_3110805_1	AK006973		Mus musculus adult male testis cDNA, RIKEN full-length enriched library, c	1.60353	2.43523	0.001	NA	0.765	0.562
CG_Mm_EXT_3107500_1	AK014754	Rnaset2a	Mus musculus 0 day neonate head cDNA, RIKEN full-length enriched library,	1.59853	2.43523	0.171	0.225	0.685	0.886
CG_Mm_EXT_3113282_1	AK013100	Tmx4	Mus musculus 10, 11 days embryo cDNA, RIKEN full-length enriched library,	1.593	2.43523	0.519	0.277	0.945	1.016
CG_Mm_3002568_1	NM_010279	Gfra1	Mus musculus glial cell line derived neurotrophic factor family receptor a	1.58914	2.43523	0.151	0.285	0.728	0.866
CG_Mm_3005766_1	U50413	Pik3r1	Mus musculus phosphoinositide 3-kinase regulatory subunit p85alpha mRNA, c	1.5842	3.83124	0.475	-0.38	0.869	0.375
CG_Mm_EXT_3110709_1	AK003182	Myl1	Mus musculus 18 days embryo cDNA, RIKEN full-length enriched library, clon	1.58365	2.43523	0.552	0.489	1.029	1.16
CG_Mm_3006801_1	NM_011120	Prl7d1	Mouse proliferin mRNA, complete cds.	1.582	2.43523	0.175	0.36	0.847	0.833
CG_Mm_EXT_3104040_1	NM_010240	Ftl1	Mus musculus ferritin light chain 1 (Ftl1), mRNA., chromosome = 7, locatio	1.58036	2.43523	0.096	0.11	0.72	0.628
CG_Mm_EXT_3102169_1	AF015219	Igh-2	Mus musculus mAb717 IgG1/k VHDJ region mRNA, partial cds.	1.57817	3.59637	0.967	0.485	1.548	1.042
CG_Mm_EXT_3113697_1	AK007344		Mus musculus 10 day old male pancreas cDNA, RIKEN full-length enriched lib	1.56727	2.43523	0.194	0.392	0.764	0.94
CG_Mm_3003657_1	NM_009858	Cd8b1	Mouse mRNA for cytotoxic T-cell membrane glycoprotein Ly-3 3flank.	1.56184	3.59637	0.572	-0.15	0.88	0.65
CG_Mm_3005123_1	NM_009845	Cd22	Mus musculus CD22 antigen (Cd22), mRNA.	1.54891	2.43523	0.279	0.163	0.87	0.656
CG_Mm_3007373_1	D50523	Tug1	Mouse mRNA for TI-227.	1.54676	2.43523	0.159	0.095	0.608	0.726
CG_Mm_3003959_1	NM_013864	Ndrg2	Mus musculus N-myc downstream regulated 2 (Ndr2), mRNA.	1.54355	2.43523	1.416	1.336	1.875	1.951
CG_Mm_EXT_3111665_1	AK004442	B3galt5	Mus musculus 18 days embryo cDNA, RIKEN full-length enriched library, clon	1.54301	2.43523	0.107	-0.049	0.615	0.516
CG_Mm_EXT_3105072_1	AK004768	Osbpl3	Mus musculus adult male lung cDNA, RIKEN full-length enriched library, clo	1.53696	3.83124	1.082	NA	1.743	1.098
CG_Mm_3002464_1	U43721	Cbs	Mus musculus cystathionine beta-synthase mRNA, 5 untranslated region.	1.53235	2.73862	0.454	0.207	0.958	0.756
CG_Mm_3006450_1	AB030906	Scmh1	Mus musculus scmh1 mRNA for sex comb on midleg homolog protein, complete c	1.52864	3.59637	0.234	-0.207	0.68	0.393
CG_Mm_EXT_3112619_1	NM_012043	Islr	Mus musculus immunoglobulin superfamily containing leucine-rich repeat (Is	1.52811	2.43523	0.154	0.129	0.701	0.627
CG_Mm_EXT_3104829_1	BC005470	Usp11	Mus musculus, Similar to ubiquitin specific protease 11, clone MGC:6649 IM	1.52335	2.73862	1.046	0.708	1.452	1.338
CG_Mm_3003326_1	NM_015749	Tcn2	Mus musculus transcobalamin 2 (Tcn2), mRNA.	1.52335	2.73862	0.815	0.519	1.294	1.076
CG_Mm_3003459_1	NM_019765	Clip1	Mus musculus restin (Reed-Steinberg cell-espressed intermediate filament-a	1.52282	2.73862	0.451	0.221	0.873	0.834
CG_Mm_3003289_1	AF226324	Slco3a1	Mus musculus MJAM mRNA, complete cds.	1.51966	2.73862	0.235	-0.062	0.665	0.537
CG_Mm_3000775_1	AF296075	Ift122	Mus musculus mg53d08.r1 mRNA, partial cds.	1.51808	3.59637	0.521	0.203	0.999	0.751
CG_Mm_EXT_3113403_1	AK004327	Cpm	Mus musculus 18 days embryo cDNA, RIKEN full-length enriched library, clon	1.51771	2.73862	0.341	0.188	NA	0.795
CG_Mm_3002591_1	NM_019800	Acp6	Mus musculus acid phosphatase 6, lysophosphatidic (Acp6), mRNA.	1.51598	2.73862	0.019	0.052	0.574	0.519
CG_Mm_3000044_1	NM_007445	Amh	Mus musculus anti-Mullerian hormone (Amh), mRNA.	1.50812	2.73862	0.044	0.145	0.61	0.586
CG_Mm_EXT_3106023_1	AK002772	Pcp4l1	Mus musculus adult male kidney cDNA, RIKEN full-length enriched library, c	1.50655	2.73862	0.187	0.178	0.728	0.641
CG_Mm_3005360_1	NM_011880	Rgs7	Mus musculus regulator of G protein signaling 7 (Rgs7), mRNA.	1.49692	3.59637	0.337	0.024	NA	0.695
CG_Mm_3000019_1	NM_009639	Crisp3	Mus musculus acidic epididymal glycoprotein 2 (Aeg2), mRNA.	1.49407	3.83124	-0.011	0.119	0.444	0.644
CG_Mm_EXT_3112340_1	AK019824	493581F22Rik	Mus musculus adult male testis cDNA, RIKEN full-length enriched library, c	1.48747	3.59637	0.034	NA	0.584	0.478
CG_Mm_3002125_1	NM_011846	Mmp17	Mus musculus matrix metalloproteinase 17 (Mmp17), mRNA.	1.48427	3.83124	-0.061	0.15	0.444	0.606
CG_Mm_EXT_3114420_1	AK003775		Mus musculus 18 days embryo cDNA, RIKEN full-length enriched library, clon	1.48324	2.73862	0.453	0.357	0.895	0.874
CG_Mm_EXT_3109553_1	S65035		{brain-specific TGF beta regulate sequence} [mice, Balb/c, serum-free embr	1.48067	4.75745	2.629	2.949	3.082	3.45
CG_Mm_EXT_3112564_1	AK012980	Tbx18	Mus musculus 10, 11 days embryo cDNA, RIKEN full-length enriched library,	1.47913	3.59637	0.167	0.145	0.694	0.569
CG_Mm_EXT_3113798_1	AK016153		Mus musculus adult male testis cDNA, RIKEN full-length enriched library, c	1.47504	3.59637	0.174	0.188	0.624	0.681
CG_Mm_3003324_1	NM_021607	Ncstn	Mus musculus nicastrin (Ncstn-pending), mRNA.	1.47401	4.75745	0.677	0.19	0.996	0.812
CG_Mm_3003588_1	NM_008653	Mybpc3	Mus musculus myosin binding protein C, cardiac (Mybpc3), mRNA.	1.4735	4.75745	0.042	0.285	0.544	0.723
CG_Mm_3002523_1	U07950	Gdi1	Mus musculus BALB/c GDP-dissociation inhibitor (GDI-1) mRNA, partial cds.	1.47299	5.38196	1.096	0.454	1.435	1.054
CG_Mm_3003465_1	AF075461	Asap1	Mus musculus ADP-ribosylation factor-directed GTPase activating protein is	1.47146	3.59637	0.343	0.254	0.736	0.797
CG_Mm_3001793_1	M76131	Eef2	Mouse elongation factor 2 (ef-2) mRNA, 3 end.	1.46942	4.75745	0.319	-0.188	0.677	0.386
CG_Mm_EXT_3106102_1	BC006800	Trib1	Mus musculus, Similar to phosphoprotein regulated by mitogenic pathways, c	1.46586	3.59637	0.697	0.639	1.082	1.179
CG_Mm_3001313_1	NM_007970	Ezh1	Mus musculus enhancer of zeste homolog 1 (Drosophila) (Ezh1), mRNA.	1.4613	3.83124	0.435	0.133	0.739	0.745
CG_Mm_3006291_1	AF252281	Klhl1	Mus musculus Kelch-like 1 protein (KLHL1) mRNA, complete cds.	1.45776	3.59637	0.078	-0.028	0.516	0.443
CG_Mm_EXT_3101072_1	M35157	Igk-V34	M.musculus Ig kappa-chain mRNA V-region, 5 end, from hybridoma H37-91.	1.45725	4.75745	0.263	0.062	0.774	0.459
CG_Mm_3002943_1	NM_009197	Slc16a2	Mus musculus solute carrier family 16 (monocarboxylic acid transporters),	1.45574	3.83124	0.244	-0.063	0.595	0.491
CG_Mm_EXT_3110334_1	AK011959	Tmem87b	Mus musculus 10 days embryo cDNA, RIKEN full-length enriched library, clon	1.44719	3.83124	0.201	-0.007	0.519	0.563
CG_Mm_3005999_1	Y00769	Itgb1	Murine mRNA for integrin beta subunit.	1.44168	4.75745	0.548	0.554	0.937	1.042
CG_Mm_3005517_1	NM_013832	Rasal1	Mus musculus RAS protein activator like 1 (GAP1 like) (Rasal1), mRNA.	1.43918	4.75745	0.213	0.279	0.678	0.686
CG_Mm_EXT_3110846_1	AK003546	Clip1	Mus musculus 18 days embryo cDNA, RIKEN full-length enriched library, clon	1.43868	5.38196	0.556	-0.109	0.772	0.546
CG_Mm_3004427_1	D14571	Cbfb	Mouse mRNA for PEBP2b2 protein, complete cds.	1.43819	4.75745	0.212	0.395	0.657	0.82
CG_Mm_EXT_3113422_1	AK011788		Mus musculus 10 days embryo cDNA, RIKEN full-length enriched library, clon	1.43819	5.38196	0.454	-0.13	0.678	0.516
CG_Mm_EXT_3112463_1	AK005715		Mus musculus adult male testis cDNA, RIKEN full-length enriched library, c	1.43371	3.83124	0.376	0.296	0.766	0.767
CG_Mm_EXT_3104697_1	AF220355	Sez6l	Mus musculus acupuncture induced gene 1 mRNA, complete cds.	1.43222	4.75745	0.181	-0.003	0.552	0.484
CG_Mm_3005263_1	NM_007542	Bgn	Mus musculus biglycan (Bgn), mRNA.	1.43023	4.75745	0.253	0.11	0.708	0.509
CG_Mm_3001140_1	NM_010053	Dlx1	Mus musculus distal-less homeobox 1 (Dlx1), mRNA.	1.42479	5.38196	-0.081	0.254	0.416	0.6
CG_Mm_3001159_1	L13171	Mef2c	Mouse myocyte-specific enhancer factor 2 (MEF-2C) mRNA sequence.	1.4243	4.75745	0.197	-0.089	0.542	0.408
CG_Mm_3000018_1	NM_008045	Fshb	Mus musculus follicle stimulating hormone beta (Fshb), mRNA.	1.42183	5.38196	0.037	0.111	0.377	0.608
CG_Mm_3005800_1	NM_008984	Ptprm	Mus musculus protein tyrosine phosphatase, receptor-type, M (Ptprm), mRNA.	1.42106	5.38196	0.422	-0.204	NA	0.54
CG_Mm_3004434_1	NM_019516	Lgals12	Mus musculus lectin, galactose binding, soluble 12 (Lgals12), mRNA.	1.42023	4.75745	0.363	NA	0.868	0.665
CG_Mm_3005526_1	NM_007936	Epha4	Mus musculus Eph receptor A4 (Epha4), mRNA.	1.41839	5.38196	0.101	0.26	0.463	0.728
CG_Mm_EXT_3107748_1	NM_025464	Tmem218	Mus musculus RIKEN cDNA 1810021J13 gene (1810021J13Rik), mRNA., location =	1.41789	5.38196	0.353	-0.03	0.804	0.348
CG_Mm_3007336_1	AL389955	Gtf2a1	Mus musculus EST from clone 1230345, 5 end.	1.4174	5.38196	-0.083	0.162	0.369	0.538
CG_Mm_3001233_1	U67885	Trp53bp1	Mus musculus p53 binding protein 1 mRNA, partial cds.	1.41446	5.38196	-0.155	0.206	0.34	0.533
CG_Mm_3001586_1	NM_013736	Tceb3	Mus musculus transcription elongation factor B (SIII), polypeptide 3 (110k	1.41299	4.75745	0.132	-0.012	0.53	0.409
CG_Mm_3005550_1	L07051	Acan	Mus musculus aggrecan mRNA exon.	1.4125	5.38196	0.245	-0.147	0.613	0.303
CG_Mm_3005175_1	NM_021407	Trem3	Mus musculus triggering receptor expressed on myeloid cells 3 (Trem3), mRN	1.41221	4.75745	0.34	NA	0.781	0.56
CG_Mm_EXT_3103334_1	AK021288	Scaper	Mus musculus 13 days embryo stomach cDNA, RIKEN full-length enriched libra	1.40676	4.75745	0.001	NA	0.413	0.447
CG_Mm_EXT_3100253_1	AK017578	Nrxn1	Mus musculus 8 days embryo cDNA, RIKEN full-length enriched library, clone	1.40469	5.38196	0.676	0.339	0.871	0.946
CG_Mm_EXT_3113033_1	AK013061	Cecr2	Mus musculus 10, 11 days embryo cDNA, RIKEN full-length enriched library,	1.40469	5.38196	-0.005	0.142	0.381	0.558
CG_Mm_EXT_3112246_1	AK020985	Srrm4	Mus musculus adult male corpora quadrigemina cDNA, RIKEN full-length enric	1.40323	5.38196	0.019	0.257	0.462	0.613
CG_Mm_3004479_1	NM_008057	Fzd7	Mus musculus frizzled homolog 7 (Drosophila) (Fzd7), mRNA.	1.40226	5.38196	0.778	0.659	1.039	1.195
CG_Mm_3000067_1	NM_008897		Mus musculus paraoxonase 3 (Pon3), mRNA.	1.39886	4.75745	0.229	0.092	0.604	0.507
CG_Mm_3001511_1	AB042155	Zic5	Mus musculus Opr mRNA, complete cds.	1.39595	5.38196	0.22	0.207	0.583	0.628
CG_Mm_3004224_1	NM_009149	Glg1	Mus musculus selectin, endothelial cell, ligand (Selel), mRNA.	1.39209	6.91176	0.591	-0.033	0.855	0.479
CG_Mm_EXT_3102213_1	X53636		M.musculus mRNA for Light chain variable domain of E225, anti-idioptic ant	1.39112	5.38196	0.255	-0.144	0.541	0.344
CG_Mm_EXT_3111864_1	AK020410	Hgsnat	Mus musculus 12 days embryo embryonic body between diaphragm region and ne	1.38968	5.38196	0.248	-0.043	0.552	0.424
CG_Mm_3003000_1	NM_009163	Sgpl1	Mus musculus sphingosine phosphate lyase 1 (Sgpl1), mRNA.	1.38823	5.38196	0.083	-0.073	0.437	0.341
CG_Mm_3005222_1	NM_007730	Col12a1	Mus musculus procollagen, type XII, alpha 1 (Col12a1), mRNA.	1.38727	5.38196	0.326	0.267	0.827	0.532
CG_Mm_EXT_3107107_1	NM_031191	Prl2c2	Mus musculus proliferin (Plf), mRNA., chromosome = 13, location = 1..790,	1.38487	5.38196	0.299	0.177	0.694	0.543
CG_Mm_3001983_1	NM_010237	Frk	Mus musculus B-cell src-homology tyrosine kinase (Frk), mRNA.	1.38487	5.38196	0.202	0.011	0.483	0.491
CG_Mm_3006998_1	NM_021421	Angel2	Mus musculus RIKEN cDNA 2610307I21 gene (2610307I21Rik), mRNA.	1.38487	5.38196	0.268	0.057	0.678	0.408
CG_Mm_EXT_3108464_1	AK016345		Mus musculus adult male testis cDNA, RIKEN full-length enriched library, c	1.38186	5.38196	NA	0.017	0.425	0.48
CG_Mm_EXT_3110313_1	AK016640	Tlk2	Mus musculus adult male testis cDNA, RIKEN full-length enriched library, c	1.38151	6.91176	0.075	0.444	0.667	0.606
CG_Mm_EXT_3105988_1	AK013153	Dapk1	Mus musculus 10, 11 days embryo cDNA, RIKEN full-length enriched library,	1.38104	5.38196	0.432	0.613	0.863	0.935
CG_Mm_3002592_1	NM_009890	Ch25h	Mus musculus cholesterol 25-hydroxylase (Ch25h), mRNA.	1.37859	5.38196	NA	0.041	0.324	0.518
CG_Mm_EXT_3103306_1	BC005529	Rin2	Mus musculus, RIKEN cDNA 4632403N06 gene, clone MGC:7647 IMAGE:3495681, mR	1.37626	6.91176	0.432	0.034	0.55	0.659
CG_Mm_3002161_1	NM_019648	Metap2	Mus musculus methionine aminopeptidase 2 (Metap2), mRNA.	1.3753	5.38196	0.047	-0.015	0.468	0.305
CG_Mm_3001187_1	AF191309	Tshz1	Mus musculus zinc finger protein (Mtsh1) mRNA, partial cds.	1.3753	6.91176	0.06	0.247	0.524	0.524
CG_Mm_3006058_1	AF117340	Map3k1	Mus musculus MAP kinase kinase kinase 1 (Mekk1) mRNA, complete cds.	1.3734	5.38196	1.08	0.912	1.322	1.407
CG_Mm_EXT_3107502_1	BC007161	Jhdm1d	Mus musculus, clone IMAGE:3488682, mRNA, partial cds.	1.37197	5.38196	0.161	0.13	0.483	0.542
CG_Mm_EXT_3102133_1	Z12409		M.musculus rearranged T-cell receptor beta chain Vbeta5 repertoire (VDJ).	1.3715	6.91176	-0.028	0.142	0.449	0.398
CG_Mm_EXT_3104317_1	M76175		Mouse elongation factor 2 pseudogene, complete cds., gene = pseudo ef-2, l	1.37055	6.91176	0.357	-0.133	0.542	0.413
CG_Mm_3001790_1	U89416	Eef2	Mus musculus strain BALB/c elongation factor 2 mRNA, partial cds.	1.36865	8.69341	0.467	-0.194	0.656	0.344
CG_Mm_3002521_1	NM_008697	Nin	Mus musculus ninein (Nin), mRNA.	1.36817	8.69341	-0.041	0.341	0.409	0.617
CG_Mm_EXT_3103289_1	AK018078	Gnaq	Mus musculus 11 days embryo head cDNA, RIKEN full-length enriched library,	1.36628	5.38196	0.195	0.089	0.479	0.527
CG_Mm_3000290_1	NM_008081	B4galnt2	Mus musculus UDP-N-acetyl-alpha-D-galactosamine:(N-acetylneuraminyl)-galac	1.3658	8.69341	-0.132	0.332	0.35	0.571
CG_Mm_EXT_3109991_1	AK014520	Atp13a4	Mus musculus 0 day neonate skin cDNA, RIKEN full-length enriched library,	1.36486	6.91176	0.186	0.056	0.421	0.54
CG_Mm_3005172_1	NM_021359	Itgb6	Mus musculus integrin beta 6 (Itgb6), mRNA.	1.36438	6.91176	0.356	0.086	0.68	0.48
CG_Mm_3005380_1	AF073879	Sbf2	Mus musculus myotubularin homologous protein 1 mRNA, partial cds.	1.36155	6.91176	0.146	-0.078	0.456	0.324
CG_Mm_3007044_1	L10901		Mus musculus (clone Gcap14) mRNA sequence.	1.35778	5.38196	0.145	-0.02	0.408	0.421
CG_Mm_3005826_1	NM_008639	Mtnr1a	Mus musculus melatonin receptor 1A (Mtnr1a), mRNA.	1.35778	6.91176	0.086	0.192	0.32	0.662
CG_Mm_3003968_1	NM_011657	Tulp3	Mus musculus tubby-like protein 3 (Tulp3), mRNA.	1.35731	6.91176	0.209	0.042	0.56	0.394
E19:24	#N/A	#N/A	http://genome-www4.stanford.edu/cgi-bin/SMD/source/sourceResult?choice=Gene&option=Name&criteria=	1.35543	6.91176	0.325	0.055	0.585	0.494
CG_Mm_EXT_3107108_1	NM_011118	Prl2c3	Mus musculus proliferin 2 (Plf2), mRNA., location = 1..850, tissue_type =	1.35496	6.91176	0.305	0.115	0.628	0.49
CG_Mm_EXT_3105815_1	NM_024124	Hdac9	Mus musculus MEF2-interacting transcription repressor (Mitr), mRNA., locat	1.35261	6.91176	0.132	-0.025	0.316	0.484
CG_Mm_3001367_1	AB017337	Srebf1	Mus musculus mRNA for sterol regulatory element-binding protein-1 (SREBP-1	1.35261	6.91176	0.046	0.223	0.412	0.55
CG_Mm_EXT_3111734_1	AK019457	Limch1	Mus musculus 12 days embryo embryonic body below diaphragm region cDNA, RI	1.35215	5.38196	0.441	0.387	0.773	0.747
CG_Mm_3005503_1	NM_008523	Ltk	Mus musculus leukocyte tyrosine kinase (Ltk), mRNA.	1.35215	6.91176	0.341	0.209	0.694	0.548
CG_Mm_EXT_3108275_1	AK017129		Mus musculus adult male testis cDNA, RIKEN full-length enriched library, c	1.35168	6.91176	0.183	0.266	0.615	0.525
CG_Mm_EXT_3108903_1	AK003791	Olfml2b	Mus musculus 18 days embryo cDNA, RIKEN full-length enriched library, clon	1.34996	6.91176	NA	NA	0.942	0.791
CG_Mm_EXT_3113477_1	AK015487		Mus musculus adult male testis cDNA, RIKEN full-length enriched library, c	1.3484	6.91176	0.007	0.072	0.349	0.414
CG_Mm_3005285_1	NM_008684	Neo1	Mus musculus neogenin (Neo1), mRNA.	1.34793	6.91176	0.42	0.283	0.718	0.668
CG_Mm_3004001_1	AF290178	Acacb	Mus musculus acetyl-CoA carboxylase 280 (ACC2) mRNA, partial cds.	1.34747	6.91176	0.098	0	0.474	0.306
CG_Mm_3004273_1	NM_010630	Kifc2	Mus musculus kinesin family member C2 (Kifc2), mRNA.	1.34747	8.69341	-0.165	0.219	0.309	0.427
CG_Mm_3003479_1	NM_009147	Sec23a	Mus musculus SEC23A (S. cerevisiae) (Sec23a), mRNA.	1.34607	8.69341	0.391	-0.035	0.562	0.473
CG_Mm_3005238_1	AJ131395	Col14a1	Mus musculus mRNA for collagen type XIV, partial.	1.3456	8.69341	0.458	0.088	0.721	0.503
CG_Mm_3001376_1	AF291821	Nr1d1	Mus musculus Rev-ErbA-alpha protein mRNA, partial cds.	1.34513	8.69341	0.524	0.035	0.754	0.482
CG_Mm_EXT_3104847_1	BC012229	Lrrc16a	Mus musculus, clone MGC:19001 IMAGE:4014128, mRNA, complete cds.	1.34471	6.91176	0.205	0.375	0.664	NA
H17:25	#N/A	#N/A	http://genome-www4.stanford.edu/cgi-bin/SMD/source/sourceResult?choice=Gene&option=Name&criteria=	1.34234	6.91176	0.159	-0.052	0.418	0.36
CG_Mm_3005253_1	NM_013779	Magel2	Mus musculus melanoma antigen, family L, 2 (Magel2), mRNA.	1.34187	9.40986	-0.246	0.302	0.25	0.476
CG_Mm_3007049_1	L10908	Gcap8	Mus musculus Gcap1 mRNA, partial cds.	1.34141	6.91176	0.306	0.223	0.63	0.568
CG_Mm_EXT_3100710_1	AJ229169		Mus musculus rearranged cDNA for VH region of anti arsonate antibody (B ce	1.34094	6.91176	0.117	0.024	0.459	0.35
CG_Mm_3002883_1	NM_008489	Lbp	Mus musculus lipopolysaccharide binding protein (Lbp), mRNA.	1.34048	8.69341	-0.042	0.29	0.327	0.588
CG_Mm_3002418_1	NM_007494	Ass1	Mus musculus argininosuccinate synthetase 1 (Ass1), mRNA.	1.33677	6.91176	0.109	0.047	0.494	0.321
CG_Mm_3001134_1	NM_008899	Pou3f2	Mus musculus POU domain, class 3, transcription factor 2 (Pou3f2), mRNA.	1.33677	8.69341	-0.081	0.189	0.318	0.449
CG_Mm_EXT_3105517_1	AK017487	Bbx	Mus musculus 8 days embryo cDNA, RIKEN full-length enriched library, clone	1.33631	6.91176	0.341	0.337	0.63	0.706
CG_Mm_3003856_1	NM_009255	Serpine2	Mus musculus serine (or cysteine) proteinase inhibitor, clade E (nexin, pl	1.33399	6.91176	0.489	0.302	0.817	0.627
CG_Mm_3000056_1	AB049055	Hapln2	Mus musculus bral1 mRNA for brain link protein-1, complete cds.	1.33353	8.69341	0.021	0.102	0.336	0.439
CG_Mm_3005825_1	NM_009217	Sstr2	Mus musculus somatostatin receptor 2 (Smstr2), mRNA.	1.33307	8.69341	0.384	0.651	0.803	0.883
CG_Mm_3004901_1	NM_011878	Tiam2	Mus musculus T-cell lymphoma invasion and metastasis 2 (Tiam2), mRNA.	1.33288	6.91176	NA	NA	0.609	0.646
CG_Mm_3001551_1	NM_013699	Ubp1	Mus musculus upstream binding protein 1 (Ubp1), mRNA.	1.33261	6.91176	0.034	0.126	0.407	0.403
CG_Mm_EXT_3108582_1	NM_026211	Tmed9	Mus musculus RIKEN cDNA 2400003B06 gene (2400003B06Rik), mRNA., location =	1.3303	6.91176	0.17	0.14	0.521	0.434
CG_Mm_3006786_1	NM_011116	Pld3	Mus musculus phospholipase D3 (Pld3), mRNA.	1.3303	8.69341	0.719	0.379	0.964	0.779
CG_Mm_EXT_3106436_1	AB059656	Npnt	Mus musculus mRNA for POEM, complete cds.	1.32892	8.69341	0.889	0.903	1.048	1.386
CG_Mm_3006987_1	AF059029	Camk2d	Mus musculus calcium/calmodulin-dependent protein kinase II delta mRNA, pa	1.32662	6.91176	0.251	0.223	0.633	0.478
CG_Mm_EXT_3104818_1	AK013309	Usp48	Mus musculus 10, 11 days embryo cDNA, RIKEN full-length enriched library,	1.32662	8.69341	0.364	-0.074	0.595	0.332
CG_Mm_EXT_3100724_1	AE000664		Mus musculus TCR beta locus from bases 250554 to 501917 (section 2 of 3) o	1.3257	8.69341	0.015	0.175	0.479	0.346
CG_Mm_EXT_3107135_1	AK018173	Trim62	Mus musculus adult male medulla oblongata cDNA, RIKEN full-length enriched	1.32524	8.69341	0.439	0.155	0.647	0.581
CG_Mm_3000376_1	AB006034	Cyp27b1	Mus musculus mRNA for 25-hydroxyvitamin D3 1alpha-hydroxylase, partial cds	1.32432	6.91176	0.188	0.101	0.485	0.436
CG_Mm_3002216_1	NM_018755	Pgcp	Mus musculus plasma glutamate carboxypeptidase (Pgcp-pending), mRNA.	1.32111	8.69341	0.173	0.214	0.548	0.464
CG_Mm_3005194_1	NM_019759	Dpt	Mus musculus dermatopontin (Dpt), mRNA.	1.32111	8.69341	0.321	0.06	0.607	0.399
CG_Mm_EXT_3105205_1	AK013650		Mus musculus adult male hippocampus cDNA, RIKEN full-length enriched libra	1.32111	8.69341	0.084	0.321	0.617	0.413
CG_Mm_EXT_3105846_1	AK018128	63346I15Rik	Mus musculus adult male medulla oblongata cDNA, RIKEN full-length enriched	1.31882	9.40986	0.108	0.375	0.533	0.57
CG_Mm_3001946_1	NM_008702	Nlk	Mus musculus nemo like kinase (Nlk), mRNA.	1.31791	8.69341	0.116	0.128	0.443	0.419
CG_Mm_3000989_1	NM_008900	Pou3f3	Mus musculus POU domain, class 3, transcription factor 3 (Pou3f3), mRNA.	1.31791	8.69341	0.057	0.192	0.438	0.429
CG_Mm_EXT_3108541_1	AK009130	Tmem127	Mus musculus adult male tongue cDNA, RIKEN full-length enriched library, c	1.31745	8.69341	0.366	0.155	0.659	0.479
CG_Mm_3006765_1	NM_019791	Maged1	Mus musculus melanoma antigen, family D, 1 (Maged1), mRNA.	1.317	9.40986	0.9	0.487	1.134	0.869
CG_Mm_EXT_3111651_1	AK015893	493525F21Rik	Mus musculus adult male testis cDNA, RIKEN full-length enriched library, c	1.31563	8.69341	0.286	-0.025	0.564	0.31
CG_Mm_3004545_1	NM_009905		Mus musculus CDC-like kinase (Clk), mRNA.	1.31426	9.40986	0.311	0.458	0.535	0.844
CG_Mm_3002114_1	NM_018747	Akap7	Mus musculus A-kinase anchoring protein (Akap18) mRNA, complete cds.	1.31198	8.69341	0.29	0.198	0.577	0.516
CG_Mm_EXT_3106578_1	AK012416	Cand2	Mus musculus 11 days embryo cDNA, RIKEN full-length enriched library, clon	1.3084	8.69341	0.276	NA	0.552	0.525
CG_Mm_EXT_3113802_1	AK015650	18163B7Rik	Mus musculus adult male testis cDNA, RIKEN full-length enriched library, c	1.30807	8.69341	0.486	0.262	0.741	NA
CG_Mm_EXT_3112248_1	AK008703	Pik3r4	Mus musculus adult male stomach cDNA, RIKEN full-length enriched library,	1.3079	8.69341	0.209	0.039	0.539	0.305
CG_Mm_EXT_3109126_1	AK003237	Vkorc1	Mus musculus 18 days embryo cDNA, RIKEN full-length enriched library, clon	1.30744	8.69341	0.414	0.374	0.632	0.751
CG_Mm_3004135_1	NM_019478	Pqbp1	Mus musculus polyglutamine binding protein 1 (Pqbp1), mRNA.	1.30654	8.69341	0.085	0.087	0.413	0.352
CG_Mm_3001588_1	NM_017395	Rfx5	Mus musculus regulatory factor X, 5 (influences HLA class II expression) (	1.30563	8.69341	0.297	0.358	0.655	0.591
CG_Mm_3002075_1	J05185	P4hb	Mouse protein disulfide isomerase (ERp59) mRNA, complete cds.	1.30563	9.40986	0.06	0.193	0.326	0.518
CG_Mm_3006663_1	NM_011641	Trp63	Mus musculus transformation related protein 63 (Trp63), mRNA.	1.30518	8.69341	0.106	0.154	0.493	0.357
CG_Mm_EXT_3111391_1	AK008614	221I15Rik	Mus musculus adult male stomach cDNA, RIKEN full-length enriched library,	1.30518	8.69341	0.256	0.059	0.56	0.345
CG_Mm_3001623_1	NM_021568	Pcbp3	Mus musculus poly(rC) binding protein 3 (Pcbp3), mRNA.	1.30337	8.69341	0.185	0.039	0.454	0.356
CG_Mm_3000619_1	AB015425	Dtx3	Mus musculus mRNA for Deltex3, complete cds.	1.30067	8.69341	0.326	0.185	0.595	0.496
CG_Mm_EXT_3112205_1	AK018267		Mus musculus adult male medulla oblongata cDNA, RIKEN full-length enriched	1.30062	8.69341	NA	0.223	0.542	0.571
CG_Mm_3005778_1	NM_007394	Acvr1	Mus musculus activin A receptor, type 1 (Acvr1), mRNA.	1.29866	8.69341	NA	0.236	0.546	0.537
CG_Mm_EXT_3112070_1	AK017435		Mus musculus 10 days neonate head cDNA, RIKEN full-length enriched library	1.29851	8.69341	NA	0.297	0.582	0.688
CG_Mm_3001286_1	Z49206	Hsf1	M.musculus mRNA for heat shock factor 1-alpha.	1.29796	8.69341	0.267	0.191	0.55	0.482
CG_Mm_3005421_1	NM_008378	Impact	Mus musculus imprinted and ancient (Impact), mRNA.	1.29392	9.40986	0.322	0.32	0.524	0.683
CG_Mm_3005528_1	NM_008903	Ppap2a	Mus musculus phosphatidic acid phosphatase 2a (Ppap2a), mRNA.	1.29302	9.40986	1.147	1.193	1.539	1.364
CG_Mm_3002061_1	NM_010303	Gna13	Mus musculus guanine nucleotide binding protein, alpha 13 (Gna13), mRNA.	1.29258	9.40986	0.623	0.376	0.812	0.749
CG_Mm_EXT_3104719_1	AK014118		Mus musculus 13 days embryo head cDNA, RIKEN full-length enriched library,	1.29213	8.69341	0.284	0.204	0.531	0.518
CG_Mm_EXT_3104079_1	NM_026183	Slc47a1	Mus musculus RIKEN cDNA 1300013J15 gene (1300013J15Rik), mRNA., location =	1.29213	8.69341	NA	NA	0.656	0.563
CG_Mm_3000538_1	AF037256	Dgcr14	Mus musculus ES2 protein (Es2) mRNA, complete cds.	1.29034	9.40986	0.095	0.151	0.407	0.396
CG_Mm_3005197_1	X59306	Ncam1	Mouse mRNA for neural cell adhesion molecule N-CAM muscle-specific domain.	1.28409	9.40986	0.148	0.096	0.37	0.417
CG_Mm_3005913_1	NM_010581	Cd47	Mus musculus integrin-associated protein (Itgp), mRNA.	1.28365	9.40986	0.567	0.46	0.8	0.769
CG_Mm_3001987_1	NM_010433	Hipk2	Mus musculus homeodomain interacting protein kinase 2 (Hipk2), mRNA.	1.2832	9.40986	0.161	0.14	0.416	0.426

## Sheet: 5K Upregulated in WT
Probe ID	Accession	Symbol	Name	Fold Change	FDR	WT+BMP4 1	WT+BMP4 2	NULL+BMP4 1	NULL+BMP4 2
CG_Mm_EXT_3114521_1	BC010981	BC1981	Mus musculus, clone IMAGE:3660974, mRNA.	0.713878	9.40986	0.141	0.115	-0.454	-0.441
CG_Mm_3006681_1	NM_010097	Sparcl1	Mus musculus SPARC-like 1 (mast9, hevin) (Sparcl1), mRNA.	0.711408	9.40986	1.017	0.983	0.471	0.368
CG_Mm_3003845_1	J03783	Il6	Mouse interleukin 6 mRNA, complete cds.	0.70772	9.40986	0.2	0.061	-0.487	-0.428
CG_Mm_EXT_3106614_1	AK005342	Mitd1	Mus musculus adult male cerebellum cDNA, RIKEN full-length enriched librar	0.706005	8.69341	0.064	-0.058	-0.581	-0.596
CG_Mm_EXT_3110919_1	BC009080	Nudt3	Mus musculus, Similar to hypothetical protein, clone MGC:6903 IMAGE:265577	0.701614	9.40986	0.745	0.525	0.118	-0.049
CG_Mm_EXT_3101118_1	AK016270	Tnfaip6	Mus musculus adult male testis cDNA, RIKEN full-length enriched library, c	0.701128	9.40986	0.061	0.186	-0.541	-0.415
CG_Mm_3004755_1	NM_010415		Mus musculus heparin binding epidermal growth factor-like growth factor (H	0.700157	8.69341	0.16	NA	-0.558	-0.538
CG_Mm_EXT_3108053_1	AK021212		Mus musculus ES cells cDNA, RIKEN full-length enriched library, clone:C330	0.699672	9.40986	0.295	-0.008	-0.435	-0.487
CG_Mm_EXT_3105460_1	AK008699	Mfsd6	Mus musculus adult male stomach cDNA, RIKEN full-length enriched library,	0.697493	8.69341	1.195	1.004	0.561	0.42
CG_Mm_EXT_3105032_1	AK005001	Adam1	Mus musculus adult male liver cDNA, RIKEN full-length enriched library, cl	0.697251	8.69341	0.859	0.626	0.226	0.04
CG_Mm_EXT_3107406_1	AJ409498	Lbr	Mus musculus RNA binding site for Dazl protein, clone gf11.	0.697009	9.40986	0.381	0.552	-0.111	-0.176
CG_Mm_EXT_3110850_1	AK021089	Nrcam	Mus musculus adult male corpus striatum cDNA, RIKEN full-length enriched l	0.694117	6.91176	0.203	0.052	-0.446	-0.531
CG_Mm_3002842_1	NM_009676		Mus musculus aldehyde oxidase 1 (Aox1), mRNA.	0.693606	9.40986	0.942	0.596	NA	0.06
CG_Mm_EXT_3106067_1	AF325263	Sfxn4	Mus musculus sideroflexin 4 (Sfxn4) mRNA, complete cds.	0.693155	6.91176	1.44	1.366	0.856	0.714
CG_Mm_3003599_1	NM_010087	Tnfaip6	Mus musculus dystrobrevin alpha (Dtna), mRNA.	0.692915	8.69341	0.635	0.315	-0.113	-0.174
CG_Mm_EXT_3106923_1	AK021123	Jrkl	Mus musculus adult male corpus striatum cDNA, RIKEN full-length enriched l	0.692675	9.40986	0.446	0.023	-0.371	-0.398
CG_Mm_EXT_3108235_1	AK004346	Agl	Mus musculus 18 days embryo cDNA, RIKEN full-length enriched library, clon	0.690757	6.91176	0.484	0.46	-0.194	-0.108
CG_Mm_EXT_3107094_1	M73679		Mus musculus (clone pMHFY1) ferritin H pseudogene., product = ferritin hea	0.690757	9.40986	0.318	0.621	-0.194	-0.113
CG_Mm_EXT_3109622_1	NM_026819	Nop58	Mus musculus RIKEN cDNA 1110029G07 gene (1110029G07Rik), mRNA., location =	0.690278	8.69341	0.658	0.575	0.101	-0.116
CG_Mm_3001415_1	NM_008783	Pbx1	Mus musculus pre B-cell leukemia transcription factor 1 (Pbx1), mRNA.	0.690039	9.40986	0.553	0.112	-0.302	-0.282
CG_Mm_EXT_3108723_1	AK019967	Lpar4	Mus musculus 8 days embryo cDNA, RIKEN full-length enriched library, clone	0.689471	9.40986	1.374	0.946	NA	NA
CG_Mm_3003816_1	NM_010531	Il18bp	Mus musculus interferon gamma inducing factor binding protein (Igifbp), mR	0.689428	8.69341	0.526	0.539	-0.152	NA
CG_Mm_EXT_3100921_1	AF041867		Mus musculus uninfected mouse A seq 1, T cell receptor beta chain mRNA, pa	0.687413	5.38196	0.669	0.542	0.002	-0.051
CG_Mm_EXT_3111437_1	AK009374	Wnt1	Mus musculus adult male tongue cDNA, RIKEN full-length enriched library, c	0.687175	8.69341	0.345	0.567	-0.202	-0.147
CG_Mm_3006248_1	Y12229	Utrn	M.musculus mRNA for utrophin.	0.686223	8.69341	0.178	-0.164	-0.608	-0.643
CG_Mm_3004343_1	NM_013540	Gria2	Mus musculus glutamate receptor, ionotropic, AMPA2 (alpha 2) (Gria2), mRNA	0.684561	5.38196	1.149	0.978	0.451	0.404
CG_Mm_EXT_3111267_1	AK013600	Ppp2r2b	Mus musculus adult male hippocampus cDNA, RIKEN full-length enriched libra	0.683918	8.69341	1.339	0.949	NA	NA
CG_Mm_3005056_1	NM_010288	Gja1	Mus musculus gap junction membrane channel protein alpha 1 (Gja1), mRNA.	0.682665	5.38196	0.098	-0.037	-0.583	-0.636
CG_Mm_EXT_3107027_1	BC008239	Tcp11l2	Mus musculus, Similar to hypothetical protein FLJ11336, clone IMAGE:360029	0.680775	8.69341	1.506	1.091	0.613	0.696
CG_Mm_EXT_3103362_1	AF408408	Snx18	Mus musculus SNAG1 (Snag1) mRNA, complete cds.	0.680539	6.91176	0.313	0.007	-0.409	-0.56
CG_Mm_3003309_1	NM_021301	Slc15a2	Mus musculus solute carrier family 15 (H+/peptide transporter), member 2 (	0.680303	8.69341	1.281	0.878	0.547	0.322
CG_Mm_3004226_1	AF163315	Cml2	Mus musculus putative N-acetyltransferase Camello 2 (cml2) mRNA, complete	0.678694	9.40986	0.528	NA	-0.429	NA
CG_Mm_EXT_3107911_1	AK013707	Hivep3	Mus musculus adult male hippocampus cDNA, RIKEN full-length enriched libra	0.678185	6.91176	0.366	0.002	-0.364	-0.567
CG_Mm_3005887_1	NM_019688	Rapgef4	Mus musculus cAMP-regulated guanine nucleotide exchange factor II (Cgef2-p	0.677715	6.91176	0.411	0.181	-0.246	-0.463
CG_Mm_EXT_3103199_1	AF418208	Dok5	Mus musculus Dok5 mRNA, complete cds.	0.67701	6.91176	1.374	1.226	0.785	0.511
CG_Mm_EXT_3103382_1	AK018464	4631416L12Rik	Mus musculus 16 days embryo lung cDNA, RIKEN full-length enriched library,	0.67701	6.91176	0.842	1.049	0.218	0.369
CG_Mm_EXT_3100424_1	AY032863	Slc26a6	Mus musculus chloride-formate exchanger mRNA, complete cds.	0.67701	8.69341	1.018	0.604	0.267	0.051
CG_Mm_EXT_3103432_1	AK002771	Gtpbp8	Mus musculus adult male kidney cDNA, RIKEN full-length enriched library, c	0.676307	5.02674	0.567	0.462	-0.092	-0.186
CG_Mm_3002607_1	NM_008288	Hsd11b1	Mus musculus hydroxysteroid 11-beta dehydrogenase 1 (Hsd11b1), mRNA.	0.676073	5.38196	0.794	0.577	-0.016	0.079
CG_Mm_3002434_1	NM_010210	Sox11	Mus musculus fragile histidine triad gene (Fhit), mRNA.	0.676073	8.69341	0.501	0.385	-0.441	NA
CG_Mm_3001545_1	NM_010828	Cited2	Mus musculus Cbp/p300-interacting transactivator, with Glu/Asp-rich carbox	0.676073	9.40986	0.752	1.167	0.183	0.428
CG_Mm_EXT_3109992_1	BC004722	Malat1	Mus musculus, clone IMAGE:3582796, mRNA.	0.675604	6.91176	0.987	1.013	0.264	0.426
CG_Mm_3006024_1	NM_010762	Mal	Mus musculus myelin and lymphocyte protein, T-cell differentiation protein	0.673724	8.69341	1.98	1.513	NA	NA
CG_Mm_EXT_3102036_1	NM_023517	Zeb2	Mus musculus RIKEN cDNA 2310026N09 gene (2310026N09Rik), mRNA., location =	0.67117	8.69341	0.164	0.638	-0.181	-0.346
CG_Mm_EXT_3112775_1	AK011865		Mus musculus 10 days embryo cDNA, RIKEN full-length enriched library, clon	0.67024	9.40986	1.362	NA	0.46	0.177
CG_Mm_3002511_1	NM_019513		Mus musculus carbonic anhydrase 5b, mitochondrial (Car5b), mRNA.	0.66908	6.91176	0.97	0.64	0.041	0.231
CG_Mm_3006235_1	AF083876	Emp2	Mus musculus XMP (Xmp) mRNA, complete cds.	0.667458	5.38196	0.622	0.422	-0.048	-0.253
CG_Mm_3006620_1	NM_019978	Dclk1	Mus musculus double cortin and calcium/calmodulin-dependent protein kinase	0.666303	5.02674	0.604	0.461	-0.137	-0.148
CG_Mm_3007245_1	U06664	C1qtnf6	Mus musculus Balb/c mid-G1 serum response (I-8-23) mRNA, 5 sequence.	0.665841	5.02674	0.332	0.291	-0.308	-0.421
CG_Mm_EXT_3111650_1	BC003847	Il33	Mus musculus, Similar to glycogenin 2, clone MGC:6424 IMAGE:3593927, mRNA,	0.66538	5.38196	0.757	0.341	-0.104	-0.152
CG_Mm_EXT_3100276_1	AK013379	Pde4d	Mus musculus 10, 11 days embryo cDNA, RIKEN full-length enriched library,	0.664804	6.91176	0.693	0.276	NA	-0.337
CG_Mm_EXT_3110583_1	AK014234	Ildr2	Mus musculus 13 days embryo head cDNA, RIKEN full-length enriched library,	0.659411	5.02674	-0.037	0.047	-0.692	-0.678
CG_Mm_EXT_3109263_1	AK005250	Slc25a18	Mus musculus adult male cerebellum cDNA, RIKEN full-length enriched librar	0.658498	8.69341	1.029	0.434	0.232	-0.153
CG_Mm_3005543_1	NM_011896	Spry1	Mus musculus sprouty homolog 1 (Drosophila) (Spry1), mRNA.	0.657357	5.02674	-0.015	0.038	-0.652	-0.714
CG_Mm_EXT_3107683_1	AK018190		Mus musculus adult male medulla oblongata cDNA, RIKEN full-length enriched	0.657357	5.02674	0.786	0.825	0.076	0.146
CG_Mm_EXT_3112868_1	BC004774	Depdc6	Mus musculus, Similar to hypothetical protein FLJ12428, clone MGC:7168 IMA	0.656219	5.38196	0.774	0.59	-0.171	0.141
CG_Mm_EXT_3100410_1	AK003593	Eml1	Mus musculus 18 days embryo cDNA, RIKEN full-length enriched library, clon	0.654856	6.91176	1.715	1.24	0.961	0.594
CG_Mm_EXT_3114524_1	AK003422		Mus musculus 18 days embryo cDNA, RIKEN full-length enriched library, clon	0.653949	5.02674	0.288	0.348	-0.485	-0.283
CG_Mm_EXT_3108070_1	AK015882		Mus musculus adult male testis cDNA, RIKEN full-length enriched library, c	0.647634	5.02674	0.467	0.079	-0.416	-0.47
CG_Mm_3004414_1	NM_021099	Snrk	Mus musculus kit oncogene (Kit), mRNA.	0.644052	5.02674	0.91	0.676	0.129	0.009
CG_Mm_EXT_3105367_1	BC006805		Mus musculus, Similar to smooth, clone MGC:11746 IMAGE:3152555, mRNA, comp	0.642269	5.02674	0.293	-0.154	-0.51	-0.807
CG_Mm_EXT_3107489_1	AK019480	Slc7a11	Mus musculus 0 day neonate skin cDNA, RIKEN full-length enriched library,	0.641379	5.02674	0.402	0.302	-0.394	-0.362
CG_Mm_EXT_3104041_1	NM_010239	Fth1	Mus musculus ferritin heavy chain (Fth), mRNA., chromosome = 19, location	0.640713	6.91176	0.475	0.999	-0.187	0.198
CG_Mm_3007013_1	NM_020332	Ank	Mus musculus progressive ankylosis (ank), mRNA.	0.640047	5.02674	0.727	0.418	-0.155	-0.166
CG_Mm_EXT_3103338_1	AK012717	Arhgap12	Mus musculus 10, 11 days embryo cDNA, RIKEN full-length enriched library,	0.636949	5.02674	0.082	0.335	-0.688	-0.375
CG_Mm_EXT_3111260_1	NM_026402	Atg3	Mus musculus RIKEN cDNA 2610016C12 gene (2610016C12Rik), mRNA., location =	0.636728	5.02674	0.637	0.454	-0.156	-0.234
CG_Mm_EXT_3108730_1	AK005964		Mus musculus adult male testis cDNA, RIKEN full-length enriched library, c	0.635626	5.02674	0.84	0.75	0.066	0.038
CG_Mm_EXT_3108293_1	AK009646	Tmem16b	Mus musculus adult male tongue cDNA, RIKEN full-length enriched library, c	0.635186	5.02674	0.9	0.788	0.201	-0.001
CG_Mm_3005935_1	NM_010934	Npy1r	Mus musculus neuropeptide Y receptor Y1 (Npy1r), mRNA.	0.634965	5.02674	0.789	0.632	-0.302	0.234
CG_Mm_EXT_3100380_1	U04672	Bmpr1a	Mus musculus type I receptor BRK-1 mRNA, complete cds.	0.634525	5.02674	1.714	1.463	0.833	0.853
CG_Mm_3006069_1	NM_017469	Gucy1b3	Mus musculus guanylate cyclase 1, soluble, beta 3 (Gucy1b3), mRNA.	0.633471	5.02674	1.5	1.203	NA	NA
CG_Mm_EXT_3114356_1	AK003401	Loxl2	Mus musculus 18 days embryo cDNA, RIKEN full-length enriched library, clon	0.631892	5.02674	1.189	0.919	0.376	0.229
CG_Mm_3006260_1	AF282730	Timp4	Mus musculus tissue inhibitor of metalloproteinases TIMP4 (Timp4) mRNA, co	0.628398	5.02674	1.091	0.921	0.302	0.191
CG_Mm_3001887_1	NM_018773	Skap2	Mus musculus src family associated phosphoprotein 2 (Scap2), mRNA.	0.627092	5.02674	0.903	0.544	0.042	-0.12
CG_Mm_3003135_1	NM_009727	Atp8a1	Mus musculus ATPase, aminophospholipid transporter (APLT), class I, type 8	0.626441	5.02674	0.762	0.102	-0.173	-0.491
CG_Mm_EXT_3107103_1	M73677		Mus musculus (clone pMHFY3) ferritin H pseudogene., product = ferritin hea	0.625356	5.02674	0.411	0.943	-0.201	0.022
CG_Mm_3006510_1	NM_010211	Fhl1	Mus musculus APRIL mRNA, complete cds.	0.624057	5.02674	0.18	0.386	-0.482	NA
CG_Mm_EXT_3103712_1	AK004645	Nebl	Mus musculus adult male lung cDNA, RIKEN full-length enriched library, clo	0.623193	5.02674	1.012	0.944	0.234	0.179
CG_Mm_EXT_3113019_1	AK020847	Lrrc42	Mus musculus adult retina cDNA, RIKEN full-length enriched library, clone:	0.619317	5.02674	0.282	0.306	-0.557	-0.416
CG_Mm_3002999_1	NM_021376		Mus musculus peroxisomal integral membrane protein (Pmp47), mRNA.	0.617602	5.02674	0.782	0.527	-0.158	-0.102
CG_Mm_EXT_3104595_1	AK003394	Gng2	Mus musculus 18 days embryo cDNA, RIKEN full-length enriched library, clon	0.617388	5.02674	0.675	0.945	-0.092	0.142
CG_Mm_EXT_3106644_1	BC004710	Tom1l1	Mus musculus, Similar to RIKEN cDNA 2310045L10 gene, clone MGC:7806 IMAGE:	0.612487	5.02674	0.807	0.581	-0.02	-0.185
CG_Mm_3003891_1	NM_013492	Clu	Mus musculus clusterin (Clu), mRNA.	0.612274	5.02674	0.891	0.267	0.052	-0.488
CG_Mm_3000077_1	AF305714	Chrdl1	Mus musculus neuralin mRNA, complete cds.	0.610367	5.02674	0.598	0.511	-0.328	-0.166
CG_Mm_3006605_1	NM_011035	Pak1	Mus musculus p21 (CDKN1A)-activated kinase 1 (Pak1), mRNA.	0.608467	5.02674	0.392	-0.191	-0.573	-0.838
CG_Mm_3002543_1	NM_007652	Cd59a	Mus musculus CD59a antigen (Cd59a), mRNA.	0.60765	5.02674	0.904	0.702	NA	-0.099
CG_Mm_EXT_3105688_1	AK003781	Klraq1	Mus musculus 18 days embryo cDNA, RIKEN full-length enriched library, clon	0.604264	5.02674	0.202	-0.011	-0.651	-0.79
CG_Mm_EXT_3110916_1	AK017211	Il6st	Mus musculus 10 days neonate intestine cDNA, RIKEN full-length enriched li	0.603427	5.02674	0.944	0.777	0.118	-0.033
CG_Mm_3006563_1	NM_016968	Ccnf	Mus musculus oligodendrocyte transcription factor 1 (Olig1), mRNA.	0.600298	5.02674	0.147	0.101	-0.619	-0.784
CG_Mm_3002603_1	NM_019585	Nop58	Mus musculus espin (Espn), mRNA.	0.599674	5.02674	0.612	0.423	-0.263	-0.356
CG_Mm_EXT_3107146_1	AK014923	Snrk	Mus musculus adult male testis cDNA, RIKEN full-length enriched library, c	0.597599	5.02674	0.887	0.756	0.043	-0.064
CG_Mm_3003966_1	NM_008935	Slc7a11	Mus musculus prominin (Prom), mRNA.	0.595119	5.02674	0.145	0.155	-0.695	-0.681
CG_Mm_3005097_1	NM_008377	C1qtnf6	Mus musculus integral membrane glycoprotein (Img), mRNA.	0.594913	5.02674	0.354	0.158	-0.526	-0.639
CG_Mm_EXT_3113080_1	AK011318		Mus musculus 10 days embryo cDNA, RIKEN full-length enriched library, clon	0.594707	5.02674	0.995	0.592	-0.006	-0.085
CG_Mm_3006528_1	NM_020296	Rbms1	Mus musculus RNA binding motif, single stranded interacting protein 1 (Rbm	0.593266	5.02674	0.074	0.168	-0.791	-0.652
CG_Mm_3003278_1	NM_007711	Clcn3	Mus musculus chloride channel 3 (Clcn3), mRNA.	0.587944	5.02674	0.538	0.067	-0.448	-0.658
CG_Mm_3001684_1	NM_013670	Gbp3	Mus musculus small nuclear ribonucleoprotein N (Snrpn), mRNA.	0.584085	5.02674	1.024	0.848	0.141	0.001
CG_Mm_3005930_1	NM_009623	Adcy8	Mus musculus adenylate cyclase 8 (Adcy8), mRNA.	0.582266	5.02674	1.297	0.894	0.294	0.158
CG_Mm_EXT_3110125_1	AK013938	Ndrg1	Mus musculus 13 days embryo head cDNA, RIKEN full-length enriched library,	0.582064	5.02674	1.047	0.882	0.253	-0.064
CG_Mm_EXT_3111146_1	AK013557		Mus musculus adult male hippocampus cDNA, RIKEN full-length enriched libra	0.579509	5.02674	2.434	2.02	NA	NA
CG_Mm_3006697_1	NM_008597	Mgp	Mus musculus matrix gamma-carboxyglutamate (gla) protein (Mglap), mRNA.	0.579448	5.02674	0.106	0	-0.749	-0.898
CG_Mm_3007502_1	NM_021892	Ccnf	Mus musculus RFamide-related peptide (Rfrp), mRNA.	0.578044	5.02674	0.922	0.853	-0.084	0.099
CG_Mm_EXT_3113188_1	AK008957	Bcas1	Mus musculus adult male stomach cDNA, RIKEN full-length enriched library,	0.577443	5.02674	0.613	0.558	-0.182	-0.41
CG_Mm_EXT_3110034_1	AF321300	Wdr12	Mus musculus fibroblast growth factor receptor 5 beta precursor (Fgfr5) mR	0.576243	5.02674	0.705	0.348	-0.31	-0.406
CG_Mm_3006602_1	NM_009136	Scrg1	Mus musculus scrapie responsive gene 1 (Scrg1), mRNA.	0.57425	5.02674	1.116	1.143	0.186	0.294
CG_Mm_EXT_3108182_1	AK005861	1711E24Rik	Mus musculus adult male testis cDNA, RIKEN full-length enriched library, c	0.57147	5.02674	1.678	0.311	-0.101	0.297
CG_Mm_EXT_3114179_1	AK005337	Frmd5	Mus musculus adult male cerebellum cDNA, RIKEN full-length enriched librar	0.569518	5.02674	1.116	0.841	NA	-0.17
CG_Mm_3003852_1	NM_009252	Serpina3k	Mus musculus serine (or cysteine) proteinase inhibitor, clade A (alpha-1 a	0.56831	5.02674	0.6	0.417	-0.38	-0.412
CG_Mm_3003864_1	NM_011314	Pde4d	Mus musculus ES cells cDNA, RIKEN full-length enriched library, clone:2410	0.56831	5.02674	0.82	0.268	-0.362	-0.359
CG_Mm_EXT_3110059_1	AK013549		Mus musculus adult male hippocampus cDNA, RIKEN full-length enriched libra	0.566344	5.02674	1.215	0.858	0.12	0.134
CG_Mm_3002501_1	NM_009801	Car2	Mus musculus carbonic anhydrase 2 (Car2), mRNA.	0.56458	5.02674	0.57	0.215	-0.404	-0.639
CG_Mm_3003214_1	NM_018760	Slc4a4	Mus musculus solute carrier family 4 (anion exchanger), member 4 (Slc4a4),	0.563798	5.02674	0.593	0.444	-0.363	-0.432
CG_Mm_3006489_1	AB031386	Tmem176b	Mus musculus mRNA for Clast1, complete cds.	0.559709	5.02674	1.287	0.903	0.189	0.148
CG_Mm_EXT_3106254_1	AK016257	Art3	Mus musculus adult male testis cDNA, RIKEN full-length enriched library, c	0.558657	5.02674	0.937	0.733	NA	-0.192
CG_Mm_3003333_1	NM_008642	Nt5e	Mus musculus microsomal triglyceride transfer protein (Mttp), mRNA.	0.55816	5.02674	0.572	0.284	-0.443	-0.562
CG_Mm_EXT_3112915_1	AK017557	Glipr2	Mus musculus 8 days embryo cDNA, RIKEN full-length enriched library, clone	0.556229	5.02674	0.359	0.238	-0.649	-0.625
CG_Mm_3002958_1	NM_011393	Slc1a2	Mus musculus solute carrier family 1, member 2 (Slc1a2), mRNA.	0.549142	5.02674	1.357	1.214	0.52	0.143
CG_Mm_3006289_1	X12801	Spna2	Murine mRNA fragment for calmodulin-binding protein alpha-fodrin.	0.546862	5.02674	0.366	0.259	-0.626	-0.669
CG_Mm_EXT_3106904_1	NM_009152	Sema3a	Mus musculus sema domain, immunoglobulin domain (Ig), short basic domain,	0.543462	5.02674	0.88	0.738	-0.144	-0.176
CG_Mm_3003876_1	NM_007752	Cp	Mus musculus ceruloplasmin (Cp), mRNA.	0.538773	5.02674	0.785	0.48	-0.302	-0.396
CG_Mm_3006030_1	NM_010634	Fabp5	Mus musculus fatty acid binding protein 5, epidermal (Fabp5), mRNA.	0.538587	5.02674	0.866	1.004	-0.075	-0.019
CG_Mm_3006160_1	NM_008131	Glul	Mus musculus glutamine synthetase (Glns), mRNA.	0.53598	5.02674	0.786	0.275	-0.332	-0.585
CG_Mm_3005943_1	AF254416	Gpr85	Mus musculus orphan G protein-coupled receptor 85 (Gpr85) mRNA, complete c	0.527503	5.02674	1.21	0.629	0.047	-0.232
CG_Mm_3004550_1	AF131212	Slc29a1	Mus musculus equilibrative nitrobenzylthioinosine-sensitive nucleoside tra	0.525313	5.02674	0.763	0.094	-0.307	-0.872
CG_Mm_3006603_1	NM_016758	Rgs14	Mus musculus regulator of G-protein signaling 14 (Rgs14), mRNA.	0.522227	5.02674	0.961	1.088	-0.031	0.027
CG_Mm_EXT_3109865_1	AK013580	Fam69a	Mus musculus adult male hippocampus cDNA, RIKEN full-length enriched libra	0.521504	5.02674	0.529	0.237	-0.575	-0.716
CG_Mm_3002210_1	NM_008872	Plat	Mus musculus plasminogen activator, tissue (Plat), mRNA.	0.521504	5.02674	0.21	-0.117	-0.829	-1.135
CG_Mm_EXT_3106052_1	NM_025730	Lrrk2	Mus musculus RIKEN cDNA 4921513O20 gene (4921513O20Rik), mRNA., location =	0.52006	5.02674	1.094	0.691	-0.123	-0.157
CG_Mm_3005571_1	AF286161	Plekha2	Mus musculus Tandem PH Domain Containing Protein-2 mRNA, complete cds.	0.512367	5.02674	0.235	-0.222	-0.933	-1.162
CG_Mm_3002650_1	NM_009127	Scd1	Mus musculus stearoyl-Coenzyme A desaturase 1 (Scd1), mRNA.	0.504963	5.02674	1.012	0.628	-0.159	-0.351
CG_Mm_3007515_1	U75374	Pbx3	Mus musculus glutamate transporter mRNA, alternate 3 UTR.	0.502693	5.02674	0.931	0.699	-0.169	-0.364
CG_Mm_3004112_1	K01347	Gfap	Mouse glial fibrillary acidic protein (GFAP) mRNA.	0.485738	5.02674	1.161	0.984	0.184	-0.301
CG_Mm_EXT_3106715_1	AK015833	Mmd2	Mus musculus adult male testis cDNA, RIKEN full-length enriched library, c	0.480714	5.02674	1.711	1.03	0.238	0.211
CG_Mm_3005717_1	NM_010560	Il6st	Mus musculus interleukin 6 signal transducer (Il6st), mRNA.	0.473603	5.02674	1.738	1.178	0.348	0.233
CG_Mm_3005951_1	NM_007495	Astn1	Mus musculus astrotactin 1 (Astn1), mRNA.	0.469029	5.02674	0.634	0.892	-0.32	-0.517
CG_Mm_3006393_1	U22059	Adam5	Mus musculus ADAM 5 protein precursor (ADAM 5) mRNA, complete cds.	0.459536	5.02674	1.198	0.939	-0.017	-0.268
CG_Mm_3005134_1	NM_011581	Thbs2	Mus musculus thrombospondin 2 (Thbs2), mRNA.	0.458899	5.02674	0.033	0.041	-1.197	-1.155
CG_Mm_EXT_3108225_1	AK006582	Calr3	Mus musculus adult male testis cDNA, RIKEN full-length enriched library, c	0.455572	5.02674	0.745	0.283	-0.457	-0.962
CG_Mm_EXT_3104311_1	NM_026490	Mrpl19	Mus musculus RIKEN cDNA 9030416F12 gene (9030416F12Rik), mRNA., location =	0.444807	5.02674	1.391	1.27	0.178	-0.033
CG_Mm_EXT_3112274_1	AK014624		Mus musculus 10 days neonate skin cDNA, RIKEN full-length enriched library	0.416749	5.02674	1.183	0.944	-0.149	-0.428
CG_Mm_3004800_1	NM_010197	Fgf1	Mus musculus fibroblast growth factor 1 (Fgf1), mRNA.	0.408738	5.02674	1.592	1.049	0.122	-0.241
CG_Mm_EXT_3106858_1	BC010831	Klrb1b	Mus musculus, RIKEN cDNA 0610011I04 gene, clone MGC:19158 IMAGE:4221626, m	0.403531	5.02674	1.711	1.123	-0.03	0.067
CG_Mm_3004970_1	NM_021507	Sqrdl	Mus musculus sulfide quinone reductase-like (yeast) (Sqrdl), mRNA.	0.396076	5.02674	0.644	0.3	NA	-1.193
CG_Mm_3002587_1	NM_008490	Lcat	Mus musculus lecithin cholesterol acyltransferase (Lcat), mRNA.	0.387495	5.02674	2.766	1.65	0.862	0.64
CG_Mm_3002685_1	NM_008869	Pla2g4a	Mus musculus phospholipase A2, group IVA (cytosolic, calcium-dependent) (P	0.382425	5.02674	1.524	1.206	-0.137	-0.085
CG_Mm_3000344_1	AJ132391	Aldoc	Mus musculus mRNA for aldolase C, partial.	0.374555	5.02674	1.761	1.523	0.334	-0.062
CG_Mm_3002422_1	AF212998	Aspa	Mus musculus aspartoacylase ASPA (Aspa) mRNA, complete cds.	0.35337	0	1.386	1.171	-0.197	-0.426
CG_Mm_3004602_1	NM_016753	Lxn	Mus musculus latexin (Lxn), mRNA.	0.344542	0	0.635	0.628	-1.082	-0.908
CG_Mm_3002124_1	NM_021412	Mmp19	Mus musculus matrix metalloproteinase 19 (Mmp19), mRNA.	0.342518	5.02674	0.374	0.196	-0.086	-2.614
CG_Mm_3003058_1	U88623	Aqp4	Mus musculus aquaporin-4 (Aqp4) mRNA, complete cds.	0.306349	0	2.403	2.148	0.557	0.402

## Sheet: 5K Downregulated in null
Probe ID	Accession	Symbol	Name	Fold Change	FDR	WT+BMP4 1	WT+BMP4 2	NULL+BMP4 1	NULL+BMP4 2
CG_Mm_EXT_3103265_1	AK014807	Snca	Mus musculus adult male testis cDNA, RIKEN full-length enriched library, c	0.703318	8.69341	0.021	-0.103	-0.695	-0.581
CG_Mm_EXT_3110918_1	AK009101	Commd1	Mus musculus adult male tongue cDNA, RIKEN full-length enriched library, c	0.698945	6.91176	-0.205	-0.292	-0.855	-0.854
CG_Mm_EXT_3103993_1	AJ296304		Mus musculus lmo1 gene for putative human LMO1 homologue, exons 1-4., gene	0.69532	6.91176	-0.007	-0.076	-0.62	-0.69
CG_Mm_EXT_3104358_1	BC004827	Ttr	Mus musculus, Similar to phosphoserine aminotransferase, clone MGC:6462 IM	0.694357	8.69341	-0.938	-0.818	-1.533	-1.454
CG_Mm_3002331_1	NM_007887	Dub1	Mus musculus deubiquitinating enzyme 1 (Dub1), mRNA.	0.690757	6.91176	0.044	-0.093	-0.636	-0.659
CG_Mm_3005886_1	AB020886	Akap12	Mus musculus mRNA for SSeCKS, complete cds.	0.67748	5.02674	-0.828	-0.868	-1.493	-1.505
CG_Mm_3003821_1	NM_018851	Samhd1	Mus musculus SAM domain and HD domain, 1 (Samhd1), mRNA.	0.676401	5.02674	NA	-0.085	-0.711	-0.753
CG_Mm_3005554_1	U94828	Ndrg1	Mus musculus retinally abundant regulator of G-protein signaling mRGS-r (R	0.675136	5.02674	-0.185	-0.239	-0.869	-0.867
CG_Mm_EXT_3106251_1	AK018944	Ddit4l	Mus musculus adult male testis cDNA, RIKEN full-length enriched library, c	0.662182	5.02674	-0.084	NA	-0.801	-0.862
CG_Mm_3004319_1	NM_008634	Mtap1b	Mus musculus microtubule-associated protein 1 B (Mtap1b), mRNA.	0.65713	5.02674	0.087	-0.214	-0.666	-0.851
CG_Mm_3002725_1	AB006361	Ptgds	Mus musculus mRNA for prostaglandin D synthetase, complete cds.	0.655537	5.02674	-0.49	-0.741	-1.163	-1.465
CG_Mm_EXT_3107280_1	S60053		thyrotrophin-releasing hormone receptor [mice, anterior pituitary gland, m	0.653043	5.02674	-0.179	0.032	-0.751	-0.804
CG_Mm_EXT_3104369_1	AK015573	Rnase1	Mus musculus adult male testis cDNA, RIKEN full-length enriched library, c	0.650107	5.02674	-0.227	-0.517	-1.14	-1.025
CG_Mm_3004981_1	NM_008504	Gzmm	Mus musculus granzyme M (lymphocyte met-ase 1) (Gzmm), mRNA.	0.639382	5.02674	-0.38	-0.179	-1.096	-0.932
CG_Mm_3000318_1	NM_016855		Mus musculus signaling molecule ATTP (Attp), mRNA.	0.638718	5.02674	-0.141	-0.221	-0.955	-0.879
CG_Mm_3002597_1	NM_010730	Anxa1	Mus musculus annexin A1 (Anxa1), mRNA.	0.612274	5.02674	-0.148	-0.387	-1.013	-1.116
CG_Mm_EXT_3107798_1	AK002734	Wdr12	Mus musculus adult male kidney cDNA, RIKEN full-length enriched library, c	0.608678	5.02674	-0.155	-0.109	-0.842	-1.033
CG_Mm_EXT_3112733_1	AK012006	Tmem173	Mus musculus 10 days embryo cDNA, RIKEN full-length enriched library, clon	0.585098	5.02674	0.206	-0.463	-0.864	-1.118
CG_Mm_3004898_1	NM_007868	Frat1	Mus musculus dystrophin, muscular dystrophy (Dmd), mRNA.	0.541957	5.02674	-0.022	-0.114	-1.074	-1.008
CG_Mm_EXT_3110378_1	AK004276	9432K1Rik	Mus musculus 18 days embryo cDNA, RIKEN full-length enriched library, clon	0.468055	5.02674	-0.084	-0.329	-1.341	-1.441
CG_Mm_3003220_1	M23015		Mouse transferrin mRNA, partial cds, segment 3.	0.121687	0	-0.222	0.308	-3.093	-3.077
