# Supplementary material for: Reversible Block of Mouse Neural Stem Cell Differentiation in the Absence of Dicer and MicroRNAs
Source: PLoS One. 2010 Oct 18;5(10):e13453. doi: 10.1371/journal.pone.0013453 (PMC2956652; doi:10.1371/journal.pone.0013453)
Supplement: Table S5 — Expression of astrocyte-specific genes in BMP4-treated wild-type and Dicer-null NS cells. (0.03 MB XLS) [file pone.0013453.s005.xls]

## Sheet: Sheet1
	Supplementary Table 5: Expression of astrocyte-specific genes in BMP4-treated wild-type and Dicer-null NS cells
Accession	Name	Symbol (SOURCE)	FDR (%)	wt+BMP4/wt	wt+BMP4/wt	null+BMP4/null	null+BMP4/null	WT Avg	Null Avg
NM_011393	Solute carrier family 1 (glial high affinity glutamate transporter), member 2	Slc1a2	5.02674	1.357	1.214	0.52	0.143	1.2855	0.3315
AK005250	Solute carrier family 25 (mitochondrial carrier), member 18	Slc25a18	8.69341	1.029	0.434	0.232	-0.153	0.7315	0.0395
AF305714	Chordin-like 1	Chrdl1	5.02674	0.598	0.511	-0.328	-0.166	0.5545	-0.247
AJ132391	Aldolase C, fructose-bisphosphate	Aldoc	5.02674	1.761	1.523	0.334	-0.062	1.642	0.136
U88623	Aquaporin 4	Aqp4	0	2.403	2.148	0.557	0.402	2.2755	0.4795
K01347	Glial fibrillary acidic protein	Gfap	5.02674	1.161	0.984	0.184	-0.301	1.0725	-0.0585
NM_021301	Solute carrier family 15 (H+/peptide transporter), member 2	Slc15a2	8.69341	1.281	0.878	0.547	0.322	1.0795	0.4345
NM_018760	Solute carrier family 4 (anion exchanger), member 4	Slc4a4	5.02674	0.593	0.444	-0.363	-0.432	0.5185	-0.3975
	Gene expression ratio (base 2)
Gene	WT Avg	Null Avg
Slc1a2	1.2855	0.3315
Slc25a18	0.7315	0.0395
Chrdl1	0.5545	-0.247
Aldoc	1.642	0.136
Aqp4	2.2755	0.4795
Gfap	1.0725	-0.0585
Slc15a2	1.0795	0.4345
Slc4a4	0.5185	-0.3975
